# Supplementary material for: Genetic diversity and candidate genes for transient waterlogging tolerance in mungbean at the germination and seedling stages
Source: Front Plant Sci. 2024 Mar 21;15:1297096. doi: 10.3389/fpls.2024.1297096 (PMC10996369; doi:10.3389/fpls.2024.1297096)
Supplement: Supplementary file 5 [file DataSheet_2.xlsx]

## Sheet: SNPs_WL tolerance
SNP_ID	AlleleID	CloneID	AlleleSequenceREF	AlleleSequenceSnp	TrimmedSequence	Chrom_Mung_bean_v6	ChromPos_Mung_bean_v6	AlnCnt_Mung_bean_v6	AlnEvalue_Mung_bean_v6	AlleleSequenceSNP	SNP				het		SnpPosition	CallRate	OneRatioRef	OneRatioSnp	FreqHomRef	FreqHomSnp	FreqHets	PICRef	PICSnp	AvgPIC	AvgCountRef	AvgCountSnp	RepAvg	clone	uid	rdepth	maf	1	73	81	89	9	17	25	33	41	49	57	65	2	74	82	90
	*	*	*	*	*	*	*	*	*	*	*	Ref	Alt	0	1	2	*	*	*	*	*	*	*	*	*	*	*	*	*	*	*	*	*	final	final	final	final	final	final	final	final	final	final	final	final	final	final	final	final
SNP0002	6178121|F|0-6:A>C-6:A>C	6178121	TGCAGAAAGCATTACGTTTACTATCTTCATACTATCAAACATAGATTTTCAAATTGGATTGGCAAAAGC	TGCAGAAAGCATTACGTTTACTATCTTCATACTATCAAACATAGATTTTCAAATTGGATTGGCAAAAGC	TGCAGAAAGCATTACGTTTACTATCTTCATACTATCAAACATAGATTTTCAAATTGGATTGGCAAAAGC	JJMO01000120.1_chromosome_4_Vr04	276155	1	4.21392e-29	TGCAGACAGCATTACGTTTACTATCTTCATACCATCAAACATAGATTTTCAAATTGGATTGGCAAAAGC	6:A>C	A	C	AA	AC	CC	6	0.996575	0.938144	0.199313	0.800687	0.0618557	0.137457	0.116059	0.319174	0.217617	29.416	24	1	6178121	6178121-6	32.3	0.130584	AA	AC	AA	AA	CC	AA	AA	AA	AA	AA	AA	AA	AC	AC	AA	AA
SNP0003	6191129|F|0-49:C>T-49:C>T	6191129	TGCAGCTCATTGTGGTATTTCATCAAACAGTTTCAGCACACTCCATTTTCTCACTGTTTTGAGTCTTTT	TGCAGCTCATTGTGGTATTTCATCAAACAGTTTCAGCACACTCCATTTTCTCACTGTTTTGAGTCTTTT	TGCAGCTCATTGTGGTATTTCATCAAACAGTTTCAGCACACTCCATTTTCTCACTGTTTTGAGTCTTTT	JJMO01000120.1_chromosome_4_Vr04	276341	1	4.21392e-29	TGCAGCTCATTGTGGTATTTCATCAAACAGTTTCAGCACACTCCATTTTTTCACTGTTTTGAGTCTTTT	49:C>T	C	T	CC	CT	TT	49	0.996575	0.934708	0.206186	0.793814	0.0652921	0.140893	0.122058	0.327346	0.224702	46.4067	30.2143	1	6191129	6191129-49	49.6	0.135739	CC	CT	CC	CC	TT	CC	CC	CT	CC	CC	CC	CC	CT	CT	CC	CC
SNP0004	6191283|F|0-67:A>G-67:A>G	6191283	TGCAGCTTCATCGTAACATTCTCTTCATTACGTTCAATTTGGACCATTGCTGCAAAACCAAGAAGAAAA	TGCAGCTTCATCGTAACATTCTCTTCATTACGTTCAATTTGGACCATTGCTGCAAAACCAAGAAGAAAA	TGCAGCTTCATCGTAACATTCTCTTCATTACGTTCAATTTGGACCATTGCTGCAAAACCAAGAAGAAAA	JJMO01000120.1_chromosome_4_Vr04	508027	1	4.21392e-29	TGCAGCTTCATCGTAACATTCTCTTCATTACGTTCAATTTGGACCATTGCTGCAAAACCAAGAAGAAGA	67:A>G	A	G	AA	AG	GG	67	1	0.64726	0.643836	0.356164	0.35274	0.291096	0.456629	0.458623	0.457626	56.6854	47.7401	0.97619	6191283	6191283-67	67	0.498288	AA	AG	AG	GG	GG	AA	GG	AA	AA	AA	GG	GG	AG	AG	GG	GG
SNP0006	6178439|F|0-11:A>C-11:A>C	6178439	TGCAGAATGGAATGTCGAAGAATACTGCTGATAATAGCCCTGATGAGCAGGAACAGCCCTTATCAGCTA	TGCAGAATGGAATGTCGAAGAATACTGCTGATAATAGCCCTGATGAGCAGGAACAGCCCTTATCAGCTA	TGCAGAATGGAATGTCGAAGAATACTGCTGATAATAGCCCTGATGAGCAGGAACAGCCCTTATCAGCTA	JJMO01000120.1_chromosome_4_Vr04	632148	1	4.21392e-29	TGCAGAATGGACTGTCGAAGAATACTGCTGATAATAGCCCTGATGAGCAGGAACAGCCCTTATCAGCTA	11:A>C	A	C	AA	AC	CC	11	0.965753	0.932624	0.166667	0.833333	0.0673759	0.0992908	0.125673	0.277778	0.201725	20.2561	14.8961	1	6178439	6178439-11	21.4	0.117021	AA	AC	AA	AA	CC	AA	AA	AA	AA	AA	AA	AA	AC	AC	AA	AA
SNP0007	6178439|F|0-9:G>A-9:G>A	6178439	TGCAGAATGGAATGTCGAAGAATACTGCTGATAATAGCCCTGATGAGCAGGAACAGCCCTTATCAGCTA	TGCAGAATGGAATGTCGAAGAATACTGCTGATAATAGCCCTGATGAGCAGGAACAGCCCTTATCAGCTA	TGCAGAATGGAATGTCGAAGAATACTGCTGATAATAGCCCTGATGAGCAGGAACAGCCCTTATCAGCTA	JJMO01000120.1_chromosome_4_Vr04	632148	1	4.21392e-29	TGCAGAATGAACTGTCGAAGAATACTGCTGATAATAGCCCTGATGAGCAGGAACAGCCCTTATCAGCTA	9:G>A	G	A	GG	GA	AA	9	0.962329	0.939502	0.11032	0.88968	0.0604982	0.0498221	0.113676	0.196299	0.154988	20.2043	13.5652	0.984536	6178439	6178439-9	20.5	0.0854093	GG	GG	GG	GG	NN	GG	GG	GG	GG	GG	GG	GG	GG	GG	GG	GG
SNP0008	6192239|F|0-33:G>C-33:G>C	6192239	TGCAGTGACAAAATTGGACTTCTGCTCTGTTTCGTTACTGTTGGCCGTGGGCAATGAATGTGGTCTTGT	TGCAGTGACAAAATTGGACTTCTGCTCTGTTTCGTTACTGTTGGCCGTGGGCAATGAATGTGGTCTTGT	TGCAGTGACAAAATTGGACTTCTGCTCTGTTTCGTTACTGTTGGCCGTGGGCAATGAATGTGGTCTTGT	JJMO01000120.1_chromosome_4_Vr04	633196	1	4.21392e-29	TGCAGTGACAAAATTGGACTTCTGCTCTGTTTCCTTACTGTTGGCCGTGGGCAATGAATGTGGTCTTGT	33:G>C	G	C	GG	GC	CC	33	1	0.907534	0.239726	0.760274	0.0924658	0.14726	0.167832	0.364515	0.266173	40.6837	32.75	0.995238	6192239	6192239-33	44.6	0.166096	GG	GC	GG	GG	CC	GG	GG	GG	GG	GG	GG	GG	GC	GC	GG	GG
SNP0009	6180138|F|0-50:A>G-50:A>G	6180138	TGCAGCATCTGAACCAGCCACTTTTGTACCATTCACCTACCAAACAACAAAATAATTGTGACAAAAAAC	TGCAGCATCTGAACCAGCCACTTTTGTACCATTCACCTACCAAACAACAAAATAATTGTGACAAAAAAC	TGCAGCATCTGAACCAGCCACTTTTGTACCATTCACCTACCAAACAACAAAATAATTGTGACAAAAAAC	JJMO01000120.1_chromosome_4_Vr04	633262	1	4.21392e-29	TGCAGCATCTGAACCAGCCACTTTTGTACCATTCACCTACCAAACAACAAGATAATTGTGACAAAAAAC	50:A>G	A	G	AA	AG	GG	50	0.969178	0.932862	0.162544	0.837456	0.0671378	0.0954064	0.125261	0.272247	0.198754	22.0376	16.56	1	6180138	6180138-50	23.2	0.114841	AA	AG	AA	AA	GG	AA	AA	AA	AA	AA	AA	AA	AG	AG	AA	AA
SNP0010	6180138|F|0-68:C>A-68:C>A	6180138	TGCAGCATCTGAACCAGCCACTTTTGTACCATTCACCTACCAAACAACAAAATAATTGTGACAAAAAAC	TGCAGCATCTGAACCAGCCACTTTTGTACCATTCACCTACCAAACAACAAAATAATTGTGACAAAAAAC	TGCAGCATCTGAACCAGCCACTTTTGTACCATTCACCTACCAAACAACAAAATAATTGTGACAAAAAAC	JJMO01000120.1_chromosome_4_Vr04	633262	1	4.21392e-29	TGCAGCATCTGAACCAGCCACTTTTGTACCATTCACCTACCAAACAACAAGATAATTGTGACAAAAAAA	68:C>A	C	A	CC	CA	AA	68	0.962329	0.94306	0.106762	0.893238	0.0569395	0.0498221	0.107395	0.190727	0.149061	21.9812	12.2391	0.989691	6180138	6180138-68	22	0.0818505	CC	CC	CC	CC	NN	CC	CC	CC	CC	CC	CC	CC	CC	CC	CC	CC
SNP0014	6184612|F|0-21:A>T-21:A>T	6184612	TGCAGAAAAAGGATGAAGCTTACTTCTTGAACCTATTACAGATCGGAAGAGCGGTTCAGCAGGAATGCC	TGCAGAAAAAGGATGAAGCTTACTTCTTGAACCTATTACAGATCGGAAGAGCGGTTCAGCAGGAATGCC	TGCAGAAAAAGGATGAAGCTTACTTCTTGAACCTATTAC	JJMO01000120.1_chromosome_4_Vr04	703483	1	2.56095e-12	TGCAGAAAAAGGATGAAGCTTTCTTCTTGAACCTATTACAGATCGGAAGAGCGGTTCAGCAGGAATGCC	21:A>T	A	T	AA	AT	TT	21	1	0.969178	0.113014	0.886986	0.0308219	0.0821918	0.0597439	0.200483	0.130114	68.3976	37.6038	1	6184612	6184612-21	70.5	0.0719178	AA	AA	AA	AA	AA	AA	AA	AA	AA	AA	AA	AA	AA	AA	AA	AA
SNP0015	6194800|F|0-7:C>A-7:C>A	6194800	TGCAGAACCAAATGAAATTGTGGTGTATATGCACGCATTCACACAAGATGCATCTTTTTGTGTGTTTGT	TGCAGAACCAAATGAAATTGTGGTGTATATGCACGCATTCACACAAGATGCATCTTTTTGTGTGTTTGT	TGCAGAACCAAATGAAATTGTGGTGTATATGCACGCATTCACACAAGATGCATCTTTTTGTGTGTTTGT	JJMO01000120.1_chromosome_4_Vr04	728453	1	4.21392e-29	TGCAGAAATAAATGAAATTGTGGTGTATATGCATGCATTCACACAAGATGCATCTTTTTGTGTGTTTGT	7:C>A	C	A	CC	CA	AA	7	0.969178	0.936396	0.166078	0.833922	0.0636042	0.102473	0.119117	0.276992	0.198055	49.2754	28.3377	0.996732	6194800	6194800-7	50.8	0.114841	CC	CA	CC	CC	AA	CC	CC	CC	CC	CC	CC	CC	CA	CA	CC	CC
SNP0016	6195842|F|0-14:T>A-14:T>A	6195842	TGCAGGAAAGTCAATGTAGGATAGTAGCTCAAAACAAACTATGAAATCCTTTTAGTCGAACAAGAATTT	TGCAGGAAAGTCAATGTAGGATAGTAGCTCAAAACAAACTATGAAATCCTTTTAGTCGAACAAGAATTT	TGCAGGAAAGTCAATGTAGGATAGTAGCTCAAAACAAACTATGAAATCCTTTTAGTCGAACAAGAATTT	JJMO01000120.1_chromosome_4_Vr04	818862	1	4.21392e-29	TGCAGGAAAGTCAAAGTAGGATAGTAGCTCAAAACAAACTATGAAATCCTTTTAGTCGAACAAGAATTT	14:T>A	T	A	TT	TA	AA	14	1	0.955479	0.181507	0.818493	0.0445205	0.136986	0.0850769	0.297124	0.191101	68.199	42.3902	0.995238	6195842	6195842-14	72.8	0.113014	TT	TA	TT	TT	AA	TT	TA	TT	TT	TT	TT	TT	TA	TA	TT	TT
SNP0017	6188909|F|0-36:A>T-36:A>T	6188909	TGCAGGATTTTGAGCAAAAGGTGAATACATGGGAACAGGAAAAGACATCTCAGTCTCAGATTCACAAAT	TGCAGGATTTTGAGCAAAAGGTGAATACATGGGAACAGGAAAAGACATCTCAGTCTCAGATTCACAAAT	TGCAGGATTTTGAGCAAAAGGTGAATACATGGGAACAGGAAAAGACATCTCAGTCTCAGATTCACAAAT	JJMO01000120.1_chromosome_4_Vr04	887640	1	1.96055e-27	TGCAGGATTTTGAGCAAAAGGTGAATACATGGGAACTGGAAAAGACATCTCAGTCTCAGATTCACAAAT	36:A>T	A	T	AA	AT	TT	36	0.996575	0.690722	0.594502	0.405498	0.309278	0.285223	0.427251	0.482139	0.454695	7.6383	7.77255	0.952381	6188909	6188909-36	9.9	0.45189	TT	AT	AT	AA	TT	TT	AA	TT	TT	TT	AA	AA	TT	TT	AA	AA
SNP0018	6185171|F|0-26:C>G-26:C>G	6185171	TGCAGATGGGGGTTACATAATGTAATCTGTTATGTTACAGATCGGAAGAGCGGTTCAGCAGGAATGCCG	TGCAGATGGGGGTTACATAATGTAATCTGTTATGTTACAGATCGGAAGAGCGGTTCAGCAGGAATGCCG	TGCAGATGGGGGTTACATAATGTAATCTGTTATGTTAC	JJMO01000120.1_chromosome_4_Vr04	1010398	1	8.63514e-12	TGCAGATGGGGGTTACATAATGTAATGTGTTATGTTACAGATCGGAAGAGCGGTTCAGCAGGAATGCCG	26:C>G	C	G	CC	CG	GG	26	1	0.900685	0.349315	0.650685	0.0993151	0.25	0.178903	0.454588	0.316746	35.3957	26.9595	0.990476	6185171	6185171-26	41.2	0.224315	CC	CC	CG	CC	CG	CC	CC	CC	CC	CC	CG	CC	CG	CC	CC	CC
SNP0019	6208137|F|0-31:A>T-31:A>T	6208137	TGCAGCGATTTCGTTTTTATTTTGAGTTTCTAGGTTTGGAGGATGAAAATGGAGTTGTTGTCAAGTTTG	TGCAGCGATTTCGTTTTTATTTTGAGTTTCTAGGTTTGGAGGATGAAAATGGAGTTGTTGTCAAGTTTG	TGCAGCGATTTCGTTTTTATTTTGAGTTTCTAGGTTTGGAGGATGAAAATGGAGTTGTTGTCAAGTTTG	JJMO01000120.1_chromosome_4_Vr04	1134566	19	4.21392e-29	TGCAGTAATCTCGTTTTTATTTTGTGTTTCTTGGATTGGAGGATGAAAATGGAGTTGTTGTCAAGTTTG	31:A>T	A	T	AA	AT	TT	31	1	0.527397	0.945205	0.0547945	0.472603	0.472603	0.498499	0.103584	0.301041	25.6195	33.4529	0.980952	6208137	6208137-31	45.1	0.291096	TT	TT	AT	AT	AT	TT	TT	TT	TT	TT	AT	TT	AT	TT	TT	AT
SNP0020	6178155|F|0-61:T>C-61:T>C	6178155	TGCAGAAATATGGAACTCTAGAGCTTGCATGATTGGAATCATTGGAGTTTTTGTTGTAGAGTTTGTGAG	TGCAGAAATATGGAACTCTAGAGCTTGCATGATTGGAATCATTGGAGTTTTTGTTGTAGAGTTTGTGAG	TGCAGAAATATGGAACTCTAGAGCTTGCATGATTGGAATCATTGGAGTTTTTGTTGTAGAGTTTGTGAG	JJMO01000120.1_chromosome_4_Vr04	1674627	1	4.21392e-29	TGCAGAAATATGGAACTCTAGAGCTTGCATGATTGGAATCATTGGAGTTTTTGTTGTAGAGCTTGTGAG	61:T>C	T	C	TT	TC	CC	61	1	0.945205	0.19863	0.80137	0.0547945	0.143836	0.103584	0.318352	0.210968	29.1768	20.5862	0.984127	6178155	6178155-61	31.6	0.126712	TT	TT	TT	CC	TT	TT	TT	TT	TT	TT	CC	TT	TT	TT	TT	CC
SNP0021	6154540|F|0-57:T>G-57:T>G	6154540	TGCAGACAACCTTGAAAGGTACCATAACTAAGACAATAAAAAAGAAATGAAAAAGAGTACTCCCAAGTC	TGCAGACAACCTTGAAAGGTACCATAACTAAGACAATAAAAAAGAAATGAAAAAGAGTACTCCCAAGTC	TGCAGACAACCTTGAAAGGTACCATAACTAAGACAATAAAAAAGAAATGAAAAAGAGTACTCCCAAGTC	JJMO01000120.1_chromosome_4_Vr04	2471796	1	4.21392e-29	TGCAGACAACCTTGAAAGGTACCATAACTAAGACAATAAAAAAGAAATGAAAAAGAGGACTCCCAAGTC	57:T>G	T	G	TT	TG	GG	57	1	0.880137	0.297945	0.702055	0.119863	0.178082	0.210992	0.418348	0.31467	15.8297	14.625	0.97619	6154540	6154540-57	18.3	0.208904	TT	TT	TT	TT	TT	TT	TT	TT	TT	TT	TT	TT	TT	TT	TT	TT
SNP0022	6182156|F|0-5:T>G-5:T>G	6182156	TGCAGTAGAGCAATGAAGGACACTTTGACACTCTAGTTAGGCTTCTTTATGAGCAAAGAGATGTGAGTT	TGCAGTAGAGCAATGAAGGACACTTTGACACTCTAGTTAGGCTTCTTTATGAGCAAAGAGATGTGAGTT	TGCAGTAGAGCAATGAAGGACACTTTGACACTCTAGTTAGGCTTCTTTATGAGCAAAGAGATGTGAGTT	JJMO01000120.1_chromosome_4_Vr04	2529619	3	4.21392e-29	TGCAGGAGAGCAATGAAGGACACTTTGACACTCTAGTTAGGCTTCTTTATGAGCAAAGAGATGTGAGTT	5:T>G	T	G	TT	TG	GG	5	0.996575	0.886598	0.312715	0.687285	0.113402	0.199313	0.201084	0.429848	0.315466	54.6693	39.0866	0.993651	6182156	6182156-5	60.6	0.213058	TT	TT	TT	TT	TT	TT	TT	TT	TT	TT	TT	TT	TT	TT	TT	TT
SNP0023	6157878|F|0-47:T>C-47:T>C	6157878	TGCAGCATGGATTTTGGAGTATGGACGGAAAATAGCAGGAGTACTTATAATAAATGGGATGGTGTGGCT	TGCAGCATGGATTTTGGAGTATGGACGGAAAATAGCAGGAGTACTTATAATAAATGGGATGGTGTGGCT	TGCAGCATGGATTTTGGAGTATGGACGGAAAATAGCAGGAGTACTTATAATAAATGGGATGGTGTGGCT	JJMO01000120.1_chromosome_4_Vr04	2541637	1	4.21392e-29	TGCAGCATGGATTTTGGAGTATGGACGGAAAATAGCAGGAGTACTTACAATAAATGGGATGGTGTGGCT	47:T>C	T	C	TT	TC	CC	47	1	0.876712	0.304795	0.695205	0.123288	0.181507	0.216176	0.42379	0.319983	18.8763	17.4919	0.985714	6157878	6157878-47	21.9	0.214041	TT	TT	TT	TT	TT	TT	TT	TT	TT	TT	TT	TT	TT	TT	TT	TT
SNP0024	6189443|F|0-29:A>T-29:A>T	6189443	TGCAGAAGAGAAACAAGCAATGGTGTTACAATCAATACGAGTCCAGATTCTCTCCTGTTTTTTTCTTTT	TGCAGAAGAGAAACAAGCAATGGTGTTACAATCAATACGAGTCCAGATTCTCTCCTGTTTTTTTCTTTT	TGCAGAAGAGAAACAAGCAATGGTGTTACAATCAATACGAGTCCAGATTCTCTCCTGTTTTTTTCTTTT	JJMO01000120.1_chromosome_4_Vr04	2542575	1	4.21392e-29	TGCAGAAGAGAAACAAGCAATGGTGTTACTATCAATACGAGTCCAGATTCTCTCCTGTTTTTTTCTTTT	29:A>T	A	T	AA	AT	TT	29	1	0.873288	0.294521	0.705479	0.126712	0.167808	0.221313	0.415556	0.318435	19.0867	14.2797	0.985714	6189443	6189443-29	20.9	0.210616	AA	AA	AA	AA	AA	AA	AA	AA	AA	AA	AA	AA	AA	AA	AA	AA
SNP0025	6190647|F|0-23:A>T-23:A>T	6190647	TGCAGCAGTAAAGTAAAAGAATAACAGAGGCAGCAGTAAGAGGTAAAAGAATAAGAGGGGTTGTAGGTT	TGCAGCAGTAAAGTAAAAGAATAACAGAGGCAGCAGTAAGAGGTAAAAGAATAAGAGGGGTTGTAGGTT	TGCAGCAGTAAAGTAAAAGAATAACAGAGGCAGCAGTAAGAGGTAAAAGAATAAGAGGGGTTGTAGGTT	JJMO01000120.1_chromosome_4_Vr04	2560778	1	4.21392e-29	TGCAGCAGTAAAGTAAAAGAATATCAGAGGCAGCAGTAAGAGGTAAAAGAATAAGAGGGGTTGTAGGTT	23:A>T	A	T	AA	AT	TT	23	1	0.886986	0.304795	0.695205	0.113014	0.191781	0.200483	0.42379	0.312136	12.9519	8.95041	0.969841	6190647	6190647-23	14.2	0.208904	AA	AA	AA	AA	AA	AA	AA	AA	AA	AA	AA	AA	AA	AA	AA	AA
SNP0026	6178292|F|0-17:C>G-17:C>G	6178292	TGCAGAAGATAAGAACGCTGAACACGGAAGAAATATATAACCGACAAAAGAAAATCATACAAATAAATT	TGCAGAAGATAAGAACGCTGAACACGGAAGAAATATATAACCGACAAAAGAAAATCATACAAATAAATT	TGCAGAAGATAAGAACGCTGAACACGGAAGAAATATATAACCGACAAAAGAAAATCATACAAATAAATT	JJMO01000120.1_chromosome_4_Vr04	2637815	1	4.21392e-29	TGCAGAAGATAAGAACGGTGAACACGGAAGAAATATATAACCGACAAAAGAAAATCATACAAATAAATT	17:C>G	C	G	CC	CG	GG	17	1	0.886986	0.311644	0.688356	0.113014	0.19863	0.200483	0.429044	0.314764	30.1653	21.371	0.988889	6178292	6178292-17	33.4	0.212329	CC	CC	CC	CC	CC	CC	CC	CC	CC	CC	CC	CC	CC	CC	CC	CC
SNP0027	6140917|F|0-42:T>A-42:T>A	6140917	TGCAGTTGTGATATAAATGTAGGGTTATGCAGTTCCAATTTTTTCCGTTTACAGATCGGAAGAGCGGTT	TGCAGTTGTGATATAAATGTAGGGTTATGCAGTTCCAATTTTTTCCGTTTACAGATCGGAAGAGCGGTT	TGCAGTTGTGATATAAATGTAGGGTTATGCAGTTCCAATTTTTTCCGTTTAC	JJMO01000120.1_chromosome_4_Vr04	2745523	1	1.23728e-17	TGCAGTTGTGATATAAATGTAGGGTTATGCAGTTCCAATTTTATCCGTTTACAGATCGGAAGAGCGGTT	42:T>A	T	A	TT	TA	AA	42	1	0.30137	0.883562	0.116438	0.69863	0.184932	0.421092	0.205761	0.313427	25.4918	45.496	0.995238	6140917	6140917-42	47.8	0.208904	AA	AA	AA	AA	AA	AA	AA	AA	AA	AA	AA	AA	AA	AA	AA	AA
SNP0029	6154852|F|0-7:T>C-7:T>C	6154852	TGCAGACTTTATACTCTCGTCTTCCAAAAATACGAGCGCCATCATTTTGGCACTCAAGAATTTTTTCTT	TGCAGACTTTATACTCTCGTCTTCCAAAAATACGAGCGCCATCATTTTGGCACTCAAGAATTTTTTCTT	TGCAGACTTTATACTCTCGTCTTCCAAAAATACGAGCGCCATCATTTTGGCACTCAAGAATTTTTTCTT	JJMO01000120.1_chromosome_4_Vr04	2746028	1	4.21392e-29	TGCAGACCTTATACTCTCGTCTTCCAAAAATACGAGCGCCATCATTTTGGCACTCAAGAATTTTTTCTT	7:T>C	T	C	TT	TC	CC	7	1	0.883562	0.30137	0.69863	0.116438	0.184932	0.205761	0.421092	0.313427	30.4267	21.6504	1	6154852	6154852-7	33.4	0.208904	TT	TT	TT	TT	TT	TT	TT	TT	TT	TT	TT	TT	TT	TT	TT	TT
SNP0030	6185875|F|0-8:T>A-8:T>A	6185875	TGCAGGCATAAAGTCAGAATCAGCATTATCAAAATTACAGATCGGAAGAGCGGTTCAGCAGGAATGCCG	TGCAGGCATAAAGTCAGAATCAGCATTATCAAAATTACAGATCGGAAGAGCGGTTCAGCAGGAATGCCG	TGCAGGCATAAAGTCAGAATCAGCATTATCAAAATTAC	JJMO01000120.1_chromosome_4_Vr04	2884160	2	8.63514e-12	TGCAGGCAAAAAGTCAGAATCAGCATTATCAAAATTACAGATCGGAAGAGCGGTTCAGCAGGAATGCCG	8:T>A	T	A	TT	TA	AA	8	1	0.784247	0.476027	0.523973	0.215753	0.260274	0.338408	0.498851	0.418629	35.3093	31.0545	0.984127	6185875	6185875-8	42.3	0.34589	TT	TA	TT	TT	TA	AA	AA	TA	AA	TA	TT	AA	AA	TA	AA	TT
SNP0031	6178393|F|0-45:A>T-45:A>T	6178393	TGCAGAATCAAAATGCAGTAACCATTATGCAGATGATGCAAGTTGAAAAGCAAAGACTGAATTTTTGCC	TGCAGAATCAAAATGCAGTAACCATTATGCAGATGATGCAAGTTGAAAAGCAAAGACTGAATTTTTGCC	TGCAGAATCAAAATGCAGTAACCATTATGCAGATGATGCAAGTTGAAAAGCAAAGACTGAATTTTTGCC	JJMO01000120.1_chromosome_4_Vr04	2937730	1	4.21392e-29	TGCAGAATCAAAATGCAGTAACCATTATGCAGATGATGCAAGTTGTAAAGCAAAGACTGAAATTTTGCC	45:A>T	A	T	AA	AT	TT	45	1	0.794521	0.445205	0.554795	0.205479	0.239726	0.326515	0.493995	0.410255	15.1351	12.7377	0.949206	6178393	6178393-45	17.6	0.325342	AA	AA	AA	AA	AT	TT	TT	AT	AA	AT	AA	TT	TT	AT	TT	AA
SNP0032	6194244|F|0-13:C>A-13:C>A	6194244	TGCAGTGTCGACCCTTGGTGAATTCAATGGAAACACAGCGTTGAATTATTACAGATCGGAAGAGCGGTT	TGCAGTGTCGACCCTTGGTGAATTCAATGGAAACACAGCGTTGAATTATTACAGATCGGAAGAGCGGTT	TGCAGTGTCGACCCTTGGTGAATTCAATGGAAACACAGCGTTGAATTATTAC	JJMO01000120.1_chromosome_4_Vr04	3079660	1	2.65936e-19	TGCAGTGTCGACCATTGGTGAATTCAATGGAAACAAAGCGTTGAATTATTACAGATCGGAAGAGCGGTT	13:C>A	C	A	CC	CA	AA	13	1	0.856164	0.376712	0.623288	0.143836	0.232877	0.246294	0.4696	0.357947	82.4946	53.8836	0.993651	6194244	6194244-13	90.7	0.260274	CC	CA	CC	CC	CC	AA	AA	CA	CC	CA	CC	AA	AA	CA	AA	CC
SNP0033	6165871|F|0-18:C>G-18:C>G	6165871	TGCAGAGGTTCCAAGTTACAAGTTATAACCACCCCTTTCAGAGCAAACATCATTTTTTTTTACTAATAT	TGCAGAGGTTCCAAGTTACAAGTTATAACCACCCCTTTCAGAGCAAACATCATTTTTTTTTACTAATAT	TGCAGAGGTTCCAAGTTACAAGTTATAACCACCCCTTTCAGAGCAAACATCATTTTTTTTTACTAATAT	JJMO01000120.1_chromosome_4_Vr04	3158789	1	4.21392e-29	TGCAGAGGTTCCAAGTTAGAAGTTATAACCACCCCTTTCAGAGCAAACATCATTTTTTTTTACTAATAT	18:C>G	C	G	CC	CG	GG	18	1	0.962329	0.0856164	0.914384	0.0376712	0.0479452	0.0725042	0.156573	0.114538	13.6742	12.0208	0.993651	6165871	6165871-18	14.2	0.0616438	CC	CC	CC	CC	CG	CC	CC	CC	CC	CC	CC	CC	CC	CC	CC	CC
SNP0034	6162884|F|0-15:G>A-15:G>A	6162884	TGCAGTGCCATGATCGGAATTCCGACGATGCAGATTTGTTTTGCCTCTTGTACGAGCCCTGCGGCAAGG	TGCAGTGCCATGATCGGAATTCCGACGATGCAGATTTGTTTTGCCTCTTGTACGAGCCCTGCGGCAAGG	TGCAGTGCCATGATCGGAATTCCGACGATGCAGATTTGTTTTGCCTCTTGTACGAGCCCTGCGGCAAGG	JJMO01000120.1_chromosome_4_Vr04	3203561	1	4.21392e-29	TGCAGTGCCATGATCAGAATTCCGACGATGCAGATTTGTTTTGCCTCTTGTACGAGCCCTGCGGCAAGG	15:G>A	G	A	GG	GA	AA	15	1	0.80137	0.462329	0.537671	0.19863	0.263699	0.318352	0.497162	0.407757	14.9912	13.0159	0.95873	6162884	6162884-15	18	0.330479	GA	GG	GG	GG	GA	AA	AA	GA	GG	GA	GG	AA	AA	GA	AA	GG
SNP0035	6171346|F|0-46:A>G-46:A>G	6171346	TGCAGGTATCAACTATCTCATCTCAATACTTTGTTGTCAATGAATTACAAGAAGTATATTTCAAATGCC	TGCAGGTATCAACTATCTCATCTCAATACTTTGTTGTCAATGAATTACAAGAAGTATATTTCAAATGCC	TGCAGGTATCAACTATCTCATCTCAATACTTTGTTGTCAATGAATTACAAGAAGTATATTTCAAATGCC	JJMO01000120.1_chromosome_4_Vr04	3206018	1	1.96055e-27	TGCAGGTATCAACTATCTCATCTCAATACTTTGTTGTCAATGAATTGCAAGAAGTATATTTCAAATGCC	46:A>G	A	G	AA	AG	GG	46	0.976027	0.0877193	0.957895	0.0421053	0.912281	0.045614	0.160049	0.0806648	0.120357	4.82609	5.3125	0.974747	6171346	6171346-46	5.5	0.0649123	GG	GG	GG	GG	AG	GG	GG	GG	GG	GG	GG	GG	GG	GG	GG	GG
SNP0036	6205934|F|0-9:G>T-9:G>T	6205934	TGCAGGAAAGATAAAAAGTAGTTCAGAAGATGTGTGTTTATTTACAGATCGGAAGAGCGGTTCAGCAGG	TGCAGGAAAGATAAAAAGTAGTTCAGAAGATGTGTGTTTATTTACAGATCGGAAGAGCGGTTCAGCAGG	TGCAGGAAAGATAAAAAGTAGTTCAGAAGATGTGTGTTTATTTAC	JJMO01000120.1_chromosome_4_Vr04	3290861	1	1.55280e-15	TGCAGGAAATATAAAAAGTAGTTCAGAAGATGTGTGTTTATTTACAGATCGGAAGAGCGGTTCAGCAGG	9:G>T	G	T	GG	GT	TT	9	1	0.965753	0.0890411	0.910959	0.0342466	0.0547945	0.0661475	0.162226	0.114187	50.0298	25.36	1	6205934	6205934-9	50.6	0.0616438	GG	GG	GG	GG	GT	GG	GG	GG	GG	GG	GG	GG	GG	GG	GG	GG
SNP0037	6201989|F|0-36:T>C-36:T>C	6201989	TGCAGTTATCAAACCATTTCTGTATTGTAATCTTGATTATGAATTTACAGATCGGAAGAGCGGTTCAGC	TGCAGTTATCAAACCATTTCTGTATTGTAATCTTGATTATGAATTTACAGATCGGAAGAGCGGTTCAGC	TGCAGTTATCAAACCATTTCTGTATTGTAATCTTGATTATGAATTTAC	JJMO01000120.1_chromosome_4_Vr04	3373039	1	3.81433e-17	TGCAGTTATCAAACCATTTCTGTATTGTAATCTTGACTATGAATTTACAGATCGGAAGAGCGGTTCAGC	36:T>C	T	C	TT	TC	CC	36	0.965753	0.829787	0.407801	0.592199	0.170213	0.237589	0.282481	0.482999	0.38274	36.4665	32.8141	1	6201989	6201989-36	43.5	0.289007	TC	TC	TT	TT	TT	CC	CC	TC	TT	TC	TT	CC	CC	TC	CC	TT
SNP0039	6156813|F|0-19:T>C-19:T>C	6156813	TGCAGCAAGTTATTTTCAATTACAAAAGTTCAGTTTATACGATGTTGCTATATGCTAACTAGAGGTAAG	TGCAGCAAGTTATTTTCAATTACAAAAGTTCAGTTTATACGATGTTGCTATATGCTAACTAGAGGTAAG	TGCAGCAAGTTATTTTCAATTACAAAAGTTCAGTTTATACGATGTTGCTATATGCTAACTAGAGGTAAG	JJMO01000120.1_chromosome_4_Vr04	3380487	1	4.21392e-29	TGCAGCAAGTTATTTTCAACTACAAAAGTTCAGTTTATACAATGTTGCTATATGCTAACTAGAGGTAAG	19:T>C	T	C	TT	TC	CC	19	1	0.660959	0.674658	0.325342	0.339041	0.335616	0.448184	0.438989	0.443587	10.0389	9.82014	0.953968	6156813	6156813-19	13.2	0.493151	TC	TT	TT	TT	TC	CC	CC	TT	CC	TC	TT	CC	CC	TC	CC	TT
SNP0040	6161358|F|0-22:A>T-22:A>T	6161358	TGCAGGTAATAGAAATAAGCAAACATATTCACTATAGGAAACAGTAATTTGGTCTACGCCACGGTGTAT	TGCAGGTAATAGAAATAAGCAAACATATTCACTATAGGAAACAGTAATTTGGTCTACGCCACGGTGTAT	TGCAGGTAATAGAAATAAGCAAACATATTCACTATAGGAAACAGTAATTTGGTCTACGCCACGGTGTAT	JJMO01000120.1_chromosome_4_Vr04	3627642	1	4.24384e-24	TGCAGGTAATAGAAATAAGCAATCATATTCTGTATAGGAAACAGTAATTTGGTCTACGCCACGGTGTAT	22:A>T	A	T	AA	AT	TT	22	1	0.821918	0.393836	0.606164	0.178082	0.215753	0.292738	0.477458	0.385098	13.4108	9.49351	0.990476	6161358	6161358-22	14.7	0.285959	TT	AA	AA	AA	AA	TT	TT	AA	AA	TT	AA	TT	TT	AT	TT	AA
SNP0041	6190325|F|0-20:C>T-20:C>T	6190325	TGCAGATTGTGATTGTCCAGCAACTGTGTCTGCAATAGTTGGAATGCTACGATATAGTCTTGCACATGC	TGCAGATTGTGATTGTCCAGCAACTGTGTCTGCAATAGTTGGAATGCTACGATATAGTCTTGCACATGC	TGCAGATTGTGATTGTCCAGCAACTGTGTCTGCAATAGTTGGAATGCTACGATATAGTCTTGCACATGC	JJMO01000120.1_chromosome_4_Vr04	3627935	1	1.96055e-27	TGCAGATTGTGATTGTCCAGTAACTGTGTCTGCAATAGTTGGAATGCTACGATATAGTCTTGCACATGC	20:C>T	C	T	CC	CT	TT	20	1	0.815068	0.410959	0.589041	0.184932	0.226027	0.301464	0.484143	0.392804	34.3657	23.65	0.97619	6190325	6190325-20	37.6	0.297945	TT	CT	CC	CC	CC	TT	TT	CC	CC	TT	CC	TT	TT	CT	TT	CC
SNP0042	6185954|F|0-46:G>A-46:G>A	6185954	TGCAGAATGAAAACCGAACACTATGGAAATTAGGGACATTGCCACCGGGTCTGATCACATATTACTCAA	TGCAGAATGAAAACCGAACACTATGGAAATTAGGGACATTGCCACCGGGTCTGATCACATATTACTCAA	TGCAGAATGAAAACCGAACACTATGGAAATTAGGGACATTGCCACCGGGTCTGATCACATATTACTCAA	JJMO01000120.1_chromosome_4_Vr04	3852986	1	1.96055e-27	TGCAGAATGAAAACCGAACACTATGGAAATTAGGGACATTGCCACCAGGTCTGATCACATATTACTCAA	46:G>A	G	A	GG	GA	AA	46	1	0.712329	0.558219	0.441781	0.287671	0.270548	0.409833	0.493221	0.451527	13.3344	12.2553	0.95873	6185954	6185954-46	16.3	0.422945	AA	GG	GG	GG	AA	AA	AA	GA	AA	AA	GG	AA	AA	GA	AA	GG
SNP0043	6179891|F|0-51:C>A-51:C>A	6179891	TGCAGCACTTGCTAAGGAAAAGTGTGTTCTAGGTCTACTTTTCTTTTGGAACATTTTCTCTAACAAATT	TGCAGCACTTGCTAAGGAAAAGTGTGTTCTAGGTCTACTTTTCTTTTGGAACATTTTCTCTAACAAATT	TGCAGCACTTGCTAAGGAAAAGTGTGTTCTAGGTCTACTTTTCTTTTGGAACATTTTCTCTAACAAATT	JJMO01000120.1_chromosome_4_Vr04	3909456	1	4.21392e-29	TGCAGCACTTGCTAAGGAAAAGTGTGTTCTAGGTCTACTTTTCTTTTGGAAAATTTTCTCTAACAAATT	51:C>A	C	A	CC	CA	AA	51	1	0.756849	0.578767	0.421233	0.243151	0.335616	0.368057	0.487591	0.427824	43.1073	35.2024	0.990476	6179891	6179891-51	52.8	0.410959	CC	CA	AA	AA	CC	CC	CC	CA	CC	CC	AA	CC	CC	CA	CC	AA
SNP0044	6205489|F|0-15:G>C-15:G>C	6205489	TGCAGAATTTTGGTTGAGACTTTTCAGAATGATGTGCAAACTTTTCTTTCTTTTTACTATTTTACAGAT	TGCAGAATTTTGGTTGAGACTTTTCAGAATGATGTGCAAACTTTTCTTTCTTTTTACTATTTTACAGAT	TGCAGAATTTTGGTTGAGACTTTTCAGAATGATGTGCAAACTTTTCTTTCTTTTTACTATTTTAC	JJMO01000120.1_chromosome_4_Vr04	4087927	1	1.07506e-24	TGCAGAATTTTGGTTCAGACTTTTCAGAATGATGTGCAAACTTTTCTTTCTTTTTACTATTTTACAGAT	15:G>C	G	C	GG	GC	CC	15	0.976027	0.645614	0.624561	0.375439	0.354386	0.270175	0.457593	0.468969	0.463281	36.9964	33.6737	0.985	6205489	6205489-15	44.8	0.489474	CC	GC	GC	GG	GG	CC	CC	CC	CC	CC	GG	CC	NN	GC	CC	GG
SNP0045	6164046|F|0-54:G>A-54:G>A	6164046	TGCAGTTGCGCATGAGTTCTCAAATCCAGCCTTATAGTTGCAATTTTGGCCACTGTTTGAAGCATCGAA	TGCAGTTGCGCATGAGTTCTCAAATCCAGCCTTATAGTTGCAATTTTGGCCACTGTTTGAAGCATCGAA	TGCAGTTGCGCATGAGTTCTCAAATCCAGCCTTATAGTTGCAATTTTGGCCACTGTTTGAAGCATCGAA	JJMO01000120.1_chromosome_4_Vr04	4200884	1	4.21392e-29	TGCAGTTGCGCATGAGTTCTCAAATCCAGCCTTATAGTTGCAATTTTGGCCACTATTTGAAGCATCGAA	54:G>A	G	A	GG	GA	AA	54	0.982877	0.578397	0.655052	0.344948	0.421603	0.233449	0.487708	0.451918	0.469813	4.47768	4.96014	0.950321	6164046	6164046-54	5.8	0.461672	GG	GA	AA	AA	AA	GG	GG	GA	GG	GG	AA	GG	GG	GA	GG	AA
SNP0046	6187073|F|0-16:C>G-16:C>G	6187073	TGCAGATATGTATCATCTTGCAGCATTTTCATTGTACAGTAATGTGTTTATAGCAGTCAAGATTGGGTT	TGCAGATATGTATCATCTTGCAGCATTTTCATTGTACAGTAATGTGTTTATAGCAGTCAAGATTGGGTT	TGCAGATATGTATCATCTTGCAGCATTTTCATTGTACAGTAATGTGTTTATAGCAGTCAAGATTGGGTT	JJMO01000120.1_chromosome_4_Vr04	4248302	1	4.21392e-29	TGCAGATATGTATCATGTTGCAGCATTTTCATTGTACAGTAATGTGTTTATAGCAGTCAAGATTGGGTT	16:C>G	C	G	CC	CG	GG	16	0.962329	0.558719	0.654804	0.345196	0.441281	0.213523	0.493104	0.452071	0.472588	3.80383	4.22305	0.935374	6187073	6187073-16	4.9	0.451957	CC	CG	GG	GG	GG	CC	CC	CG	CC	CC	GG	CC	CC	CG	CC	GG
SNP0048	6203624|F|0-8:G>C-8:G>C	6203624	TGCAGATAGTTATAAATGATGTCATTTTTTGTTTGGTTTGAGGACCTTTTTCAATCTGCATATACTTGA	TGCAGATAGTTATAAATGATGTCATTTTTTGTTTGGTTTGAGGACCTTTTTCAATCTGCATATACTTGA	TGCAGATAGTTATAAATGATGTCATTTTTTGTTTGGTTTGAGGACCTTTTTCAATCTGCATATACTTGA	JJMO01000120.1_chromosome_4_Vr04	4394781	2	4.21392e-29	TGCAGATACTTATAAATGATGTCATTTTTTGTTTGGTTTGAGGTCCTTTTTCAATCTGCATATACTTGA	8:G>C	G	C	GG	GC	CC	8	0.976027	0.996491	0.242105	0.757895	0.00350877	0.238596	0.00699292	0.366981	0.186987	38.9804	18.5158	0.995192	6203624	6203624-8	43.3	0.122807	GG	GG	GG	GG	GG	GG	GG	GG	GG	GG	GG	GG	GG	GG	GG	GG
SNP0049	6214142|F|0-44:A>C-44:A>C	6214142	TGCAGATAGTTATAAATGATGTCATTTTTTGTTTGGTTTGAGGAACTTTTTGAATCTGCATATACTTGA	TGCAGATAGTTATAAATGATGTCATTTTTTGTTTGGTTTGAGGAACTTTTTGAATCTGCATATACTTGA	TGCAGATAGTTATAAATGATGTCATTTTTTGTTTGGTTTGAGGAACTTTTTGAATCTGCATATACTTGA	JJMO01000120.1_chromosome_4_Vr04	4394781	4	9.12154e-26	TGCAGATACTTATAAATGATGTCATTTTTTGTTTGGTTTGAGGTCCTTTTTCAATCTGCATATACTTGA	44:A>C	A	C	AA	AC	CC	44	0.996575	1	0.237113	0.762887	0	0.237113	0	0.361781	0.180891	28.3493	18.5158	0.995192	6214142	6214142-44	32.7	0.118557	AA	AA	AA	AA	AA	AA	AA	AA	AA	AA	AA	AA	AA	AA	AA	AA
SNP0050	6203527|F|0-7:A>G-7:A>G	6203527	TGCAGGGAAGGCTCATAAAATCATGATAAATTGGTTTGATAAACATCTTACAGATCGGAAGAGCGGTTC	TGCAGGGAAGGCTCATAAAATCATGATAAATTGGTTTGATAAACATCTTACAGATCGGAAGAGCGGTTC	TGCAGGGAAGGCTCATAAAATCATGATAAATTGGTTTGATAAACATCTTAC	JJMO01000120.1_chromosome_4_Vr04	4454358	3	9.22316e-19	TGCAGGGGAGGCTCATAAAGTCTTGATAAATTGGTTTGATAAACATCTTACAGATCGGAAGAGCGGTTC	7:A>G	A	G	AA	AG	GG	7	1	0.979452	0.184932	0.815068	0.0205479	0.164384	0.0402515	0.301464	0.170858	75.4675	35.0746	1	6203527	6203527-7	80.1	0.10274	AA	AA	AA	AA	AA	AA	AA	AA	AA	AA	AG	AA	AA	AA	AG	AA
SNP0051	6186345|F|0-21:T>C-21:T>C	6186345	TGCAGTGCAGTCTATATATTTTCGCATTACAGATCGGAAGAGCGGTTCAGCAGGAATGCCGAGACCGAT	TGCAGTGCAGTCTATATATTTTCGCATTACAGATCGGAAGAGCGGTTCAGCAGGAATGCCGAGACCGAT	TGCAGTGCAGTCTATATATTTTCGCATTAC	JJMO01000120.1_chromosome_4_Vr04	4467480	1	1.28957e-07	TGCAGTGCAGTCTATATATTTCCGCATTACAGATCGGAAGAGCGGTTCAGCAGGAATGCCGAGACCGAT	21:T>C	T	C	TT	TC	CC	21	1	0.856164	0.438356	0.561644	0.143836	0.294521	0.246294	0.4924	0.369347	26.8384	21.8876	0.988889	6186345	6186345-21	32.4	0.291096	TT	TC	TT	CC	TT	TT	TT	TT	TT	TT	TC	CC	TC	TC	CC	CC
SNP0052	6193929|F|0-26:T>C-26:T>C	6193929	TGCAGCATCAGGTAAGTAGTGTTTTGTTACGGTAATTATATACTTCTATTTACATTACAGATCGGAAGA	TGCAGCATCAGGTAAGTAGTGTTTTGTTACGGTAATTATATACTTCTATTTACATTACAGATCGGAAGA	TGCAGCATCAGGTAAGTAGTGTTTTGTTACGGTAATTATATACTTCTATTTACATTAC	JJMO01000120.1_chromosome_4_Vr04	4494710	1	1.49182e-22	TGCAGCATCAGGTAAGAAGTGTTTTGCTATGGTAATTATATACTTCTATTTACATTACAGATCGGAAGA	26:T>C	T	C	TT	TC	CC	26	1	0.869863	0.44863	0.55137	0.130137	0.318493	0.226403	0.494722	0.360562	24.8415	32.6885	0.995238	6193929	6193929-26	36.1	0.289384	TT	TC	TT	CC	TT	TT	TT	TT	TT	TT	TC	CC	TC	TC	CC	CC
SNP0054	6204397|F|0-60:G>C-60:G>C	6204397	TGCAGATTCAAATACTGCCTCTAACACTGCAACATCTCTTGCACCCTCAACAAAAGAGAGGCGGGGCTC	TGCAGATTCAAATACTGCCTCTAACACTGCAACATCTCTTGCACCCTCAACAAAAGAGAGGCGGGGCTC	TGCAGATTCAAATACTGCCTCTAACACTGCAACATCTCTTGCACCCTCAACAAAAGAGAGGCGGGGCTC	JJMO01000120.1_chromosome_4_Vr04	4500545	1	9.12154e-26	TGCAGATTCAAATACTGCCTCTAACACTGCAACATCTCTTGCACCCTCAACAAAAGAGAGCCGTGGCTC	60:G>C	G	C	GG	GC	CC	60	0.986301	0.409722	0.8125	0.1875	0.590278	0.222222	0.4837	0.304688	0.394194	4.90506	4.26488	0.969551	6204397	6204397-60	5.5	0.298611	CC	GC	CC	GG	CC	CC	CC	CC	CC	CC	GC	GG	GC	GC	GG	GG
SNP0055	6193928|F|0-16:T>A-16:T>A	6193928	TGCAGCATCAGGTAAGTAGTGTTTTGCTATGGTAATTATATACTTCTATTTACATTACAGATCGGAAGA	TGCAGCATCAGGTAAGTAGTGTTTTGCTATGGTAATTATATACTTCTATTTACATTACAGATCGGAAGA	TGCAGCATCAGGTAAGTAGTGTTTTGCTATGGTAATTATATACTTCTATTTACATTAC	JJMO01000120.1_chromosome_4_Vr04	4508417	1	1.49182e-22	TGCAGCATCAGGTAAGAAGTGTTTTGCTATGGTAATTATATACTTCTATTTACATTACAGATCGGAAGA	16:T>A	T	A	TT	TA	AA	16	1	0.863014	0.44863	0.55137	0.136986	0.311644	0.236442	0.494722	0.365582	25.2722	32.6885	0.985714	6193928	6193928-16	36.3	0.292808	TT	TA	TT	AA	TT	TT	TT	TT	TT	TT	TA	AA	TA	TA	AA	AA
SNP0056	6190844|F|0-66:A>G-66:A>G	6190844	TGCAGCCATCAGATCAATTACCAAATTAGTACTATCTCATTTACTCACTCTAGAAAGAAGATCCATAAA	TGCAGCCATCAGATCAATTACCAAATTAGTACTATCTCATTTACTCACTCTAGAAAGAAGATCCATAAA	TGCAGCCATCAGATCAATTACCAAATTAGTACTATCTCATTTACTCACTCTAGAAAGAAGATCCATAAA	JJMO01000120.1_chromosome_4_Vr04	4661512	1	4.21392e-29	TGCAGCCATCAGATCAATTACCAAATTAGTACTATCTCATTTACTCACTCTAGAAAGAAGATCCATGAA	66:A>G	A	G	AA	AG	GG	66	1	0.928082	0.291096	0.708904	0.0719178	0.219178	0.133491	0.412718	0.273105	33.8381	20.6814	0.97619	6190844	6190844-66	37.3	0.181507	AG	AA	AA	AA	AA	AA	AA	AA	AA	AA	AG	GG	AA	AA	GG	AA
SNP0057	6190520|F|0-32:A>C-32:A>C	6190520	TGCAGCACATACTTTGATGAGCTCCAATAATAAAGAGCACAGATAGCCGGTCCAAAATGTTGAGGAAGA	TGCAGCACATACTTTGATGAGCTCCAATAATAAAGAGCACAGATAGCCGGTCCAAAATGTTGAGGAAGA	TGCAGCACATACTTTGATGAGCTCCAATAATAAAGAGCACAGATAGCCGGTCCAAAATGTTGAGGAAGA	JJMO01000120.1_chromosome_4_Vr04	4661578	1	4.21392e-29	TGCAGCACATACTTTGATGAGCTCCAATAATACAGAGCACAGATAGCCGGTCCAAAATGTTGAGGAAGA	32:A>C	A	C	AA	AC	CC	32	1	0.921233	0.270548	0.729452	0.0787671	0.191781	0.145126	0.394704	0.269915	11.9016	7.53774	0.984127	6190520	6190520-32	13	0.174658	AA	AA	AA	AA	AA	AA	AA	AA	AA	AA	AC	CC	AA	AA	CC	AA
SNP0058	6179428|F|0-24:C>T-24:C>T	6179428	TGCAGATTCACCATTTTCTGTAAACTCACATTACTGATTCACTATTTTCTTTGAATTCACTCTACAGAG	TGCAGATTCACCATTTTCTGTAAACTCACATTACTGATTCACTATTTTCTTTGAATTCACTCTACAGAG	TGCAGATTCACCATTTTCTGTAAACTCACATTACTGATTCACTATTTTCTTTGAATTCACTCTACAGAG	JJMO01000120.1_chromosome_4_Vr04	4696798	1	4.21392e-29	TGCAGATTCACCATTTTCTGTAAATTCACATTACTGATTCACTATTTTCTTTGAATTCACTCTACAGAG	24:C>T	C	T	CC	CT	TT	24	0.986301	0.920139	0.256944	0.743056	0.0798611	0.177083	0.146967	0.381848	0.264407	6.95251	4.24272	0.975728	6179428	6179428-24	7.4	0.168403	CC	CC	CC	CC	CC	NN	CC	CC	CC	CT	CT	TT	CC	CC	TT	CC
SNP0059	6161388|F|0-12:G>T-12:G>T	6161388	TGCAGGTAGGACGCATTTTTCCTAGCGATTTCATTATACTTGCTATATGTACTGTTTTAGACATATTAG	TGCAGGTAGGACGCATTTTTCCTAGCGATTTCATTATACTTGCTATATGTACTGTTTTAGACATATTAG	TGCAGGTAGGACGCATTTTTCCTAGCGATTTCATTATACTTGCTATATGTACTGTTTTAGACATATTAG	JJMO01000120.1_chromosome_4_Vr04	4704265	1	4.21392e-29	TGCAGGTAGGACTCATTTTTCCTAGCGATTTCATTATACTTACTATATGTACTGTTTTAGACATATTAG	12:G>T	G	T	GG	GT	TT	12	1	0.917808	0.246575	0.753425	0.0821918	0.164384	0.150873	0.371552	0.261212	10.8083	5.58163	0.990476	6161388	6161388-12	11.3	0.164384	GG	GG	GG	GG	GG	GG	GG	GG	GG	GG	GT	TT	GG	GG	TT	GG
SNP0060	6176363|F|0-18:C>A-18:C>A	6176363	TGCAGCTTCAGTTCCATCCTATCTGTTACAGATCGGAAGAGCGGTTCAGCAGGAATGCCGAGACCGATC	TGCAGCTTCAGTTCCATCCTATCTGTTACAGATCGGAAGAGCGGTTCAGCAGGAATGCCGAGACCGATC	TGCAGCTTCAGTTCCATCCTATCTGTTAC	JJMO01000120.1_chromosome_4_Vr04	4716795	1	4.05837e-07	TGCAGCTTCAGTTCCATCATATCTGTTACAGATCGGAAGAGCGGTTCAGCAGGAATGCCGAGACCGATC	18:C>A	C	A	CC	CA	AA	18	1	0.931507	0.284247	0.715753	0.0684932	0.215753	0.127604	0.406901	0.267252	42.7519	26.2768	0.985714	6176363	6176363-18	47.2	0.17637	CC	CC	CC	CC	CC	CC	CC	CC	CC	CC	CA	AA	CC	CC	AA	CC
SNP0061	6190814|F|0-55:T>C-55:T>C	6190814	TGCAGTGCACTCCGTCCACCGCCCACCAATCACTGGATCTCAGGACTATGAAATCTTGAAACGTGGGAC	TGCAGTGCACTCCGTCCACCGCCCACCAATCACTGGATCTCAGGACTATGAAATCTTGAAACGTGGGAC	TGCAGTGCACTCCGTCCACCGCCCACCAATCACTGGATCTCAGGACTATGAAATCTTGAAACGTGGGAC	JJMO01000120.1_chromosome_4_Vr04	4719451	1	1.96055e-27	TGCAGTGCACTCCGTCCACCGCCCACCAATCACTGGATCTCAGGACTATGAAATCCTGAAACGTGGGAC	55:T>C	T	C	TT	TC	CC	55	1	0.280822	0.924658	0.0753425	0.719178	0.205479	0.403922	0.139332	0.271627	8.35455	13.9613	0.990476	6190814	6190814-55	15.2	0.178082	CC	CC	CC	CC	CC	CC	CC	CC	CC	CC	TC	TT	CC	CC	TT	CC
SNP0062	6154879|F|0-31:A>C-31:A>C	6154879	TGCAGAGAAATCAAGAAGTTCTTCACCTTTTAGGCGATTTAGCTTCAGCATTGGGTTTACTGGTAAAGG	TGCAGAGAAATCAAGAAGTTCTTCACCTTTTAGGCGATTTAGCTTCAGCATTGGGTTTACTGGTAAAGG	TGCAGAGAAATCAAGAAGTTCTTCACCTTTTAGGCGATTTAGCTTCAGCATTGGGTTTACTGGTAAAGG	JJMO01000120.1_chromosome_4_Vr04	4780421	1	4.21392e-29	TGCAGAGAAATCAAGAAGTTCTTCACCTTTTCGGCGATTTAGCTTCAGCATTGGCTTTACTGGTAAAGG	31:A>C	A	C	AA	AC	CC	31	1	0.84589	0.410959	0.589041	0.15411	0.256849	0.26072	0.484143	0.372432	10.2316	8.41317	0.980952	6154879	6154879-31	12	0.282534	AA	AC	CC	AA	AA	AA	AA	AA	AA	AA	AC	CC	AA	AC	CC	AA
SNP0063	6182969|F|0-39:T>A-39:T>A	6182969	TGCAGTTACTTTCTGATCTATTCCCTTGAGAGGCCCATTTGAAGATGAAGATGCACCAGTGTTGTGTTT	TGCAGTTACTTTCTGATCTATTCCCTTGAGAGGCCCATTTGAAGATGAAGATGCACCAGTGTTGTGTTT	TGCAGTTACTTTCTGATCTATTCCCTTGAGAGGCCCATTTGAAGATGAAGATGCACCAGTGTTGTGTTT	JJMO01000120.1_chromosome_4_Vr04	4780487	1	4.21392e-29	TGCAGTTACTTTCTGATCTATTCCCTTGAGAGGCCCATTAGAAGATGAAGATGCACCAGTGTTGTGTTT	39:T>A	T	A	TT	TA	AA	39	1	0.839041	0.39726	0.60274	0.160959	0.236301	0.270102	0.478889	0.374496	15.9181	12.8354	0.985714	6182969	6182969-39	18.4	0.27911	TT	TT	AA	TT	TT	TT	TT	TT	TT	TT	TA	AA	TT	TA	AA	TT
SNP0064	6195509|F|0-45:C>A-45:C>A	6195509	TGCAGCATGAAACTATAAGTTGCCCGTAGTTTGGAATGCGAACATCAAAAACTCGTGGGCGGGCCGTGC	TGCAGCATGAAACTATAAGTTGCCCGTAGTTTGGAATGCGAACATCAAAAACTCGTGGGCGGGCCGTGC	TGCAGCATGAAACTATAAGTTGCCCGTAGTTTGGAATGCGAACATCAAAAACTCGTGGGCGGGCCGTGC	JJMO01000120.1_chromosome_4_Vr04	4901465	1	4.21392e-29	TGCAGCATGAAACTATAAGTTGCCCGTAGTTTGGAATGCGAACATAAAAAACTCGTGGGCGGGCCGTGC	45:C>A	C	A	CC	CA	AA	45	0.993151	0.837931	0.403448	0.596552	0.162069	0.241379	0.271605	0.481356	0.37648	23.7236	16.7812	0.995238	6195509	6195509-45	26.6	0.282759	CC	CA	AA	CC	CC	CC	CC	CC	CC	CC	CA	AA	CC	CA	AA	CC
SNP0065	6161923|F|0-44:T>G-44:T>G	6161923	TGCAGTACATCCAATCCAAGTCCATGGAAACAAGGAAAGTGCTTTAGTAAGAATTCAAGTAAAAAATAA	TGCAGTACATCCAATCCAAGTCCATGGAAACAAGGAAAGTGCTTTAGTAAGAATTCAAGTAAAAAATAA	TGCAGTACATCCAATCCAAGTCCATGGAAACAAGGAAAGTGCTTTAGTAAGAATTCAAGTAAAAAATAA	JJMO01000120.1_chromosome_4_Vr04	5043484	1	4.21392e-29	TGCAGTACATCCAATCCAAGTCCATGGAAACAAGGAAAGTGCTTGAGTAAGAATTCAAGTAAAAAATAA	44:T>G	T	G	TT	TG	GG	44	1	0.784247	0.472603	0.527397	0.215753	0.256849	0.338408	0.498499	0.418453	20.8328	20.5026	0.990476	6161923	6161923-44	25.9	0.344178	TT	TG	GG	TT	TT	TT	TT	TT	TT	TT	GG	GG	TT	TT	GG	GG
SNP0066	6156433|F|0-59:C>G-59:C>G	6156433	TGCAGATTCTGATTTAGAGCTGTCACATACGCCCGACAAAACATATCCTATCTCTTTAGCTTTTACCTG	TGCAGATTCTGATTTAGAGCTGTCACATACGCCCGACAAAACATATCCTATCTCTTTAGCTTTTACCTG	TGCAGATTCTGATTTAGAGCTGTCACATACGCCCGACAAAACATATCCTATCTCTTTAGCTTTTACCTG	JJMO01000120.1_chromosome_4_Vr04	5067740	1	4.21392e-29	TGCAGATTCTGATTTAGAGCTGTCACATACGCCCGACAAAACATATCCTATCTCTTTAGGTTTTACCTG	59:C>G	C	G	CC	CG	GG	59	1	0.821918	0.472603	0.527397	0.178082	0.294521	0.292738	0.498499	0.395618	39.7333	33.0259	0.995238	6156433	6156433-59	48.1	0.325342	CC	CG	GG	CC	CC	CC	CC	CC	CC	CC	GG	GG	CC	CG	CG	GG
SNP0067	6154317|F|0-28:T>A-28:T>A	6154317	TGCAGAATCCAAATCCGCATATCTTGCATCGAAGTGAAGAATCAAGTAGTACAGTTTCTGGCTTCAGAT	TGCAGAATCCAAATCCGCATATCTTGCATCGAAGTGAAGAATCAAGTAGTACAGTTTCTGGCTTCAGAT	TGCAGAATCCAAATCCGCATATCTTGCATCGAAGTGAAGAATCAAGTAGTACAGTTTCTGGCTTCAGAT	JJMO01000120.1_chromosome_4_Vr04	5069262	1	4.21392e-29	TGCAGAATCCAAATCCGCATATCTTGCAACGAAGTGAAGAATCAAGTAGTACAGTTTCTGGCTTCAGAT	28:T>A	T	A	TT	TA	AA	28	1	0.797945	0.44863	0.55137	0.202055	0.246575	0.322457	0.494722	0.40859	13.9219	11.9405	0.97619	6154317	6154317-28	16.4	0.325342	TT	TT	AA	TT	TT	TT	TT	TT	TT	TT	AA	AA	TT	TT	AA	AA
SNP0068	15688554|F|0-28:T>C-28:T>C	15688554	TGCAGTGAAAAACCAAACCTTTTCATGTTCTTTCTTTCTTCATACATTACAGATCGGAAGAGCGGTTCA	TGCAGTGAAAAACCAAACCTTTTCATGTTCTTTCTTTCTTCATACATTACAGATCGGAAGAGCGGTTCA	TGCAGTGAAAAACCAAACCTTTTCATGTTCTTTCTTTCTTCATACATTAC	JJMO01000120.1_chromosome_4_Vr04	5072509	1	3.19438e-18	TGCAGTGAAAAACCAAACCTTTTCATGTCCTTTCTTTCTTCATACATTACAGATCGGAAGAGCGGTTCA	28:T>C	T	C	TT	TC	CC	28	1	0.818493	0.486301	0.513699	0.181507	0.304795	0.297124	0.499625	0.398374	55.026	51.6169	1	15688554	15688554-28	69.7	0.333904	TT	TC	CC	TT	TT	TT	TT	TT	TT	TT	CC	CC	TT	TC	CC	CC
SNP0069	6179365|F|0-20:G>A-20:G>A	6179365	TGCAGATGTAGGATTCAGCAGTGACGCACAGGCTCCATGTTTGTGTTTCAGAGCAACCATATATGGTAT	TGCAGATGTAGGATTCAGCAGTGACGCACAGGCTCCATGTTTGTGTTTCAGAGCAACCATATATGGTAT	TGCAGATGTAGGATTCAGCAGTGACGCACAGGCTCCATGTTTGTGTTTCAGAGCAACCATATATGGTAT	JJMO01000120.1_chromosome_4_Vr04	5092540	1	4.21392e-29	TGCAGATGTAGGATTCAGCAATGACGCACAGGCTCCATGTTTGTGTTTCAGAGCAACCATATATGGTAT	20:G>A	G	A	GG	GA	AA	20	1	0.821918	0.465753	0.534247	0.178082	0.287671	0.292738	0.497654	0.395196	37.4522	31.4271	0.995238	6179365	6179365-20	45.3	0.321918	GG	GA	AA	GG	GG	GG	GG	GG	GG	GG	AA	AA	GG	GA	AA	AA
SNP0070	6185063|F|0-37:T>C-37:T>C	6185063	TGCAGATAACCCTCACTCTCTGCATCATTTACTTTTGTTTTCAGAACGGAACTTTCCTTACAGATCGGA	TGCAGATAACCCTCACTCTCTGCATCATTTACTTTTGTTTTCAGAACGGAACTTTCCTTACAGATCGGA	TGCAGATAACCCTCACTCTCTGCATCATTTACTTTTGTTTTCAGAACGGAACTTTCCTTAC	JJMO01000120.1_chromosome_4_Vr04	5127680	1	3.48938e-24	TGCAGATAACCCTCACTCTCTGCATCATTTACTTTTGCTTTCAGAACGGAACTTTCCTTACAGATCGGA	37:T>C	T	C	TT	TC	CC	37	0.996575	0.958763	0.216495	0.783505	0.0412371	0.175258	0.0790732	0.33925	0.209161	27.4304	20.4546	0.990476	6185063	6185063-37	30.6	0.128866	TT	TC	TT	TT	TT	TT	TT	TT	TT	TT	TC	TT	TT	TC	TT	NN
SNP0071	6184839|F|0-17:A>G-17:A>G	6184839	TGCAGAATTCACTCATTATGTTGCTTTGTGCTTTGGTTACAGATCGGAAGAGCGGTTCAGCAGGAATGC	TGCAGAATTCACTCATTATGTTGCTTTGTGCTTTGGTTACAGATCGGAAGAGCGGTTCAGCAGGAATGC	TGCAGAATTCACTCATTATGTTGCTTTGTGCTTTGGTTAC	JJMO01000120.1_chromosome_4_Vr04	5183818	1	7.56543e-13	TGCAGAATTCACTCATTGTGTTGCTTTGTGCTTTGGTTACAGATCGGAAGAGCGGTTCAGCAGGAATGC	17:A>G	A	G	AA	AG	GG	17	1	0.804795	0.520548	0.479452	0.195205	0.325342	0.314201	0.499156	0.406678	39.1868	37.4712	0.996825	6184839	6184839-17	50.7	0.357877	AA	AG	AA	GG	AA	AA	GG	AG	AA	AA	AG	AA	AG	AG	GG	GG
SNP0072	6178320|F|0-21:T>A-21:T>A	6178320	TGCAGAAGGAGAAAAAAAATATGTTGGTGGGGTTTGGAAAAATCGTGTCTTGAATAATGAAGTCAATGA	TGCAGAAGGAGAAAAAAAATATGTTGGTGGGGTTTGGAAAAATCGTGTCTTGAATAATGAAGTCAATGA	TGCAGAAGGAGAAAAAAAATATGTTGGTGGGGTTTGGAAAAATCGTGTCTTGAATAATGAAGTCAATGA	JJMO01000120.1_chromosome_4_Vr04	5279119	1	4.21392e-29	TGCAGAAGGAGAAAAAAAATAAGTTGGTGGGGTTTGGAAAAATCGTGTCTTGAATAATGAAGTCAATGA	21:T>A	T	A	TT	TA	AA	21	1	0.626712	0.619863	0.380137	0.373288	0.246575	0.467888	0.471266	0.469577	20.0223	22.992	0.988889	6178320	6178320-21	26.7	0.496575	TT	TT	AA	AA	TT	TT	AA	TT	TT	TT	AA	AA	TA	TA	AA	TT
SNP0073	6201428|F|0-5:A>T-5:A>T	6201428	TGCAGATGGAACAGAAGATGTGTTTGACGATAGCAATTTGAAGAGAAACGAGAACGGTTCCCTCTTAGG	TGCAGATGGAACAGAAGATGTGTTTGACGATAGCAATTTGAAGAGAAACGAGAACGGTTCCCTCTTAGG	TGCAGATGGAACAGAAGATGTGTTTGACGATAGCAATTTGAAGAGAAACGAGAACGGTTCCCTCTTAGG	JJMO01000120.1_chromosome_4_Vr04	5289027	1	4.21392e-29	TGCAGTTGGAACAGAAGATGTGTTTGACGATAGCAATTTGAAGAGAAATGAGAACGGTTCCCTCTTAGG	5:A>T	A	T	AA	AT	TT	5	0.972603	0.616197	0.647887	0.352113	0.383803	0.264085	0.472996	0.456259	0.464628	39.6094	44.2985	0.99505	6201428	6201428-5	52.8	0.484155	AA	AT	TT	TT	AA	AA	TT	AT	AA	AA	TT	TT	AT	AT	TT	AA
SNP0074	15688734|F|0-11:C>T-11:C>T	15688734	TGCAGAGCCTGCGAAGGAAAAGTTAGAAAACACATCTCAAAAATGGAAGGTCGGTTTACATATCTACCG	TGCAGAGCCTGCGAAGGAAAAGTTAGAAAACACATCTCAAAAATGGAAGGTCGGTTTACATATCTACCG	TGCAGAGCCTGCGAAGGAAAAGTTAGAAAACACATCTCAAAAATGGAAGGTCGGTTTACATATCTACCG	JJMO01000120.1_chromosome_4_Vr04	5321649	1	1.96055e-27	TGCAGAGCCTGTGAAGGAAAAGTTAGAAAACACATCTCAAAAATGGAAGGTCGGTTTACATATCTACCG	11:C>T	C	T	CC	CT	TT	11	1	0.715753	0.565068	0.434932	0.284247	0.280822	0.406901	0.491532	0.449217	7.22837	6.34836	0.963492	15688734	15688734-11	8.7	0.424658	TT	CT	CC	CC	TT	TT	CC	CT	TT	TT	CC	CC	CT	CT	CC	TT
SNP0075	6157194|F|0-23:G>A-23:G>A	6157194	TGCAGCAGATGGGGCGATCTTCTGGTTTCAGTTTGGGGGGATCATATCCATCACATCGCACACAGCAGC	TGCAGCAGATGGGGCGATCTTCTGGTTTCAGTTTGGGGGGATCATATCCATCACATCGCACACAGCAGC	TGCAGCAGATGGGGCGATCTTCTGGTTTCAGTTTGGGGGGATCATATCCATCACATCGCACACAGCAGC	JJMO01000120.1_chromosome_4_Vr04	5371455	1	4.21392e-29	TGCAGCAGATGGGGCGATCTTCTAGTTTCAGTTTGGGGGGATCATATCCATCACATCGCACACAGCAGC	23:G>A	G	A	GG	GA	AA	23	0.986301	0.934028	0.131944	0.868056	0.0659722	0.0659722	0.12324	0.22907	0.176155	5.54082	3.5098	0.988673	6157194	6157194-23	5.6	0.0989583	GG	GG	GG	GG	GG	GG	GG	GG	GG	GG	GG	GG	GG	GG	GG	AA
SNP0076	6156790|F|0-47:G>A-47:G>A	6156790	TGCAGCAAGATCAGGGAATTTGGCTGTGCTGAAGGATGCCATTTGCGGAGCTAATGAGGTTGAGTTGCA	TGCAGCAAGATCAGGGAATTTGGCTGTGCTGAAGGATGCCATTTGCGGAGCTAATGAGGTTGAGTTGCA	TGCAGCAAGATCAGGGAATTTGGCTGTGCTGAAGGATGCCATTTGCGGAGCTAATGAGGTTGAGTTGCA	JJMO01000120.1_chromosome_4_Vr04	5376365	1	4.21392e-29	TGCAGCAAGATCAGGGAATTTGGCTGTGCTGAAGGATGCCATTTGCGAAGCTAATGAGGTTGAGTTGCA	47:G>A	G	A	GG	GA	AA	47	0.972603	0.947183	0.130282	0.869718	0.0528169	0.0774648	0.100055	0.226617	0.163336	5.01542	3.64583	0.980583	6156790	6156790-47	5.2	0.0915493	GG	GG	GG	GG	GG	GG	GG	GG	GG	GG	GG	GG	GG	GG	GG	AA
SNP0077	6160400|F|0-34:A>T-34:A>T	6160400	TGCAGGAGAAGCTATCAACTTCTTTTGCTTGCACATCATTCAGTAATTCTGCTTTATCTCTGATAGTTT	TGCAGGAGAAGCTATCAACTTCTTTTGCTTGCACATCATTCAGTAATTCTGCTTTATCTCTGATAGTTT	TGCAGGAGAAGCTATCAACTTCTTTTGCTTGCACATCATTCAGTAATTCTGCTTTATCTCTGATAGTTT	JJMO01000120.1_chromosome_4_Vr04	5392808	1	4.21392e-29	TGCAGGAGAAGCTATCAACTTCTTTTGCTTGCACTTCATTCAGTAATTCTGCTTTATCTCTGATAGTTT	34:A>T	A	T	AA	AT	TT	34	0.989726	0.948097	0.131488	0.868512	0.0519031	0.0795848	0.0984184	0.228398	0.163408	5.13671	3.54167	0.979167	6160400	6160400-34	5.3	0.0916955	AA	AA	AA	AA	AA	AA	AA	AA	AA	AA	AA	AA	AA	AA	AA	TT
SNP0078	6197446|F|0-24:C>T-24:C>T	6197446	TGCAGGAATGGTTTCAGAACACACCGTTACAGATCGGAAGAGCGGTTCAGCAGGAATGCCGAGACCGAT	TGCAGGAATGGTTTCAGAACACACCGTTACAGATCGGAAGAGCGGTTCAGCAGGAATGCCGAGACCGAT	TGCAGGAATGGTTTCAGAACACACCGTTAC	JJMO01000120.1_chromosome_4_Vr04	5755829	1	1.28957e-07	TGCAGGAATGGTTTCAGAACACACTGTTACAGATCGGAAGAGCGGTTCAGCAGGAATGCCGAGACCGAT	24:C>T	C	T	CC	CT	TT	24	1	0.880137	0.304795	0.695205	0.119863	0.184932	0.210992	0.42379	0.317391	40.3507	31.0882	0.995238	6197446	6197446-24	44.9	0.212329	CC	CC	CC	CC	CC	CC	CC	CC	CC	CC	CC	CC	CC	CC	CC	TT
SNP0079	6178356|F|0-23:T>A-23:T>A	6178356	TGCAGAAGTTCAATGACTTAGACTATAATGTATAACTTTGATAGTGCTGAATCATGTGATAAGACTTCT	TGCAGAAGTTCAATGACTTAGACTATAATGTATAACTTTGATAGTGCTGAATCATGTGATAAGACTTCT	TGCAGAAGTTCAATGACTTAGACTATAATGTATAACTTTGATAGTGCTGAATCATGTGATAAGACTTCT	JJMO01000120.1_chromosome_4_Vr04	5859111	1	9.12154e-26	TGCAGAAGTTCAATGACTTAGACAATAACGTATAACTTTGATAGTGCTGAATCATGTGATAAGACTTCT	23:T>A	T	A	TT	TA	AA	23	0.996575	0.611684	0.704467	0.295533	0.388316	0.316151	0.475053	0.416386	0.44572	8.36567	8.075	0.97619	6178356	6178356-23	10.8	0.453608	AA	TT	AA	TT	TT	AA	TT	AA	AA	AA	TA	TT	AA	TT	AA	NN
SNP0080	6197487|F|0-34:C>A-34:C>A	6197487	TGCAGGGTTGATGTGGCCCCCTGATACAGAATATCACAAAGTTACAGATCGGAAGAGCGGTTCAGCAGG	TGCAGGGTTGATGTGGCCCCCTGATACAGAATATCACAAAGTTACAGATCGGAAGAGCGGTTCAGCAGG	TGCAGGGTTGATGTGGCCCCCTGATACAGAATATCACAAAGTTAC	JJMO01000120.1_chromosome_4_Vr04	5897285	1	3.36123e-12	TGCAGGGTTGATGTGGCCCCCTGATACAGAATATAAAAAAGTTACAGATCGGAAGAGCGGTTCAGCAGG	34:C>A	C	A	CC	CA	AA	34	1	0.643836	0.712329	0.287671	0.356164	0.356164	0.458623	0.409833	0.434228	54.9536	50.4425	0.995238	6197487	6197487-34	71	0.465753	AA	CC	CC	CC	CC	AA	CC	AA	AA	AA	CA	CC	AA	CC	AA	AA
SNP0081	6154110|F|0-43:C>T-43:C>T	6154110	TGCAGAAGGGATAGGTTTGAGATATTGAGTCTGTTGTAGTTATCACCTAAATCTCCTTCTGCAATATGT	TGCAGAAGGGATAGGTTTGAGATATTGAGTCTGTTGTAGTTATCACCTAAATCTCCTTCTGCAATATGT	TGCAGAAGGGATAGGTTTGAGATATTGAGTCTGTTGTAGTTATCACCTAAATCTCCTTCTGCAATATGT	JJMO01000120.1_chromosome_4_Vr04	5934118	1	4.21392e-29	TGCAGAAGGGATAGGTTTGAGATATTGAGTCTGTTGTAGTTATTACCTAAATCTCCTTCTGCAATATGT	43:C>T	C	T	CC	CT	TT	43	0.996575	0.67354	0.656357	0.343643	0.32646	0.329897	0.439768	0.451105	0.445436	6.16105	6.69091	0.935897	6154110	6154110-43	8.5	0.491409	CC	TT	TT	TT	TT	CC	TT	CC	CC	CC	CT	TT	CC	TT	CC	TT
SNP0082	6176749|F|0-5:T>A-5:T>A	6176749	TGCAGTCCTCTTTATGAATGAGCTCCATTTACAGATCGGAAGAGCGGTTCAGCAGGAATGCCGAGACCG	TGCAGTCCTCTTTATGAATGAGCTCCATTTACAGATCGGAAGAGCGGTTCAGCAGGAATGCCGAGACCG	TGCAGTCCTCTTTATGAATGAGCTCCATTTAC	JJMO01000120.1_chromosome_4_Vr04	5999901	1	1.12151e-08	TGCAGACCTCTTTATGAATGAGCTCCATTTACAGATCGGAAGAGCGGTTCAGCAGGAATGCCGAGACCG	5:T>A	T	A	TT	TA	AA	5	1	0.684932	0.643836	0.356164	0.315068	0.328767	0.431601	0.458623	0.445112	26.0681	25.5196	1	6176749	6176749-5	34.1	0.479452	TT	AA	AA	AA	AA	TT	AA	TT	TT	TT	TA	AA	TT	AA	TT	AA
SNP0083	6160442|F|0-19:C>T-19:C>T	6160442	TGCAGGAGACTCGGGGAAACATTAGAATAAAAAAGAAAACCAGACCATTTCAGGTCATATTTTGGTAAG	TGCAGGAGACTCGGGGAAACATTAGAATAAAAAAGAAAACCAGACCATTTCAGGTCATATTTTGGTAAG	TGCAGGAGACTCGGGGAAACATTAGAATAAAAAAGAAAACCAGACCATTTCAGGTCATATTTTGGTAAG	JJMO01000120.1_chromosome_4_Vr04	6014638	1	4.21392e-29	TGCAGGAGACTCGGGGAAATATTAGAATAAAAAAGAAAACCAGACCATTTCAGGTCATATTTTGGTAAG	19:C>T	C	T	CC	CT	TT	19	1	0.678082	0.64726	0.35274	0.321918	0.325342	0.436573	0.456629	0.446601	8.50554	7.60507	0.969841	6160442	6160442-19	10.7	0.484589	CC	TT	TT	TT	TT	CC	TT	CC	CC	CC	CT	TT	CC	TT	CC	TT
SNP0084	6180664|F|0-41:T>C-41:T>C	6180664	TGCAGCTAATACTGGATGATCAAAACCATGAATTCAATGGGTTCAGTGAATAACATAAGTGTAGTAGAG	TGCAGCTAATACTGGATGATCAAAACCATGAATTCAATGGGTTCAGTGAATAACATAAGTGTAGTAGAG	TGCAGCTAATACTGGATGATCAAAACCATGAATTCAATGGGTTCAGTGAATAACATAAGTGTAGTAGAG	JJMO01000120.1_chromosome_4_Vr04	6289105	1	4.21392e-29	TGCAGCTAATACTGGATGATCAAAACCATGAATTCAATGGGCTCAGTGAATAACATAAGTGTAGTAGAG	41:T>C	T	C	TT	TC	CC	41	1	0.643836	0.674658	0.325342	0.356164	0.318493	0.458623	0.438989	0.448806	18.0115	20.9759	0.985714	6180664	6180664-41	25.7	0.484589	TT	CC	CC	CC	CC	TT	TT	TT	TT	TT	TC	TC	TT	CC	TT	CC
SNP0085	6179968|F|0-33:G>T-33:G>T	6179968	TGCAGCAGCAGGTTTATATAAACTGGTTTTTCAGACTCCTTACTCAGTAAGAATATTATATTACTATTA	TGCAGCAGCAGGTTTATATAAACTGGTTTTTCAGACTCCTTACTCAGTAAGAATATTATATTACTATTA	TGCAGCAGCAGGTTTATATAAACTGGTTTTTCAGACTCCTTACTCAGTAAGAATATTATATTACTATTA	JJMO01000120.1_chromosome_4_Vr04	6289171	1	1.96055e-27	TGCAGCAGCAGGTTTATATAAACTGGTTTTTCATACTCCTTACTCAGTAAGAATATTATATTACTATTA	33:G>T	G	T	GG	GT	TT	33	0.982877	0.606272	0.634146	0.365854	0.393728	0.240418	0.477413	0.46401	0.470711	5.79151	4.75	0.963492	6179968	6179968-33	6.5	0.486063	TT	GG	GG	GG	GG	TT	TT	TT	TT	TT	GT	GT	TT	GG	TT	GG
SNP0086	6204726|F|0-52:T>C-52:T>C	6204726	TGCAGAAACCAAGTAAAGTGCAGGTGCACATGCAGACAAAGAAGACATCTGTTATGGCCAATTTACAGA	TGCAGAAACCAAGTAAAGTGCAGGTGCACATGCAGACAAAGAAGACATCTGTTATGGCCAATTTACAGA	TGCAGAAACCAAGTAAAGTGCAGGTGCACATGCAGACAAAGAAGACATCTGTTATGGCCAATTTACAGA	JJMO01000120.1_chromosome_4_Vr04	6405894	2	7.05138e-27	TGCAGAAACCAAGTAAAGTGCAGGTGCACATGCAGACAAAGAAGACATCTGTCATGGCCAATTTACAGA	52:T>C	T	C	TT	TC	CC	52	1	0.606164	0.732877	0.267123	0.393836	0.339041	0.477458	0.391537	0.434498	31.9218	42.546	0.985714	6204726	6204726-52	50.4	0.436644	TT	CC	CC	CC	CC	TT	CC	TT	TT	TC	TC	CC	TC	CC	TT	CC
SNP0087	6185712|F|0-30:T>A-30:T>A	6185712	TGCAGCTTCTCTGAATACAGCTCTTGAAGTTGGGATAACTGCATTACAGATCGGAAGAGCGGTTCAGCA	TGCAGCTTCTCTGAATACAGCTCTTGAAGTTGGGATAACTGCATTACAGATCGGAAGAGCGGTTCAGCA	TGCAGCTTCTCTGAATACAGCTCTTGAAGTTGGGATAACTGCATTAC	JJMO01000120.1_chromosome_4_Vr04	6504984	1	1.31471e-16	TGCAGCTTCTCTGAATACAGCTCTTGAAGTAGGGATAACTGCATTACAGATCGGAAGAGCGGTTCAGCA	30:T>A	T	A	TT	TA	AA	30	1	0.527397	0.780822	0.219178	0.472603	0.308219	0.498499	0.342278	0.420388	59.1029	73.1433	0.990476	6185712	6185712-30	87.9	0.373288	TT	AA	AA	AA	AA	TT	AA	TT	TT	TA	AA	AA	TA	AA	AA	AA
SNP0088	6195198|F|0-19:A>T-19:A>T	6195198	TGCAGATCAGATCACCGCCACTTTTTATTTCTTTACAATTTTCATCATTCTTTTGAAGATGTTTCACGT	TGCAGATCAGATCACCGCCACTTTTTATTTCTTTACAATTTTCATCATTCTTTTGAAGATGTTTCACGT	TGCAGATCAGATCACCGCCACTTTTTATTTCTTTACAATTTTCATCATTCTTTTGAAGATGTTTCACGT	JJMO01000120.1_chromosome_4_Vr04	6512918	1	9.12154e-26	TGCAGATCAGATCACCGCCTCTTTTTATTTCTTTACAATTTTCATCATTCTTTTGAAGATGTTTCAGGT	19:A>T	A	T	AA	AT	TT	19	1	0.773973	0.476027	0.523973	0.226027	0.25	0.349878	0.498851	0.424364	9.5697	7.30601	0.961905	6195198	6195198-19	10.8	0.351027	TT	AA	AA	AA	AA	TT	AA	TT	TT	AT	AA	AA	AT	AA	AA	AA
SNP0089	6163337|F|0-21:C>T-21:C>T	6163337	TGCAGTGTTCCAAGTATATACCGATGTTTATTCAGAATGATTCCATATTGCATGTATTTAGAAGATGAC	TGCAGTGTTCCAAGTATATACCGATGTTTATTCAGAATGATTCCATATTGCATGTATTTAGAAGATGAC	TGCAGTGTTCCAAGTATATACCGATGTTTATTCAGAATGATTCCATATTGCATGTATTTAGAAGATGAC	JJMO01000120.1_chromosome_4_Vr04	6535163	1	4.21392e-29	TGCAGTGTTCCAAGTATATACTGATGTTTATTCAGAATGATTCCATATTGCATGTATTTAGAAGATGAC	21:C>T	C	T	CC	CT	TT	21	0.976027	0.45614	0.747368	0.252632	0.54386	0.203509	0.496153	0.377618	0.436885	3.78488	4.49045	0.966346	6163337	6163337-21	5.1	0.354386	CC	TT	TT	TT	TT	CC	TT	CC	CC	CT	TT	TT	CT	TT	TT	TT
SNP0090	15689633|F|0-17:T>G-17:T>G	15689633	TGCAGTGTTCTTGCTTTTATCAATGTTGCCACTCTCACTCCTCTTTGTCCATTTACAGATCGGAAGAGC	TGCAGTGTTCTTGCTTTTATCAATGTTGCCACTCTCACTCCTCTTTGTCCATTTACAGATCGGAAGAGC	TGCAGTGTTCTTGCTTTTATCAATGTTGCCACTCTCACTCCTCTTTGTCCATTTAC	JJMO01000120.1_chromosome_4_Vr04	6614676	2	1.81627e-21	TGCAGTGTTCTTGCTTTGATCAATGTTGCCACTCTCACTCCTCTTTGTCCATTTACAGATCGGAAGAGC	17:T>G	T	G	TT	TG	GG	17	1	0.513699	1	0	0.486301	0.513699	0.499625	0	0.249812	32.2217	101.052	1	15689633	15689633-17	117.7	0.256849	TG	GG	GG	GG	GG	TG	GG	TG	TG	TG	GG	GG	TG	GG	GG	GG
SNP0091	6198402|F|0-16:G>A-16:G>A	6198402	TGCAGAAAGTTTGAAAGAAATAGAAGAAGAGGAAATTAGCAAAAGATTAGCATCAAAAGAAGATGTTAC	TGCAGAAAGTTTGAAAGAAATAGAAGAAGAGGAAATTAGCAAAAGATTAGCATCAAAAGAAGATGTTAC	TGCAGAAAGTTTGAAAGAAATAGAAGAAGAGGAAATTAGCAAAAGATTAGCATCAAAAGAAGATGTTAC	JJMO01000120.1_chromosome_4_Vr04	6623137	2	1.51560e-28	TGCAGAAAGTTTGAAAAAAATAGAAGAAGAGGAAATTAGCAAAAGATTAGCATCAAAAGAAGATGTTAC	16:G>A	G	A	GG	GA	AA	16	1	0.506849	0.797945	0.202055	0.493151	0.304795	0.499906	0.322457	0.411182	27.5939	28.6136	0.985714	6198402	6198402-16	36.7	0.354452	GG	AA	AA	AA	AA	GG	AA	GG	GG	GA	AA	AA	GA	AA	AA	AA
SNP0092	6198402|F|0-24:A>G-24:A>G	6198402	TGCAGAAAGTTTGAAAAAAATAGAAGAAGAGGAAATTAGCAAAAGATTAGCATCAAAAGAAGATGTTAC	TGCAGAAAGTTTGAAAAAAATAGAAGAAGAGGAAATTAGCAAAAGATTAGCATCAAAAGAAGATGTTAC	TGCAGAAAGTTTGAAAAAAATAGAAGAAGAGGAAATTAGCAAAAGATTAGCATCAAAAGAAGATGTTAC	JJMO01000120.1_chromosome_4_Vr04	6623137	2	7.05138e-27	TGCAGAAAGTTTGAAAGAAATAGAGGAAGAGGAAATTAGCAAAAGATTAGCATCAAAAGAACATGCTAG	24:A>G	A	G	AA	AG	GG	24	1	0.808219	0.476027	0.523973	0.191781	0.284247	0.310002	0.498851	0.404426	28.3713	4.58696	0.959936	6198402	6198402-24	24.9	0.333904	GG	AA	AA	AA	AA	GG	AA	GG	GG	AG	AA	AA	AG	AA	AA	AA
SNP0093	6182282|F|0-25:T>C-25:T>C	6182282	TGCAGTATCTTCGTAAAATATCTGTTTTTGGGCACCGCATATTTCTAATATATGCAGTAAGTTTACAGA	TGCAGTATCTTCGTAAAATATCTGTTTTTGGGCACCGCATATTTCTAATATATGCAGTAAGTTTACAGA	TGCAGTATCTTCGTAAAATATCTGTTTTTGGGCACCGCATATTTCTAATATATGCAGTAAGTTTACAGA	JJMO01000120.1_chromosome_4_Vr04	6894577	1	7.05138e-27	TGCAGTATCTTCGTAAAATATCTGTCTTTGGGCACCGCATATTTCTAATATATGCAGTAAGTTTACAGA	25:T>C	T	C	TT	TC	CC	25	1	0.616438	0.708904	0.291096	0.383562	0.325342	0.472884	0.412718	0.442801	23.0635	27.7726	0.990476	6182282	6182282-25	33.7	0.453767	TT	CC	CC	CC	CC	TT	CC	TT	TT	TC	CC	CC	TC	CC	CC	CC
SNP0094	6161060|F|0-56:G>A-56:G>A	6161060	TGCAGGCTTTCATTCTCCTCCAGAACCTAACTCACTGCTTCTTTTCAACTGTTCAAGCACAATAGATTC	TGCAGGCTTTCATTCTCCTCCAGAACCTAACTCACTGCTTCTTTTCAACTGTTCAAGCACAATAGATTC	TGCAGGCTTTCATTCTCCTCCAGAACCTAACTCACTGCTTCTTTTCAACTGTTCAAGCACAATAGATTC	JJMO01000120.1_chromosome_4_Vr04	6966905	1	4.21392e-29	TGCAGGCTTTCATTCTCCTCCAGAACCTAACTCACTGCTTCTTTTCAACTGTTCAAACACAATAGATTC	56:G>A	G	A	GG	GA	AA	56	0.996575	0.680412	0.549828	0.450172	0.319588	0.230241	0.434903	0.495034	0.464969	6.49123	6.46396	0.966667	6161060	6161060-56	7.9	0.434708	GG	AA	AA	AA	GG	GG	AA	GG	GG	GG	AA	AA	GA	AA	AA	AA
SNP0095	6161783|F|0-45:A>T-45:A>T	6161783	TGCAGTAACAGCCAGAGGAGAAATATAATGGAGAGAAGAAGAACAAGGATGAGATATGGTTAGTAATCT	TGCAGTAACAGCCAGAGGAGAAATATAATGGAGAGAAGAAGAACAAGGATGAGATATGGTTAGTAATCT	TGCAGTAACAGCCAGAGGAGAAATATAATGGAGAGAAGAAGAACAAGGATGAGATATGGTTAGTAATCT	JJMO01000120.1_chromosome_4_Vr04	6966971	1	4.21392e-29	TGCAGTAACAGCCAGAGGAGAAATATAATGGAGAGAAGAAGAACATGGATGAGATATGGTTAGTAATCT	45:A>T	A	T	AA	AT	TT	45	0.952055	0.647482	0.528777	0.471223	0.352518	0.176259	0.456498	0.498344	0.477421	3.96124	3.72277	0.93266	6161783	6161783-45	4.5	0.440647	AA	TT	TT	TT	AA	AA	TT	AA	AA	AA	TT	TT	AT	TT	TT	TT
SNP0096	6201967|F|0-38:T>C-38:T>C	6201967	TGCAGTCATCAGTCATACATTTACCGGTGATACTTGCTTGAAGAAGTTTTACAGATCGGAAGAGCGGTT	TGCAGTCATCAGTCATACATTTACCGGTGATACTTGCTTGAAGAAGTTTTACAGATCGGAAGAGCGGTT	TGCAGTCATCAGTCATACATTTACCGGTGATACTTGCTTGAAGAAGTTTTAC	JJMO01000120.1_chromosome_4_Vr04	7001305	1	2.65936e-19	TGCAGTCATCAGTCATACATTTACCGGTGATACTTGCTCGAAGAAGTTTTACAGATCGGAAGAGCGGTT	38:T>C	T	C	TT	TC	CC	38	1	0.743151	0.575342	0.424658	0.256849	0.318493	0.381755	0.488647	0.435201	107.035	109.991	0.988889	6201967	6201967-38	142.2	0.416096	TT	CC	CC	CC	TT	TT	CC	TT	TT	TT	CC	CC	TC	CC	CC	CC
SNP0098	6178735|F|0-57:C>A-57:C>A	6178735	TGCAGAGAATACACCCATACTGCAATGCCCTCTGCTTTAGATGAAGAAGAGAATAATCAAAAACCCACC	TGCAGAGAATACACCCATACTGCAATGCCCTCTGCTTTAGATGAAGAAGAGAATAATCAAAAACCCACC	TGCAGAGAATACACCCATACTGCAATGCCCTCTGCTTTAGATGAAGAAGAGAATAATCAAAAACCCACC	JJMO01000120.1_chromosome_4_Vr04	7032220	1	1.96055e-27	TGCAGAGAATACACCCATACTGCAATGCCCTCTGCTTTAGATGAAGAAGAGAATAATAAAAAACCCACC	57:C>A	C	A	CC	CA	AA	57	1	0.568493	0.702055	0.297945	0.431507	0.270548	0.490617	0.418348	0.454483	22.1212	17.2603	0.971429	6178735	6178735-57	24.6	0.433219	AA	CC	CC	CC	AA	AA	CC	AA	AA	AA	CC	CC	CA	CC	CC	CC
SNP0099	6206877|F|0-56:A>G-56:A>G	6206877	TGCAGCTTTTGTTTCTCTTTTCTTCTCAAAAGCAGAGCCTCTATCTCTTCCTCCAAACCCCATTATTAC	TGCAGCTTTTGTTTCTCTTTTCTTCTCAAAAGCAGAGCCTCTATCTCTTCCTCCAAACCCCATTATTAC	TGCAGCTTTTGTTTCTCTTTTCTTCTCAAAAGCAGAGCCTCTATCTCTTCCTCCAAACCCCATTATTAC	JJMO01000120.1_chromosome_4_Vr04	7625212	3	1.51560e-28	TGCAGCTTTTGTTTCTCTTTTCTTCTCAAAAGCAGAGCCTCTATCTCTTCCTCCAAGCCCCATTATTAC	56:A>G	A	G	AA	AG	GG	56	0.996575	0.848797	0.426117	0.573883	0.151203	0.274914	0.256681	0.489083	0.372882	27.8994	24.0546	0.995192	6206877	6206877-56	33.8	0.28866	AA	AA	AG	GG	AA	AA	AA	AA	AA	AA	GG	AA	AA	AA	AA	GG
SNP0100	6175728|F|0-24:G>T-24:G>T	6175728	TGCAGATGTCATAAAATTTGATTAGGAAAGGAATGAATTATGTTATCTGGTTACAGATCGGAAGAGCGG	TGCAGATGTCATAAAATTTGATTAGGAAAGGAATGAATTATGTTATCTGGTTACAGATCGGAAGAGCGG	TGCAGATGTCATAAAATTTGATTAGGAAAGGAATGAATTATGTTATCTGGTTAC	JJMO01000120.1_chromosome_4_Vr04	7794283	1	2.20265e-20	TGCAGATGTCATAAAATTTGATTATGAAAGGAATGAATTATGTTATCTGGTTACAGATCGGAAGAGCGG	24:G>T	G	T	GG	GT	TT	24	1	0.523973	0.746575	0.253425	0.476027	0.270548	0.498851	0.378401	0.438626	14.8255	14.2127	0.965079	6175728	6175728-24	18.3	0.388699	GG	GT	GT	TT	TT	GG	GG	GT	GG	GG	TT	GG	GG	GT	GG	TT
SNP0101	6178090|F|0-47:T>C-47:T>C	6178090	TGCAGAAACTAAGGGTTGTATTCCTTTTTATTTGTGTGGTGGTTTGGTTTGTAACTTGTGCTGCAATTT	TGCAGAAACTAAGGGTTGTATTCCTTTTTATTTGTGTGGTGGTTTGGTTTGTAACTTGTGCTGCAATTT	TGCAGAAACTAAGGGTTGTATTCCTTTTTATTTGTGTGGTGGTTTGGTTTGTAACTTGTGCTGCAATTT	JJMO01000120.1_chromosome_4_Vr04	8260277	1	4.21392e-29	TGCAGAAACTAAGGGTTGTATTCCTTTTTATTTGTGTGGTGGTTTGGCTTGTAACTTGTGCTGCAATTT	47:T>C	T	C	TT	TC	CC	47	1	0.767123	0.527397	0.472603	0.232877	0.294521	0.35729	0.498499	0.427895	26.7375	23.2511	0.990476	6178090	6178090-47	32.6	0.380137	TT	TT	TC	CC	TT	TT	TT	TT	TT	TT	CC	TT	TT	TT	TT	CC
SNP0104	6193803|F|0-21:G>A-21:G>A	6193803	TGCAGATAATACTATCAACTGGTGCATTCTATTTACAGATCGGAAGAGCGGTTCAGCAGGAATGCCGAG	TGCAGATAATACTATCAACTGGTGCATTCTATTTACAGATCGGAAGAGCGGTTCAGCAGGAATGCCGAG	TGCAGATAATACTATCAACTGGTGCATTCTATTTAC	JJMO01000120.1_chromosome_4_Vr04	8638269	1	9.68090e-11	TGCAGATAATACTATCAACTGATGCATTCTATTTACAGATCGGAAGAGCGGTTCAGCAGGAATGCCGAG	21:G>A	G	A	GG	GA	AA	21	1	0.880137	0.287671	0.712329	0.119863	0.167808	0.210992	0.409833	0.310412	31.9198	19.7565	0.984127	6193803	6193803-21	33.7	0.203767	GG	GG	GG	GG	GA	GG	GG	GG	GG	GG	GG	GG	GG	GG	GG	GG
SNP0105	6180083|F|0-28:A>G-28:A>G	6180083	TGCAGCATAACAGAAATTGATCATACTCAATAAAAAACCTCCAGAAATAGATTTCTTGGTCTTTGTGAG	TGCAGCATAACAGAAATTGATCATACTCAATAAAAAACCTCCAGAAATAGATTTCTTGGTCTTTGTGAG	TGCAGCATAACAGAAATTGATCATACTCAATAAAAAACCTCCAGAAATAGATTTCTTGGTCTTTGTGAG	JJMO01000120.1_chromosome_4_Vr04	8695047	1	4.21392e-29	TGCAGCATAACAGAAATTGATCATACTCGATAAAAAACCTCCAGAAATAGATTTCTTGGTCTTTGTGAG	28:A>G	A	G	AA	AG	GG	28	1	0.886986	0.287671	0.712329	0.113014	0.174658	0.200483	0.409833	0.305158	21.0212	15.4956	0.984127	6180083	6180083-28	23.1	0.200342	AA	AA	AA	AA	AA	AA	AA	AA	AA	AA	AA	AA	AA	AA	AA	AA
SNP0107	6182243|F|0-11:G>T-11:G>T	6182243	TGCAGTATAAAGAAGCTAAAATATTTGCAATAACATGAGTTGTTACAGATACATGCAAAGTGACATACA	TGCAGTATAAAGAAGCTAAAATATTTGCAATAACATGAGTTGTTACAGATACATGCAAAGTGACATACA	TGCAGTATAAAGAAGCTAAAATATTTGCAATAACATGAGTTGTTACAGATACATGCAAAGTGACATACA	JJMO01000120.1_chromosome_4_Vr04	9051142	3	5.45105e-28	TGCAGTATAAATAAGCTAAAATATTTGCAATAACATGAGTTGTTACATATACATGCAAAGTGACATACA	11:G>T	G	T	GG	GT	TT	11	1	1	0.136986	0.863014	0	0.136986	0	0.236442	0.118221	14.3119	6.28846	0.988889	6182243	6182243-11	15.2	0.0684932	GG	GG	GG	GG	GG	GG	GG	GG	GG	GG	GG	GG	GT	GG	GT	GT
SNP0108	6190485|F|0-54:A>G-54:A>G	6190485	TGCAGCAATTTTGGTGTGGTTTTATGCATTTTTGCTCCACAACCAATGTGTTCTATTGAATCTGAAGGT	TGCAGCAATTTTGGTGTGGTTTTATGCATTTTTGCTCCACAACCAATGTGTTCTATTGAATCTGAAGGT	TGCAGCAATTTTGGTGTGGTTTTATGCATTTTTGCTCCACAACCAATGTGTTCTATTGAATCTGAAGGT	JJMO01000120.1_chromosome_4_Vr04	9060074	10	9.12154e-26	TGCAGCAATTTTGGTGTGGTTTTATGCATTTTTGCTCCACAACCAATGTGTTCTGTTGAATCTGAAGGT	54:A>G	A	G	AA	AG	GG	54	0.958904	0.517857	0.678571	0.321429	0.482143	0.196429	0.499362	0.436224	0.467793	3.78109	4.14829	0.931973	6190485	6190485-54	4.8	0.419643	AA	GG	AG	GG	GG	AA	AA	AG	AA	AA	GG	AA	AG	GG	AA	GG
SNP0109	6200914|F|0-25:A>C-25:A>C	6200914	TGCAGTCCTCAAACAACTAAAAGGGAAAGCAATAAATGATACATAATCTTTTACAGATCGGAAGAGCGG	TGCAGTCCTCAAACAACTAAAAGGGAAAGCAATAAATGATACATAATCTTTTACAGATCGGAAGAGCGG	TGCAGTCCTCAAACAACTAAAAGGGAAAGCAATAAATGATACATAATCTTTTAC	JJMO01000120.1_chromosome_4_Vr04	9252837	1	2.20265e-20	TGCAGTCCTCAAACAACTAAAAGGGCAAGCAATAAATGATACATAATCTTTTACAGATCGGAAGAGCGG	25:A>C	A	C	AA	AC	CC	25	1	0.893836	0.335616	0.664384	0.106164	0.229452	0.189787	0.445956	0.317872	85.733	62.5769	0.995238	6200914	6200914-25	97.4	0.22089	AA	AC	AA	AA	AA	AA	CC	AA	AA	AA	AA	CC	AA	AC	CC	AC
SNP0110	6194838|F|0-39:G>C-39:G>C	6194838	TGCAGAAGAGAGACTATTGGCTCACAAGCCAAAGAGTCTGAGCTTTGTTGAGGCTGCTAGCCTTCCTTT	TGCAGAAGAGAGACTATTGGCTCACAAGCCAAAGAGTCTGAGCTTTGTTGAGGCTGCTAGCCTTCCTTT	TGCAGAAGAGAGACTATTGGCTCACAAGCCAAAGAGTCTGAGCTTTGTTGAGGCTGCTAGCCTTCCTTT	JJMO01000120.1_chromosome_4_Vr04	9417644	1	4.21392e-29	TGCAGAAGAGAGACTATTGGCTCACAAGCCAAAGAGTCTCAGCTTTGTTGAGGCTGCTAGCCTTCCTTT	39:G>C	G	C	GG	GC	CC	39	1	0.849315	0.39726	0.60274	0.150685	0.246575	0.255958	0.478889	0.367424	45.3933	33.0452	0.980952	6194838	6194838-39	51.5	0.273973	GG	GC	GG	GG	GG	CC	CC	GG	CC	GG	GG	CC	CC	GC	CC	GC
SNP0111	6156943|F|0-14:G>C-14:G>C	6156943	TGCAGCACCACGTGGCATGTGGTGGTGATGGTGGTTATGTGCCAGTGATGGTGAACGCTGGGGAAGAGA	TGCAGCACCACGTGGCATGTGGTGGTGATGGTGGTTATGTGCCAGTGATGGTGAACGCTGGGGAAGAGA	TGCAGCACCACGTGGCATGTGGTGGTGATGGTGGTTATGTGCCAGTGATGGTGAACGCTGGGGAAGAGA	JJMO01000120.1_chromosome_4_Vr04	9777842	1	4.21392e-29	TGCAGCACCACGTGCCATGTGGTGGTGATGGTGGTTATGTGCCAGTGATGGTGAACGCTGGGGAAGAGA	14:G>C	G	C	GG	GC	CC	14	1	0.869863	0.297945	0.702055	0.130137	0.167808	0.226403	0.418348	0.322375	17.1346	12.2857	0.990476	6156943	6156943-14	18.5	0.214041	GG	GC	GG	GG	GG	CC	GG	GG	CC	GC	GG	GG	CC	GC	GG	GC
SNP0112	6200298|F|0-46:T>C-46:T>C	6200298	TGCAGTAGAGTCTGCGAGATCGATCAAAGAAACGCGCCCTGATCTCTTCACCTTAGCCACCATATCATT	TGCAGTAGAGTCTGCGAGATCGATCAAAGAAACGCGCCCTGATCTCTTCACCTTAGCCACCATATCATT	TGCAGTAGAGTCTGCGAGATCGATCAAAGAAACGCGCCCTGATCTCTTCACCTTAGCCACCATATCATT	JJMO01000120.1_chromosome_4_Vr04	9794676	1	1.96055e-27	TGCAGTAGAGTCTGCGAGATCGATCAAAGAAACGCGCCCTGATCTCCTCACCTTAGCCACCATATCATT	46:T>C	T	C	TT	TC	CC	46	1	0.770548	0.496575	0.503425	0.229452	0.267123	0.353608	0.499977	0.426792	43.4391	38.7373	0.993651	6200298	6200298-46	52.6	0.363014	CC	TC	TC	TT	CC	TT	TT	CC	TT	TC	TT	TT	TT	TC	TT	TT
SNP0113	6185596|F|0-8:G>A-8:G>A	6185596	TGCAGCTAGTATTTCCTTATAGTGATAATTATGAGGATTACAGATCGGAAGAGCGGTTCAGCAGGAATG	TGCAGCTAGTATTTCCTTATAGTGATAATTATGAGGATTACAGATCGGAAGAGCGGTTCAGCAGGAATG	TGCAGCTAGTATTTCCTTATAGTGATAATTATGAGGATTAC	JJMO01000120.1_chromosome_4_Vr04	9799950	1	2.22720e-13	TGCAGCTAATATTTCCTTATAGTGATAATTATGAGGATTACAGATCGGAAGAGCGGTTCAGCAGGAATG	8:G>A	G	A	GG	GA	AA	8	1	0.493151	0.767123	0.232877	0.506849	0.260274	0.499906	0.35729	0.428598	22.8046	21.8161	0.980952	6185596	6185596-8	27.9	0.363014	GG	GA	GA	AA	GG	AA	AA	GG	AA	GA	AA	AA	AA	GA	AA	AA
SNP0115	6200673|F|0-13:C>T-13:C>T	6200673	TGCAGCAAAAATACATCTCTCCTAAAATAGATTACAGATCGGAAGAGCGGTTCAGCAGGAATGCCGAGA	TGCAGCAAAAATACATCTCTCCTAAAATAGATTACAGATCGGAAGAGCGGTTCAGCAGGAATGCCGAGA	TGCAGCAAAAATACATCTCTCCTAAAATAGATTAC	JJMO01000120.1_chromosome_4_Vr04	10068154	1	3.21403e-10	TGCAGCAAAAATATATCTATCCTAAAATAGATTACAGATCGGAAGAGCGGTTCAGCAGGAATGCCGAGA	13:C>T	C	T	CC	CT	TT	13	1	0.660959	0.585616	0.414384	0.339041	0.246575	0.448184	0.48534	0.466762	40.5319	14.8103	0.984127	6200673	6200673-13	35.2	0.462329	CC	CC	CT	TT	CC	CC	TT	CC	CC	CC	TT	TT	CC	CC	TT	CT
SNP0116	6194828|F|0-29:T>G-29:T>G	6194828	TGCAGAACTTGTCTTTCAGAAGCAATAGATGAGCTTCCAACATGCTGTGATGGAAAACAAGGAGGGAGA	TGCAGAACTTGTCTTTCAGAAGCAATAGATGAGCTTCCAACATGCTGTGATGGAAAACAAGGAGGGAGA	TGCAGAACTTGTCTTTCAGAAGCAATAGATGAGCTTCCAACATGCTGTGATGGAAAACAAGGAGGGAGA	JJMO01000120.1_chromosome_4_Vr04	11338707	1	4.21392e-29	TGCAGAACTTGTCTTTCAGAAGCAATAGAGGAGCTTCCAACGTGCTGTGATGGAAAACAAGGAGGGAGA	29:T>G	T	G	TT	TG	GG	29	0.976027	0.929825	0.249123	0.750877	0.0701754	0.178947	0.130502	0.374121	0.252311	7.28418	4.94118	0.955882	6194828	6194828-29	8	0.159649	TT	TT	TT	TT	TT	TT	TT	TT	TT	TT	GG	TT	TT	TT	TT	TT
SNP0117	6204398|F|0-46:T>C-46:T>C	6204398	TGCAGCTGGTACAAAAATAAGACTTGGAAAAGATCCCCAAGCGAAGTTCGTCAAATCCAACATTTTACA	TGCAGCTGGTACAAAAATAAGACTTGGAAAAGATCCCCAAGCGAAGTTCGTCAAATCCAACATTTTACA	TGCAGCTGGTACAAAAATAAGACTTGGAAAAGATCCCCAAGCGAAGTTCGTCAAATCCAACATTTTACA	JJMO01000120.1_chromosome_4_Vr04	11341321	1	5.45105e-28	TGCAGCTGGTACAAAAATAAGACTTGGAAAAGATCCCCAAGCGAAGCTCGTCAAATCCAACATTTTACA	46:T>C	T	C	TT	TC	CC	46	0.996575	0.931271	0.343643	0.656357	0.0687285	0.274914	0.12801	0.451105	0.289557	99.8786	66.8355	1	6204398	6204398-46	115.9	0.206186	TT	TT	TT	TT	TC	TT	TT	TT	TT	TT	CC	TT	TT	TT	TT	TT
SNP0118	6180669|F|0-13:A>G-13:A>G	6180669	TGCAGCTACAACCATTGCGGCTGCACTCGTCAGCCCTCGCACAACTAATTGTTGTATTGATTTTCGCAA	TGCAGCTACAACCATTGCGGCTGCACTCGTCAGCCCTCGCACAACTAATTGTTGTATTGATTTTCGCAA	TGCAGCTACAACCATTGCGGCTGCACTCGTCAGCCCTCGCACAACTAATTGTTGTATTGATTTTCGCAA	JJMO01000120.1_chromosome_4_Vr04	11361819	1	9.12154e-26	TGCAGCTACAACCGTTGCGGCTGCACTCGTCTGCCCTCGCACAACTAATTGTTGTATTGATTTTCGCAA	13:A>G	A	G	AA	AG	GG	13	1	0.705479	0.599315	0.400685	0.294521	0.304795	0.415556	0.480273	0.447915	7.0785	6.67857	0.94127	6180669	6180669-13	9	0.446918	AA	AG	AA	AA	GG	AA	AA	AA	GG	AA	GG	AA	AG	AG	AA	AA
SNP0121	6198888|F|0-64:T>C-64:T>C	6198888	TGCAGCCAAGACAAAATGGTTCATTTAGATGCTTCAATCAAAAAGGTCATTTGACTCTTACAAATATGT	TGCAGCCAAGACAAAATGGTTCATTTAGATGCTTCAATCAAAAAGGTCATTTGACTCTTACAAATATGT	TGCAGCCAAGACAAAATGGTTCATTTAGATGCTTCAATCAAAAAGGTCATTTGACTCTTACAAATATGT	JJMO01000120.1_chromosome_4_Vr04	11446561	1	4.21392e-29	TGCAGCCAAGACAAAATGGTTCATTTAGATGCTTCAATCAAAAAGGTCATTTGACTCTTACAAACATGT	64:T>C	T	C	TT	TC	CC	64	0.996575	0.90378	0.350515	0.649485	0.0962199	0.254296	0.173923	0.455309	0.314616	36.0989	25.9257	0.990291	6198888	6198888-64	41.5	0.223368	TT	TC	TT	TT	CC	TT	TT	TC	CC	TT	TT	TT	TC	TC	TT	TT
SNP0124	6191722|F|0-7:T>C-7:T>C	6191722	TGCAGGGTTACCTGGACCCAGAATATTTATTGACTCATAAGCTGACAGACAAATGTGATGTCTATAGCC	TGCAGGGTTACCTGGACCCAGAATATTTATTGACTCATAAGCTGACAGACAAATGTGATGTCTATAGCC	TGCAGGGTTACCTGGACCCAGAATATTTATTGACTCATAAGCTGACAGACAAATGTGATGTCTATAGCC	JJMO01000120.1_chromosome_4_Vr04	11559392	1	4.21392e-29	TGCAGGGCTACCTGGACCCAGAATATTTATTGACTCATAAGCTGACAGACAAATGTGATGTCTATAGCC	7:T>C	T	C	TT	TC	CC	7	1	0.955479	0.0821918	0.917808	0.0445205	0.0376712	0.0850769	0.150873	0.117975	38.7827	25.0588	1	6191722	6191722-7	39.1	0.0633562	CC	TT	TT	TT	TT	TT	TT	TT	TT	CC	TT	TT	TT	TT	TT	TT
SNP0125	6156155|F|0-42:T>C-42:T>C	6156155	TGCAGATGATAACAGATCATCAATCCCACTTCTAACCGGTTTTGCTGTTCCAACTGAGAGCCTCCCCAG	TGCAGATGATAACAGATCATCAATCCCACTTCTAACCGGTTTTGCTGTTCCAACTGAGAGCCTCCCCAG	TGCAGATGATAACAGATCATCAATCCCACTTCTAACCGGTTTTGCTGTTCCAACTGAGAGCCTCCCCAG	JJMO01000120.1_chromosome_4_Vr04	11644531	1	4.21392e-29	TGCAGATGATAACAGATCATCAATCCCACTTCTAACCGGTTTCGCTGTTCCAACTGAGAGCCTCCCCAG	42:T>C	T	C	TT	TC	CC	42	1	0.770548	0.513699	0.486301	0.229452	0.284247	0.353608	0.499625	0.426616	30.684	27.2488	0.980952	6156155	6156155-42	37.6	0.371575	CC	TT	CC	CC	TT	CC	TT	TC	TT	CC	TT	TT	TC	TT	TT	CC
SNP0126	6155640|F|0-28:T>C-28:T>C	6155640	TGCAGAGTTGGAACGCTCAAGTGGGTGGTTTACAGCCAAACAACCATGGACATTCGCTGCATTATTATA	TGCAGAGTTGGAACGCTCAAGTGGGTGGTTTACAGCCAAACAACCATGGACATTCGCTGCATTATTATA	TGCAGAGTTGGAACGCTCAAGTGGGTGGTTTACAGCCAAACAACCATGGACATTCGCTGCATTATTATA	JJMO01000120.1_chromosome_4_Vr04	11700752	1	4.21392e-29	TGCAGAGTTGGAACGCTCAAGTGGGTGGCTTACAGCCAAACAACCATGGACATTCGCTGCATTATTATA	28:T>C	T	C	TT	TC	CC	28	0.982877	0.926829	0.25784	0.74216	0.0731707	0.184669	0.135634	0.382717	0.259175	6.14062	4.4	0.971429	6155640	6155640-28	6.8	0.165505	TT	TT	TT	TT	TT	TT	TT	TT	TT	TT	CC	TT	TT	TT	TT	TT
SNP0127	6162675|F|0-66:A>G-66:A>G	6162675	TGCAGTGAGAAAAACAAGATCCCTTATCTTTTTATACACAGATTGCCTTCACTGCTATGTTCCTCAATT	TGCAGTGAGAAAAACAAGATCCCTTATCTTTTTATACACAGATTGCCTTCACTGCTATGTTCCTCAATT	TGCAGTGAGAAAAACAAGATCCCTTATCTTTTTATACACAGATTGCCTTCACTGCTATGTTCCTCAATT	JJMO01000120.1_chromosome_4_Vr04	11705978	1	4.21392e-29	TGCAGTGAGAAAAACAAGATCCCTTATCTTTTTATACACAGATTGCCTTCACTGCTATGTTCCTCAGTT	66:A>G	A	G	AA	AG	GG	66	1	0.921233	0.291096	0.708904	0.0787671	0.212329	0.145126	0.412718	0.278922	23.2377	16.6917	0.985714	6162675	6162675-66	26.3	0.184932	AA	AA	AA	AA	AA	AA	AA	AA	AA	AA	GG	AA	AA	AA	AA	AA
SNP0128	6192326|F|0-10:C>T-10:C>T	6192326	TGCAGTGGTGCAGTAGTGGCATTTTTTATCTATAGAATAGTACTGGAACGTAGTCAACAAAATGGTACA	TGCAGTGGTGCAGTAGTGGCATTTTTTATCTATAGAATAGTACTGGAACGTAGTCAACAAAATGGTACA	TGCAGTGGTGCAGTAGTGGCATTTTTTATCTATAGAATAGTACTGGAACGTAGTCAACAAAATGGTACA	JJMO01000120.1_chromosome_4_Vr04	11858342	1	4.21392e-29	TGCAGTGGTGTAGTAGTGGCATTTTTTATCTATAGAATAGTACTGGAACGTAGTCAACAAAATGGCACA	10:C>T	C	T	CC	CT	TT	10	0.989726	0.916955	0.259516	0.740484	0.083045	0.176471	0.152297	0.384334	0.268316	18.5963	13.0093	0.975962	6192326	6192326-10	20.4	0.17128	CC	CC	CC	CC	CC	CC	CC	CC	CC	CC	TT	CC	CC	CC	CC	CC
SNP0129	6189910|F|0-53:C>G-53:C>G	6189910	TGCAGAGATACTGTGGTGCATTATGGAAGGTATTTGAATCCCTGGGATGCTAACGAGGTGCAATTAGCA	TGCAGAGATACTGTGGTGCATTATGGAAGGTATTTGAATCCCTGGGATGCTAACGAGGTGCAATTAGCA	TGCAGAGATACTGTGGTGCATTATGGAAGGTATTTGAATCCCTGGGATGCTAACGAGGTGCAATTAGCA	JJMO01000120.1_chromosome_4_Vr04	11941440	1	4.21392e-29	TGCAGAGATACTGTGGTGCATTATGGAAGGTATTTGAATCCCTGGGATGCTAAGGAGGTGCAATTAGCA	53:C>G	C	G	CC	CG	GG	53	0.989726	0.923875	0.266436	0.733564	0.0761246	0.190311	0.140659	0.390896	0.265777	23.336	14.1964	0.985577	6189910	6189910-53	25.4	0.17128	CC	CC	CC	CC	CC	CC	CC	CC	CC	CC	GG	CC	CC	CC	CC	CC
SNP0130	6180859|F|0-46:A>G-46:A>G	6180859	TGCAGCTGAAATTCTCTGCCCTGCAAAATCATAGCATTCATGAGAAAAATTTCAACTTTCACTGATATA	TGCAGCTGAAATTCTCTGCCCTGCAAAATCATAGCATTCATGAGAAAAATTTCAACTTTCACTGATATA	TGCAGCTGAAATTCTCTGCCCTGCAAAATCATAGCATTCATGAGAAAAATTTCAACTTTCACTGATATA	JJMO01000120.1_chromosome_4_Vr04	11942801	1	4.21392e-29	TGCAGCTGAAATTCTCTGCCCTGCAAAATCATAGCATTCATGAGAAGAATTTCAACTTTCACTGATATA	46:A>G	A	G	AA	AG	GG	46	0.996575	0.927835	0.182131	0.817869	0.0721649	0.109966	0.133914	0.297918	0.215916	25.3376	14.4783	0.984127	6180859	6180859-46	26.1	0.127148	AA	AA	AA	AA	AA	AA	GG	AA	AA	AA	AA	GG	AA	AA	GG	AA
SNP0131	6167725|F|0-60:T>C-60:T>C	6167725	TGCAGTTTCATCTTCTCTTAGTGATTTTGGATATGAAGGTTTGGCTCTTCTTCTCCATTTTTTTTCTTT	TGCAGTTTCATCTTCTCTTAGTGATTTTGGATATGAAGGTTTGGCTCTTCTTCTCCATTTTTTTTCTTT	TGCAGTTTCATCTTCTCTTAGTGATTTTGGATATGAAGGTTTGGCTCTTCTTCTCCATTTTTTTTCTTT	JJMO01000120.1_chromosome_4_Vr04	12010257	1	4.21392e-29	TGCAGTTTCATCTTCTCTTAGTGATTTTGGATATGAAGGTTTGGCTCTTCTTCTCCATTTCTTTTCTTT	60:T>C	T	C	TT	TC	CC	60	1	0.955479	0.116438	0.883562	0.0445205	0.0719178	0.0850769	0.205761	0.145419	11.6244	8.85106	0.995238	6167725	6167725-60	12.1	0.0804794	TT	TT	TT	TT	TT	TT	TT	TT	TT	TT	TT	TT	TT	TT	TT	TT
SNP0134	6189422|F|0-52:C>T-52:C>T	6189422	TGCAGAAGAAAATATGGAGGCAATGTCTTCTTGATTCTAAATCCTAGTTTTACTTAGGCATCACTTTAG	TGCAGAAGAAAATATGGAGGCAATGTCTTCTTGATTCTAAATCCTAGTTTTACTTAGGCATCACTTTAG	TGCAGAAGAAAATATGGAGGCAATGTCTTCTTGATTCTAAATCCTAGTTTTACTTAGGCATCACTTTAG	JJMO01000120.1_chromosome_4_Vr04	12590253	1	4.21392e-29	TGCAGAAGAAAATATGGAGGCAATGTCTTCTTGATTCTAAATCCTAGTTTTATTTAGGCATCACTTTAG	52:C>T	C	T	CC	CT	TT	52	1	0.616438	0.688356	0.311644	0.383562	0.304795	0.472884	0.429044	0.450964	9.62205	10.1918	0.975962	6189422	6189422-52	12.9	0.464041	CC	CT	CT	TT	TT	CC	CC	CT	CC	CC	CT	CC	CT	CT	CC	TT
SNP0135	15679759|F|0-43:T>C-43:T>C	15679759	TGCAGTAATTATAGAAGAAAACAGCCAGTGATAAAGATGTTTATTTTTACTATGAAATTGATTATATGC	TGCAGTAATTATAGAAGAAAACAGCCAGTGATAAAGATGTTTATTTTTACTATGAAATTGATTATATGC	TGCAGTAATTATAGAAGAAAACAGCCAGTGATAAAGATGTTTATTTTTACTATGAAATTGATTATATGC	JJMO01000120.1_chromosome_4_Vr04	12615497	1	4.21392e-29	TGCAGTAATTATAGAAGAAAACAGCCAGTGATAAAGATGTTTACTTTTACTATGAAATTGATTATATGC	43:T>C	T	C	TT	TC	CC	43	1	0.969178	0.0753425	0.924658	0.0308219	0.0445205	0.0597439	0.139332	0.0995379	9.84223	8.46667	0.990476	15679759	15679759-43	10.2	0.0530822	TT	TT	TT	TT	TT	TT	TT	TT	TT	TT	TT	TT	TT	TT	TT	TT
SNP0136	6200521|F|0-27:T>G-27:T>G	6200521	TGCAGAAAAAGTAACCAAACTTGCATCTAAAAACATCTTTTTATTTGTGTTTTTACAGATCGGAAGAGC	TGCAGAAAAAGTAACCAAACTTGCATCTAAAAACATCTTTTTATTTGTGTTTTTACAGATCGGAAGAGC	TGCAGAAAAAGTAACCAAACTTGCATCTAAAAACATCTTTTTATTTGTGTTTTTAC	JJMO01000120.1_chromosome_4_Vr04	12625681	2	3.03927e-19	TGCAGAAAAAGTAACCAAACTTGCATCGAAAAACATCTTTTTATTTGTGTTTTTACAGATCGGAAGAGC	27:T>G	T	G	TT	TG	GG	27	1	0.972603	0.0821918	0.917808	0.0273973	0.0547945	0.0532933	0.150873	0.102083	48.8232	41.3824	0.995238	6200521	6200521-27	50.8	0.0547945	TT	TT	TT	TT	TT	TT	TT	TT	TT	TT	TT	TT	TT	TT	TT	TT
SNP0138	6181195|F|0-42:G>A-42:G>A	6181195	TGCAGGAACACATTTATCAATCCAGAACAGGTCAAAAACAATGATAGGCAAGCACATAAAATTGCTAAA	TGCAGGAACACATTTATCAATCCAGAACAGGTCAAAAACAATGATAGGCAAGCACATAAAATTGCTAAA	TGCAGGAACACATTTATCAATCCAGAACAGGTCAAAAACAATGATAGGCAAGCACATAAAATTGCTAAA	JJMO01000120.1_chromosome_4_Vr04	12816347	1	4.21392e-29	TGCAGGAACACATTTATCAATCCAGAACAGGTCAAAAACAATAATAGGCAGGAACATAAAATTGCTAAA	42:G>A	G	A	GG	GA	AA	42	0.958904	0.860714	0.260714	0.739286	0.139286	0.121429	0.23977	0.385485	0.312628	2.96108	2.49524	0.932624	6181195	6181195-42	3.2	0.2	GG	NN	GG	GG	AA	GG	GG	GG	GG	GG	GG	GG	GA	AA	GG	GG
SNP0139	6173611|F|0-22:C>G-22:C>G	6173611	TGCAGTTTGTTATATCTAATTGCAAGTTTGTCTTGATTTTGAATCAATGATATTATGTGTCTTTACGGT	TGCAGTTTGTTATATCTAATTGCAAGTTTGTCTTGATTTTGAATCAATGATATTATGTGTCTTTACGGT	TGCAGTTTGTTATATCTAATTGCAAGTTTGTCTTGATTTTGAATCAATGATATTATGTGTCTTTACGGT	JJMO01000120.1_chromosome_4_Vr04	12913050	1	1.96055e-27	TGCAGTTTGTTATATCTAATTGGAAGTTTGTCTTGATTTTGAATCAATGATATTATGTGTCTTTACGGT	22:C>G	C	G	CC	CG	GG	22	1	0.0890411	0.965753	0.0342466	0.910959	0.0547945	0.162226	0.0661475	0.114187	21.0556	25.1769	0.995238	6173611	6173611-22	26.2	0.0616438	GG	GG	GG	GG	GG	GG	GG	GG	GG	GG	GG	GG	GG	GG	GG	GG
SNP0140	6190936|F|0-49:T>C-49:T>C	6190936	TGCAGCCTCTTCAAATGCTTCTTCAAAGGAGTTGTGTGGACCGTGGAGGTAGCACATTTAGAATTACAG	TGCAGCCTCTTCAAATGCTTCTTCAAAGGAGTTGTGTGGACCGTGGAGGTAGCACATTTAGAATTACAG	TGCAGCCTCTTCAAATGCTTCTTCAAAGGAGTTGTGTGGACCGTGGAGGTAGCACATTTAGAATTACAG	JJMO01000120.1_chromosome_4_Vr04	13047370	3	1.96055e-27	TGCAGCCTCTTCAAATGCTTCTTCAAAGGAGTTGTGTGGACCGTGGAGGCAGCACATTTAGAATTACAG	49:T>C	T	C	TT	TC	CC	49	1	0.462329	1	0	0.537671	0.462329	0.497162	0	0.248581	38.822	64.1809	0.985714	6190936	6190936-49	82.1	0.231164	TC	CC	TC	CC	CC	TC	CC	TC	TC	TC	CC	CC	TC	CC	CC	CC
SNP0141	6204348|F|0-55:T>C-55:T>C	6204348	TGCAGATTTGACATTTAGAAAGTCTTTTTATGGATATCATTACTCATTTTGAGAATATAAACATTTACA	TGCAGATTTGACATTTAGAAAGTCTTTTTATGGATATCATTACTCATTTTGAGAATATAAACATTTACA	TGCAGATTTGACATTTAGAAAGTCTTTTTATGGATATCATTACTCATTTTGAGAATATAAACATTTACA	JJMO01000120.1_chromosome_4_Vr04	13231117	1	2.53613e-26	TGCAGATTTGACATTTAGAAAGTCTTTTTATGGATATCATTACTCATTTTGAGAACATAAACATTTACA	55:T>C	T	C	TT	TC	CC	55	0.993151	0.758621	0.465517	0.534483	0.241379	0.224138	0.366231	0.497622	0.431926	52.4645	33.8376	0.995192	6204348	6204348-55	55.4	0.353448	TC	TC	TT	TT	CC	TT	TT	CC	TT	TC	TT	TT	TC	TC	TT	TT
SNP0142	6195229|F|0-21:G>T-21:G>T	6195229	TGCAGATGATGATCTTGGACTGAAAATTCTTTCACCTAATTCTTCTTTTGTGTGGACTTTTGCAGTTAT	TGCAGATGATGATCTTGGACTGAAAATTCTTTCACCTAATTCTTCTTTTGTGTGGACTTTTGCAGTTAT	TGCAGATGATGATCTTGGACTGAAAATTCTTTCACCTAATTCTTCTTTTGTGTGGACTTTTGCAGTTAT	JJMO01000120.1_chromosome_4_Vr04	13253378	1	9.12154e-26	TGCAGATGATGATCTTGGACTTCAAATTCTTTCACCTAATTCTTCTTTTGTGTGGACTTTTGCAGTTAT	21:G>T	G	T	GG	GT	TT	21	0.982877	0.735192	0.452962	0.547038	0.264808	0.188153	0.38937	0.495575	0.442472	6.64883	6.15676	0.969256	6195229	6195229-21	7.7	0.358885	GT	TT	GG	GG	GT	GG	GG	TT	GG	GT	GG	GG	GG	GT	GG	GG
SNP0144	6200882|F|0-20:A>T-20:A>T	6200882	TGCAGTACTAGTACCCCTACATGTGCTGGTGCTCCTACTGTTTTGAAAGTTTACAGATCGGAAGAGCGG	TGCAGTACTAGTACCCCTACATGTGCTGGTGCTCCTACTGTTTTGAAAGTTTACAGATCGGAAGAGCGG	TGCAGTACTAGTACCCCTACATGTGCTGGTGCTCCTACTGTTTTGAAAGTTTAC	JJMO01000120.1_chromosome_4_Vr04	13700714	1	2.20265e-20	TGCAGTACTAGTACCCCTACTTGTGCTGGTGCTCCTACTGTTTTGAAAGTTTACAGATCGGAAGAGCGG	20:A>T	A	T	AA	AT	TT	20	1	0.979452	0.143836	0.856164	0.0205479	0.123288	0.0402515	0.246294	0.143273	95.2287	45.7167	1	6200882	6200882-20	99.2	0.0821918	AA	AA	AT	AA	AA	AA	AA	AA	AA	AA	AT	AA	AA	AA	AA	AA
SNP0145	6191495|F|0-56:C>A-56:C>A	6191495	TGCAGGATCCACTGCTTCACTCTTGCCATCTTGGTCCTCATCAGATTGAACCTTATCATCATCCTCCAA	TGCAGGATCCACTGCTTCACTCTTGCCATCTTGGTCCTCATCAGATTGAACCTTATCATCATCCTCCAA	TGCAGGATCCACTGCTTCACTCTTGCCATCTTGGTCCTCATCAGATTGAACCTTATCATCATCCTCCAA	JJMO01000120.1_chromosome_4_Vr04	13892034	1	4.21392e-29	TGCAGGATCCACTGCTTCACTCTTGCCATCTTGGTCCTCATCAGATTGAACCTTATAATCATCCTCCAA	56:C>A	C	A	CC	CA	AA	56	1	0.818493	0.424658	0.575342	0.181507	0.243151	0.297124	0.488647	0.392886	10.8392	8.11864	1	6191495	6191495-56	12.3	0.303082	CC	CC	CC	AA	CC	CC	CC	CC	CC	CC	AA	CA	CC	CC	AA	AA
SNP0146	6204731|F|0-30:C>G-30:C>G	6204731	TGCAGAAACTCATTTTCTTAGATAAGCTCACTGCAACACAATCTGTAAGTCTTCTTTTATTCACATTAT	TGCAGAAACTCATTTTCTTAGATAAGCTCACTGCAACACAATCTGTAAGTCTTCTTTTATTCACATTAT	TGCAGAAACTCATTTTCTTAGATAAGCTCACTGCAACACAATCTGTAAGTCTTCTTTTATTCACATTAT	JJMO01000120.1_chromosome_4_Vr04	13999143	2	4.21392e-29	TGCAGAAACTCATTTTCTTAGATAAGCTCAGTTCAACACAATCTGTAAGTCTTGTTCTATTCACAGTAT	30:C>G	C	G	CC	CG	GG	30	0.979452	0.776224	0.426573	0.573427	0.223776	0.202797	0.347401	0.489217	0.418309	18.1912	11.0983	0.985437	6204731	6204731-30	18.8	0.325175	CC	CC	GG	GG	CC	CC	CC	CC	CC	CC	GG	CG	CC	CC	GG	GG
SNP0149	6198390|F|0-10:G>C-10:G>C	6198390	TGCAGAAACTGATTTTCTCAGATAAGCTCAGTGCAACACAATCTGTAAATCTTCTTATATTCTCAGTAT	TGCAGAAACTGATTTTCTCAGATAAGCTCAGTGCAACACAATCTGTAAATCTTCTTATATTCTCAGTAT	TGCAGAAACTGATTTTCTCAGATAAGCTCAGTGCAACACAATCTGTAAATCTTCTTATATTCTCAGTAT	JJMO01000120.1_chromosome_4_Vr04	14155423	2	4.21392e-29	TGCAGAAACTCATTTTCTCATATAAGCTCAGTGCAACACAATCTGTAAATCTTCTTATATTCTCAGTAT	10:G>C	G	C	GG	GC	CC	10	0.965753	0.822695	0.361702	0.638298	0.177305	0.184397	0.291736	0.461747	0.376742	11.6205	8.74483	0.975248	6198390	6198390-10	12.7	0.269504	GG	GG	GG	CC	GG	GG	GG	GG	GG	GG	CC	GG	GG	GG	CC	CC
SNP0151	6204731|F|0-10:G>C-10:G>C	6204731	TGCAGAAACTGATTTTCTTAGATAAGCTCAGTGCAACACAATCTGTAAGTCTTCTTTTATTCACATTAT	TGCAGAAACTGATTTTCTTAGATAAGCTCAGTGCAACACAATCTGTAAGTCTTCTTTTATTCACATTAT	TGCAGAAACTGATTTTCTTAGATAAGCTCAGTGCAACACAATCTGTAAGTCTTCTTTTATTCACATTAT	JJMO01000120.1_chromosome_4_Vr04	14197875	5	4.21392e-29	TGCAGAAACTCATTTTCTTAGATAAGCTCAGTTCAACACAATCTGTAAGTCTTGTTCTATTCACAGTAT	10:G>C	G	C	GG	GC	CC	10	0.976027	0.77193	0.431579	0.568421	0.22807	0.203509	0.352108	0.490637	0.421373	13.3333	10.9829	0.985437	6204731	6204731-10	15	0.329825	GG	GG	CC	CC	GG	GG	GG	GG	GG	GG	CC	GC	GG	GG	CC	CC
SNP0155	6203447|F|0-7:C>T-7:C>T	6203447	TGCAGTTCCTTCACTGAAATATCCTCCTCTCAAACACCTAGAGCTGATTGTAGCAAAGTTCTTTCAAAG	TGCAGTTCCTTCACTGAAATATCCTCCTCTCAAACACCTAGAGCTGATTGTAGCAAAGTTCTTTCAAAG	TGCAGTTCCTTCACTGAAATATCCTCCTCTCAAACACCTAGAGCTGATTGTAGCAAAGTTCTTTCAAAG	JJMO01000120.1_chromosome_4_Vr04	14272764	1	4.21392e-29	TGCAGTTTCTTCACTGAAATATTCTCCTCTCAAAGACCTAGAGCTGATTGTAGCAAAGAACTTTCAAAG	7:C>T	C	T	CC	CT	TT	7	0.962329	0.768683	0.466192	0.533808	0.231317	0.234875	0.355619	0.497714	0.426666	7.22258	12.871	0.973856	6203447	6203447-7	11.5	0.348754	CC	CC	CT	TT	CC	CC	NN	CC	CC	CC	TT	TT	CC	CC	TT	TT
SNP0157	6203852|F|0-21:T>G-21:T>G	6203852	TGCAGAGAGGAAATATATTTTTGTACCTTTTCAACTGAGAAAGCAGCATGCTGATGTATTGAAATACCG	TGCAGAGAGGAAATATATTTTTGTACCTTTTCAACTGAGAAAGCAGCATGCTGATGTATTGAAATACCG	TGCAGAGAGGAAATATATTTTTGTACCTTTTCAACTGAGAAAGCAGCATGCTGATGTATTGAAATACCG	JJMO01000120.1_chromosome_4_Vr04	14273783	1	4.21392e-29	TGCAGAGAGGAAATATATTTTGGTACCTTTTCAACTGAGAAAGAAGGTTGCTGATGTATTGAAATACCG	21:T>G	T	G	TT	TG	GG	21	0.979452	0.776224	0.461538	0.538462	0.223776	0.237762	0.347401	0.497041	0.422221	11.0886	9.87435	0.990291	6203852	6203852-21	13.1	0.342657	TT	TT	TG	GG	TT	TT	NN	TT	TT	TT	GG	GG	TT	TT	GG	GG
SNP0161	6158809|F|0-50:C>T-50:C>T	6158809	TGCAGCTACAATCTCAAACGCCATTACCAATCTCTATGGTAATTTTTTTACTGTATCAATTCTCAATAG	TGCAGCTACAATCTCAAACGCCATTACCAATCTCTATGGTAATTTTTTTACTGTATCAATTCTCAATAG	TGCAGCTACAATCTCAAACGCCATTACCAATCTCTATGGTAATTTTTTTACTGTATCAATTCTCAATAG	JJMO01000120.1_chromosome_4_Vr04	14472185	2	1.96055e-27	TGCAGCTACAATCTCAAACGCCATTACCAATCTCTATGGTAATTTTTTTATTGTATCAATTCTCAATAG	50:C>T	C	T	CC	CT	TT	50	0.989726	0.747405	0.449827	0.550173	0.252595	0.197232	0.377582	0.494965	0.436274	23.276	15.8226	0.990291	6158809	6158809-50	24.5	0.351211	CT	TT	CC	CC	TT	CC	CC	TT	CC	CT	CC	CC	CT	TT	CC	CC
SNP0162	6178654|F|0-6:T>C-6:T>C	6178654	TGCAGATTTCCTCACCTACAAGCAATTTCGATAGCCTAGGTTGTAGCTGTTGGGGTTTGGAGGAGTAGA	TGCAGATTTCCTCACCTACAAGCAATTTCGATAGCCTAGGTTGTAGCTGTTGGGGTTTGGAGGAGTAGA	TGCAGATTTCCTCACCTACAAGCAATTTCGATAGCCTAGGTTGTAGCTGTTGGGGTTTGGAGGAGTAGA	JJMO01000120.1_chromosome_4_Vr04	14475481	1	1.96055e-27	TGCAGACTTCCTCACCTACAAGCAATTTCGATAGCCTAGGTTGTAGCTGTTGGGGTTTGGAGGAGTAGA	6:T>C	T	C	TT	TC	CC	6	1	0.794521	0.469178	0.530822	0.205479	0.263699	0.326515	0.4981	0.412308	39.9791	30.7387	0.988889	6178654	6178654-6	46.1	0.337329	TC	TC	TT	TT	TC	TT	TT	CC	TT	TC	TT	TT	TC	TC	TT	TT
SNP0164	6178031|F|0-31:T>C-31:T>C	6178031	TGCAGAAAACAGAATGAAATCAAACTATCATTATGATTCTTTTCAACTAATCAAAACAGTTGAACCACA	TGCAGAAAACAGAATGAAATCAAACTATCATTATGATTCTTTTCAACTAATCAAAACAGTTGAACCACA	TGCAGAAAACAGAATGAAATCAAACTATCATTATGATTCTTTTCAACTAATCAAAACAGTTGAACCACA	JJMO01000120.1_chromosome_4_Vr04	14481910	1	1.96055e-27	TGCAGAAAACAGAATGAAATCAAACTATCATCATGATTCTTTTCAACTAATCAAAACAGTTGAACCACA	31:T>C	T	C	TT	TC	CC	31	0.986301	0.756944	0.458333	0.541667	0.243056	0.215278	0.367959	0.496528	0.432243	12.6667	9.33511	0.979167	6178031	6178031-31	13.8	0.350694	TC	CC	TT	TT	CC	TT	TT	CC	TT	TC	TT	TT	TC	CC	TT	TT
SNP0166	6192129|F|0-43:G>A-43:G>A	6192129	TGCAGTCAAAGCCTCCATGGTTTCGATCACAGGAGCAGAAGCTGGTGCAAACAAGTAAACGTTCAAACT	TGCAGTCAAAGCCTCCATGGTTTCGATCACAGGAGCAGAAGCTGGTGCAAACAAGTAAACGTTCAAACT	TGCAGTCAAAGCCTCCATGGTTTCGATCACAGGAGCAGAAGCTGGTGCAAACAAGTAAACGTTCAAACT	JJMO01000120.1_chromosome_4_Vr04	14779083	1	1.96055e-27	TGCAGTCAAAGCCTCCATGGTTTCGATCACAGGAGCAGAAGCTAGTGCAAACAAGTAAACGTTCAAACT	43:G>A	G	A	GG	GA	AA	43	1	0.818493	0.585616	0.414384	0.181507	0.40411	0.297124	0.48534	0.391232	51.0997	45.6063	0.995238	6192129	6192129-43	68.4	0.383562	GG	GA	GA	GG	GA	GG	GG	GA	GG	GG	GA	AA	GA	GA	GG	GG
SNP0167	6194918|F|0-67:T>A-67:T>A	6194918	TGCAGAATGCATTTGAATGTGCCATGTTGAGATTGATCAAAACCTAGGGTATTTTTATTCAAAGGCATA	TGCAGAATGCATTTGAATGTGCCATGTTGAGATTGATCAAAACCTAGGGTATTTTTATTCAAAGGCATA	TGCAGAATGCATTTGAATGTGCCATGTTGAGATTGATCAAAACCTAGGGTATTTTTATTCAAAGGCATA	JJMO01000120.1_chromosome_4_Vr04	14789324	1	4.21392e-29	TGCAGAATGCATTTGAATGTGCCATGTTGAGATTGATCAAAACCTAGGGTATTTTTATTCAAAGGCAAA	67:T>A	T	A	TT	TA	AA	67	0.993151	0.575862	0.8	0.2	0.424138	0.375862	0.48849	0.32	0.404245	20.4315	22.3201	0.974359	6194918	6194918-67	29.6	0.387931	AA	TA	TA	AA	TA	AA	AA	TA	AA	AA	TA	TT	TA	TA	AA	AA
SNP0168	6159967|F|0-39:C>T-39:C>T	6159967	TGCAGGAAAATGGCTCACAGGTAGCTTCAGTCTCACCAGCCACTTCACCCTCTATCTGGACAAAGATGC	TGCAGGAAAATGGCTCACAGGTAGCTTCAGTCTCACCAGCCACTTCACCCTCTATCTGGACAAAGATGC	TGCAGGAAAATGGCTCACAGGTAGCTTCAGTCTCACCAGCCACTTCACCCTCTATCTGGACAAAGATGC	JJMO01000120.1_chromosome_4_Vr04	14874884	1	4.21392e-29	TGCAGGAAAATGGCTCACAGGTAGCTTCAGTCTCACCAGTCACTTCACCCTCTATCTGGACAAAGATGC	39:C>T	C	T	CC	CT	TT	39	1	0.969178	0.109589	0.890411	0.0308219	0.0787671	0.0597439	0.195159	0.127451	17.4049	14	0.985714	6159967	6159967-39	18.4	0.0702055	CC	CT	CC	CC	CT	CC	CC	CC	CC	CC	CC	CC	CC	CT	CC	CC
SNP0169	15688437|F|0-23:G>T-23:G>T	15688437	TGCAGCATACTTACAATCTATATGTTGCGCCAATGACTGGATAATATTTATTTCTTTTACAGATCGGAA	TGCAGCATACTTACAATCTATATGTTGCGCCAATGACTGGATAATATTTATTTCTTTTACAGATCGGAA	TGCAGCATACTTACAATCTATATGTTGCGCCAATGACTGGATAATATTTATTTCTTTTAC	JJMO01000120.1_chromosome_4_Vr04	14944624	3	5.68116e-22	TGCAGCATACTTACAATCTATATTTTGCGCCAATGACTGGATAATATTTATTTCTTTTACAGATCGGAA	23:G>T	G	T	GG	GT	TT	23	0.993151	0.0827586	0.968966	0.0310345	0.917241	0.0517241	0.151819	0.0601427	0.105981	22.6923	30.35	0.990385	15688437	15688437-23	31.2	0.0568965	TT	GT	TT	TT	GG	TT	TT	TT	TT	TT	TT	TT	TT	GT	TT	TT
SNP0170	6161189|F|0-30:A>G-30:A>G	6161189	TGCAGGGCCTAATGTTTCAGAGTCTCTTCTATTTCCTTTCCCTACCTCAGACAATGTTCACCCTCCCAC	TGCAGGGCCTAATGTTTCAGAGTCTCTTCTATTTCCTTTCCCTACCTCAGACAATGTTCACCCTCCCAC	TGCAGGGCCTAATGTTTCAGAGTCTCTTCTATTTCCTTTCCCTACCTCAGACAATGTTCACCCTCCCAC	JJMO01000120.1_chromosome_4_Vr04	14976344	1	4.21392e-29	TGCAGGGCCTAATGTTTCAGAGTCTCTTCTGTTTCCTTTCCCTACCTCAGACAATGTTCACCCTCCCAC	30:A>G	A	G	AA	AG	GG	30	0.982877	0.965157	0.12892	0.87108	0.0348432	0.0940767	0.0672583	0.224599	0.145929	6.65163	5.13793	0.988782	6161189	6161189-30	7.1	0.0818815	AA	GG	AA	AA	AG	AA	AA	AA	AA	AA	AA	AA	AA	AG	AA	AA
SNP0172	6186545|F|0-40:C>G-40:C>G	6186545	TGCAGAGAAACTTTTTCATGTTACAAGCTAGCAAGAAACTCTATTTGCTTCAGCAGAGGGGTTAGAGTT	TGCAGAGAAACTTTTTCATGTTACAAGCTAGCAAGAAACTCTATTTGCTTCAGCAGAGGGGTTAGAGTT	TGCAGAGAAACTTTTTCATGTTACAAGCTAGCAAGAAACTCTATTTGCTTCAGCAGAGGGGTTAGAGTT	JJMO01000120.1_chromosome_4_Vr04	15115445	1	4.21392e-29	TGCAGAGAAACTTTTTCATGTTACAAGCTAGCAAGAAACTGTATTTGCTTCAGCAGAGGGGTTAGAGTT	40:C>G	C	G	CC	CG	GG	40	0.986301	0.458333	0.756944	0.243056	0.541667	0.215278	0.496528	0.367959	0.432243	5.35789	6.07395	0.947115	6186545	6186545-40	7	0.350694	CG	CC	GG	GG	CG	GG	GG	GG	GG	CG	GG	GG	CC	CC	GG	GG
SNP0173	6175188|F|0-12:C>A-12:C>A	6175188	TGCAGAACAAGACTAGAAGAATTGTAGTAAGATTGCACACAAGAATTACAGATCGGAAGAGCGGTTCAG	TGCAGAACAAGACTAGAAGAATTGTAGTAAGATTGCACACAAGAATTACAGATCGGAAGAGCGGTTCAG	TGCAGAACAAGACTAGAAGAATTGTAGTAAGATTGCACACAAGAATTAC	JJMO01000120.1_chromosome_4_Vr04	15349900	1	1.10471e-17	TGCAGAACAAGAATAGAAGAGTTGTAGTAAGATTGCACACAAGAATTACAGATCGGAAGAGCGGTTCAG	12:C>A	C	A	CC	CA	AA	12	1	0.94863	0.10274	0.89726	0.0513699	0.0513699	0.097462	0.184369	0.140915	74.2248	52.4082	1	6175188	6175188-12	75.7	0.0770548	CC	CC	CC	CC	CC	CC	CC	CC	CC	CC	CC	CC	CC	CC	CC	CC
SNP0174	6181264|F|0-22:A>G-22:A>G	6181264	TGCAGGAATCATCTGTGTTTAGAGAGGTTCCAGTTGTGGTTATGTCGTCTGAAAATATCTTGACTCGAA	TGCAGGAATCATCTGTGTTTAGAGAGGTTCCAGTTGTGGTTATGTCGTCTGAAAATATCTTGACTCGAA	TGCAGGAATCATCTGTGTTTAGAGAGGTTCCAGTTGTGGTTATGTCGTCTGAAAATATCTTGACTCGAA	JJMO01000120.1_chromosome_4_Vr04	15359263	2	4.21392e-29	TGCAGGAATCATCTGTGTTTAGGGAGGTTCCAGTGGTGGTTATGTCGTCTGAAAATATCTTGACTCGAA	22:A>G	A	G	AA	AG	GG	22	0.969178	0.957597	0.074205	0.925795	0.0424028	0.0318021	0.0812097	0.137397	0.109303	35.4124	26.6757	1	6181264	6181264-22	35.9	0.0583039	AA	AA	AA	AA	AA	AA	AA	AA	AA	AA	AA	AA	AA	AA	AA	AA
SNP0175	6194025|F|0-28:G>A-28:G>A	6194025	TGCAGCTTTCTGTATTCAAATGAATTACGGTAGTCTTACAGATCGGAAGAGCGGTTCAGCAGGAATGCC	TGCAGCTTTCTGTATTCAAATGAATTACGGTAGTCTTACAGATCGGAAGAGCGGTTCAGCAGGAATGCC	TGCAGCTTTCTGTATTCAAATGAATTACGGTAGTCTTAC	JJMO01000120.1_chromosome_4_Vr04	15418415	1	2.56095e-12	TGCAGCTTTCTGTATTCAAATGAATTACAGTAGTCTTACAGATCGGAAGAGCGGTTCAGCAGGAATGCC	28:G>A	G	A	GG	GA	AA	28	0.986301	0.972222	0.111111	0.888889	0.0277778	0.0833333	0.0540123	0.197531	0.125772	34.9777	20.7872	1	6194025	6194025-28	36.2	0.0694444	GG	GG	GG	GG	GG	GG	GG	GG	GG	GG	GG	GG	GG	GG	GG	GG
SNP0176	6162186|F|0-21:C>T-21:C>T	6162186	TGCAGTATTTCCAATTCTGTACGGCCAGAACAAGTAAAATGAAATGAAGAATTTTACATTTTGAAATTA	TGCAGTATTTCCAATTCTGTACGGCCAGAACAAGTAAAATGAAATGAAGAATTTTACATTTTGAAATTA	TGCAGTATTTCCAATTCTGTACGGCCAGAACAAGTAAAATGAAATGAAGAATTTTACATTTTGAAATTA	JJMO01000120.1_chromosome_4_Vr04	15430314	1	9.12154e-26	TGCAGTATTTCCAATTCTGTATGGCCAGAACAAATAAAATGAAATGAAGAATTTTACATTTTGAAATTA	21:C>T	C	T	CC	CT	TT	21	1	0.171233	0.938356	0.0616438	0.828767	0.109589	0.283824	0.115688	0.199756	22.9615	29.6692	0.985714	6162186	6162186-21	31.7	0.116438	TT	TT	TT	TT	TT	TT	TT	TT	TT	TT	TT	TT	TT	TT	TT	TT
SNP0177	6190510|F|0-15:C>A-15:C>A	6190510	TGCAGCACAGCTAACCAAGGTATTTTGTGAGCAATTTTATCTGCAAATTATGTGCAATTCGTGTTGTCC	TGCAGCACAGCTAACCAAGGTATTTTGTGAGCAATTTTATCTGCAAATTATGTGCAATTCGTGTTGTCC	TGCAGCACAGCTAACCAAGGTATTTTGTGAGCAATTTTATCTGCAAATTATGTGCAATTCGTGTTGTCC	JJMO01000120.1_chromosome_4_Vr04	15449117	1	4.21392e-29	TGCAGCACAGCTAACAAAGGTATTTTGTGAGCAATTTTATCTGCAAATTATGTGCAATTCATGTTGTCC	15:C>A	C	A	CC	CA	AA	15	0.979452	0.884615	0.332168	0.667832	0.115385	0.216783	0.204142	0.443665	0.323903	57.1961	37.3597	0.990476	6190510	6190510-15	62.8	0.223776	CC	CC	AA	AA	CC	CC	AA	CC	CC	CC	CA	CC	CC	CC	CC	AA
SNP0178	6201500|F|0-20:G>A-20:G>A	6201500	TGCAGCCATACTTGACAACCGGATATAGGTACAAAAGTCCCACCAAAATTCGTCCTTGCCCCTCTTGTC	TGCAGCCATACTTGACAACCGGATATAGGTACAAAAGTCCCACCAAAATTCGTCCTTGCCCCTCTTGTC	TGCAGCCATACTTGACAACCGGATATAGGTACAAAAGTCCCACCAAAATTCGTCCTTGCCCCTCTTGTC	JJMO01000120.1_chromosome_4_Vr04	15510388	1	4.21392e-29	TGCAGCCATACTTGACAACCAGATATAGGTACAAAAGTCCCACCAAAATTCGTCCTTGCCCCTCTTGTC	20:G>A	G	A	GG	GA	AA	20	0.986301	0.829861	0.361111	0.638889	0.170139	0.190972	0.282383	0.46142	0.371902	22	17.3701	0.974603	6201500	6201500-20	24.5	0.265625	GG	GG	AA	AA	GG	GG	AA	GG	GG	GG	GA	GG	GG	GG	GG	AA
SNP0179	6198673|F|0-9:G>T-9:G>T	6198673	TGCAGAGTTGATTTTCTCCCTATATTGTGGACAAAGTTTTGAACTGATATTCCTGTTCTTCAATGGATT	TGCAGAGTTGATTTTCTCCCTATATTGTGGACAAAGTTTTGAACTGATATTCCTGTTCTTCAATGGATT	TGCAGAGTTGATTTTCTCCCTATATTGTGGACAAAGTTTTGAACTGATATTCCTGTTCTTCAATGGATT	JJMO01000120.1_chromosome_4_Vr04	15597995	1	4.24384e-24	TGCAGAGTTTATTTTCTCCCTATATTGTGGACAAAGTTTTGAACTGATATTGCTGTTCTTCAATGCATT	9:G>T	G	T	GG	GT	TT	9	0.952055	0.798561	0.521583	0.478417	0.201439	0.320144	0.321722	0.499068	0.410395	10.7799	9.46445	0.977124	6198673	6198673-9	13.5	0.361511	GT	TT	GG	GG	GT	GG	GG	GT	GG	TT	GG	GG	TT	GT	GG	GG
SNP0181	6163169|F|0-5:C>T-5:C>T	6163169	TGCAGCGTAAATGCCTCATTATTATGTCTTATATTTCAAAGACTATTGATTTCAGGAAATCACCACTAG	TGCAGCGTAAATGCCTCATTATTATGTCTTATATTTCAAAGACTATTGATTTCAGGAAATCACCACTAG	TGCAGCGTAAATGCCTCATTATTATGTCTTATATTTCAAAGACTATTGATTTCAGGAAATCACCACTAG	JJMO01000120.1_chromosome_4_Vr04	15615262	2	4.21392e-29	TGCAGTGTAAATGCCTCATTATTATGTCTTATATTTCAAAGACTATTGATTTCAGGAAATCACCACTAG	5:C>T	C	T	CC	CT	TT	5	1	0.520548	0.743151	0.256849	0.479452	0.263699	0.499156	0.381755	0.440456	16.8565	21.1955	0.971429	6163169	6163169-5	24.5	0.388699	CT	CC	TT	TT	CT	TT	TT	TT	TT	CT	TT	TT	CC	CC	TT	TT
SNP0182	6180854|F|0-26:C>A-26:C>A	6180854	TGCAGCTCTTTGGTTAGAGCATTCAACGATAACTCAGTACCTTAGATTTTTACTGAACCAATATTTACA	TGCAGCTCTTTGGTTAGAGCATTCAACGATAACTCAGTACCTTAGATTTTTACTGAACCAATATTTACA	TGCAGCTCTTTGGTTAGAGCATTCAACGATAACTCAGTACCTTAGATTTTTACTGAACCAATATTTACA	JJMO01000120.1_chromosome_4_Vr04	15665514	1	1.96055e-27	TGCAGCTCTTTGGTTAGAGCATTCAAAGATAACTCAGTACCTTAGATTTTTACTGAACCAATATTTACA	26:C>A	C	A	CC	CA	AA	26	0.958904	0.742857	0.453571	0.546429	0.257143	0.196429	0.382041	0.495689	0.438865	4.68896	3.78804	0.958746	6180854	6180854-26	5.2	0.355357	CA	AA	CC	CC	CA	CC	CC	CC	CC	AA	CC	CC	AA	AA	CC	CC
SNP0183	6180951|F|0-33:T>A-33:T>A	6180951	TGCAGCTGTAAAATCAATTGTGTGAAACTATTTTGTATGGCTTCATCCTGCATCTCCCCTTTTTATCTT	TGCAGCTGTAAAATCAATTGTGTGAAACTATTTTGTATGGCTTCATCCTGCATCTCCCCTTTTTATCTT	TGCAGCTGTAAAATCAATTGTGTGAAACTATTTTGTATGGCTTCATCCTGCATCTCCCCTTTTTATCTT	JJMO01000120.1_chromosome_4_Vr04	15665580	1	9.12154e-26	TGCAGCTGTAAAATCAATTGTGTGAAACTATTTAGTATGGCTTCATCCTGCATGTCCCCTTTTTATCTT	33:T>A	T	A	TT	TA	AA	33	0.993151	0.762069	0.486207	0.513793	0.237931	0.248276	0.36264	0.49962	0.43113	11.3797	9.36232	0.980769	6180951	6180951-33	13.2	0.362069	TA	AA	TT	TT	TA	TT	TT	TT	TT	TA	TT	TT	AA	AA	TT	TT
SNP0184	6153899|F|0-39:C>T-39:C>T	6153899	TGCAGAACTTGTTCCACCATCATTGGCTTTTGTACGAAACAAATAAAAGTTCCTTTCTTTCTGACACAC	TGCAGAACTTGTTCCACCATCATTGGCTTTTGTACGAAACAAATAAAAGTTCCTTTCTTTCTGACACAC	TGCAGAACTTGTTCCACCATCATTGGCTTTTGTACGAAACAAATAAAAGTTCCTTTCTTTCTGACACAC	JJMO01000120.1_chromosome_4_Vr04	15672071	1	4.21392e-29	TGCAGAACTTGTTCCACCATCATTGGCTTTTGTACGAAATAAATAAAAGTTCCTTTCTTTCTGACACAC	39:C>T	C	T	CC	CT	TT	39	0.979452	0.548951	0.688811	0.311189	0.451049	0.237762	0.495208	0.428701	0.461954	5.06957	5.31359	0.940129	6153899	6153899-39	6.4	0.43007	CT	CC	TT	TT	CT	TT	TT	CT	NN	CT	TT	TT	CC	CC	TT	TT
SNP0185	6178519|F|0-24:T>C-24:T>C	6178519	TGCAGACAGCATCATAATCATCTATCCCACAACTCCTATCTTGGTTCCTCTCAGAGGGAAGAGTTGCAA	TGCAGACAGCATCATAATCATCTATCCCACAACTCCTATCTTGGTTCCTCTCAGAGGGAAGAGTTGCAA	TGCAGACAGCATCATAATCATCTATCCCACAACTCCTATCTTGGTTCCTCTCAGAGGGAAGAGTTGCAA	JJMO01000120.1_chromosome_4_Vr04	15707879	1	4.21392e-29	TGCAGACAGCATCATAATCATCTACCCCACAACTCCTATCTTGGTTCCTCTCAGAGGGAAGAGTTGCAA	24:T>C	T	C	TT	TC	CC	24	0.969178	0.501767	0.689046	0.310954	0.498233	0.190813	0.499994	0.428523	0.464259	3.78283	3.80072	0.938144	6178519	6178519-24	4.5	0.40636	TC	TT	CC	NN	TC	TC	CC	CC	CC	TC	CC	CC	TT	TT	CC	CC
SNP0186	6176100|F|0-35:T>C-35:T>C	6176100	TGCAGCCAACAAAAAAAGGAAAAGAAAAATATTCTTGTATCAGTCATTACTGCATTACAGATCGGAAGA	TGCAGCCAACAAAAAAAGGAAAAGAAAAATATTCTTGTATCAGTCATTACTGCATTACAGATCGGAAGA	TGCAGCCAACAAAAAAAGGAAAAGAAAAATATTCTTGTATCAGTCATTACTGCATTAC	JJMO01000120.1_chromosome_4_Vr04	15746024	1	1.49182e-22	TGCAGCCAACAAAAAAAGGAAAAGAAAAATATTCTCGTATCAGTCATTACTGCATTACAGATCGGAAGA	35:T>C	T	C	TT	TC	CC	35	1	0.606164	0.715753	0.284247	0.393836	0.321918	0.477458	0.406901	0.44218	29.5608	39.5164	0.965079	6176100	6176100-35	46.1	0.445205	TC	TT	CC	CC	TC	CC	CC	TC	CC	TC	CC	CC	TT	TT	CC	CC
SNP0187	6182542|F|0-57:T>A-57:T>A	6182542	TGCAGTCTGGTGTGTGCTACGAGAGAAGAACTTTTCATCTTTTGCATGAAAACAAAATTGTAGTATGCA	TGCAGTCTGGTGTGTGCTACGAGAGAAGAACTTTTCATCTTTTGCATGAAAACAAAATTGTAGTATGCA	TGCAGTCTGGTGTGTGCTACGAGAGAAGAACTTTTCATCTTTTGCATGAAAACAAAATTGTAGTATGCA	JJMO01000120.1_chromosome_4_Vr04	15990931	1	4.21392e-29	TGCAGTCTGGTGTGTGCTACGAGAGAAGAACTTTTCATCTTTTGCATGAAAACAAAAATGTAGTATGCA	57:T>A	T	A	TT	TA	AA	57	0.993151	0.913793	0.262069	0.737931	0.0862069	0.175862	0.157551	0.386778	0.272164	21.7087	15.6696	0.980952	6182542	6182542-57	23.9	0.174138	TA	TA	TT	TT	AA	TT	TT	TT	TT	TA	TT	TT	TT	TA	TT	TT
SNP0188	6184837|F|0-29:A>G-29:A>G	6184837	TGCAGAATTCAACTAGAGCTTTTTGAAGAACAGGGTTTACAGATCGGAAGAGCGGTTCAGCAGGAATGC	TGCAGAATTCAACTAGAGCTTTTTGAAGAACAGGGTTTACAGATCGGAAGAGCGGTTCAGCAGGAATGC	TGCAGAATTCAACTAGAGCTTTTTGAAGAACAGGGTTTAC	JJMO01000120.1_chromosome_4_Vr04	15990997	1	7.56543e-13	TGCAGAATTCAACTAGAGCTTTTTGAAGAGCAGGGTTTACAGATCGGAAGAGCGGTTCAGCAGGAATGC	29:A>G	A	G	AA	AG	GG	29	1	0.917808	0.277397	0.722603	0.0821918	0.195205	0.150873	0.400896	0.275884	43.4219	29.9758	0.995238	6184837	6184837-29	48	0.179795	AG	AG	AA	AA	GG	AA	AA	AA	AA	AG	AA	AA	AA	AG	AA	AA
SNP0189	6154177|F|0-63:C>T-63:C>T	6154177	TGCAGAAGTTCCAAACCCAAAACAATTACAAATTCGAGGCGAGACAAATAATAATAATAATAACACAAA	TGCAGAAGTTCCAAACCCAAAACAATTACAAATTCGAGGCGAGACAAATAATAATAATAATAACACAAA	TGCAGAAGTTCCAAACCCAAAACAATTACAAATTCGAGGCGAGACAAATAATAATAATAATAACACAAA	JJMO01000120.1_chromosome_4_Vr04	15998452	1	9.12154e-26	TGCAGAAGTTCCAAACCCAAAACAATTACAAATTCGAGGCGAGACAAATAATAATAATAATAATAATAA	63:C>T	C	T	CC	CT	TT	63	0.965753	0.283688	0.900709	0.0992908	0.716312	0.184397	0.406418	0.178864	0.292641	10.4355	6.21253	0.966019	6154177	6154177-63	8.5	0.191489	CT	CT	TT	TT	CC	TT	TT	TT	TT	CT	TT	TT	TT	CT	TT	TT
SNP0190	6194853|F|0-48:G>A-48:G>A	6194853	TGCAGAAGCTCCAAGGGTACATAGGAAACCAATAAGGTACTTTCCCTGGGAAAGACCTGATGGTTCCTG	TGCAGAAGCTCCAAGGGTACATAGGAAACCAATAAGGTACTTTCCCTGGGAAAGACCTGATGGTTCCTG	TGCAGAAGCTCCAAGGGTACATAGGAAACCAATAAGGTACTTTCCCTGGGAAAGACCTGATGGTTCCTG	JJMO01000120.1_chromosome_4_Vr04	16102780	1	1.96055e-27	TGCAGAAGCTCCAAGGGTACATAGGAAACCAATAAGGTACTTTCCCTGAGAAAGACCTGATGGTTCCTG	48:G>A	G	A	GG	GA	AA	48	0.989726	0.775087	0.515571	0.484429	0.224913	0.290657	0.348655	0.499515	0.424085	26.913	21.9907	0.972492	6194853	6194853-48	32.1	0.370242	GA	GA	GG	GG	GA	GG	GG	GA	GG	AA	GG	GG	AA	GA	GG	GG
SNP0191	6198614|F|0-67:A>G-67:A>G	6198614	TGCAGAGACTTCAACTTCTGTTTCATCTTCCATCAAAGTTATTGTTTTGATATATTTTTGTCTAGGAAT	TGCAGAGACTTCAACTTCTGTTTCATCTTCCATCAAAGTTATTGTTTTGATATATTTTTGTCTAGGAAT	TGCAGAGACTTCAACTTCTGTTTCATCTTCCATCAAAGTTATTGTTTTGATATATTTTTGTCTAGGAAT	JJMO01000120.1_chromosome_4_Vr04	16103053	1	5.45105e-28	TGCAGAGACTTCAACTTCTGTTTCATCTTCCATCAAAGTTATTGTTTTGATATATTTTTGTCTAGGAGT	67:A>G	A	G	AA	AG	GG	67	1	0.188356	0.962329	0.0376712	0.811644	0.150685	0.305756	0.0725042	0.18913	15.6282	23.716	0.995238	6198614	6198614-67	25.7	0.113014	AG	GG	GG	GG	GG	GG	GG	AG	AA	GG	GG	GG	GG	AG	GG	GG
SNP0192	6182835|F|0-43:T>G-43:T>G	6182835	TGCAGTGGGATATTCCGGGAACCAAATCTTGGATATAATGCTATGAAATTTTCGATTTGAAATTTGAAA	TGCAGTGGGATATTCCGGGAACCAAATCTTGGATATAATGCTATGAAATTTTCGATTTGAAATTTGAAA	TGCAGTGGGATATTCCGGGAACCAAATCTTGGATATAATGCTATGAAATTTTCGATTTGAAATTTGAAA	JJMO01000120.1_chromosome_4_Vr04	16103734	1	4.21392e-29	TGCAGTGGGATATTCCGGGAACCAAATCTTGGATATAATGCTAGGAAATTTTCGATTTGAAATTTGAAA	43:T>G	T	G	TT	TG	GG	43	0.996575	0.508591	0.75945	0.24055	0.491409	0.268041	0.499852	0.365371	0.432612	18.1714	22.5268	0.972756	6182835	6182835-43	26.3	0.37457	TG	TT	GG	GG	TG	GG	GG	TG	GG	TT	GG	GG	TT	TG	GG	GG
SNP0193	6181613|F|0-50:T>C-50:T>C	6181613	TGCAGGCTGGTTTTCATTTCAATAAAGAACACAGTTCAAAGATACGGAATTGATAATAGTACTACTCAT	TGCAGGCTGGTTTTCATTTCAATAAAGAACACAGTTCAAAGATACGGAATTGATAATAGTACTACTCAT	TGCAGGCTGGTTTTCATTTCAATAAAGAACACAGTTCAAAGATACGGAATTGATAATAGTACTACTCAT	JJMO01000120.1_chromosome_4_Vr04	16151093	1	4.21392e-29	TGCAGGCTGGTTTTCATTTCAATAAAGAACACAGTTCAAAGATACGGAATCGATAATAGTACTACTCAT	50:T>C	T	C	TT	TC	CC	50	1	0.962329	0.136986	0.863014	0.0376712	0.0993151	0.0725042	0.236442	0.154473	30.437	19.8596	0.995238	6181613	6181613-50	32	0.0873288	TT	TT	TT	TT	TT	TT	TT	TT	TT	TT	TT	TT	TT	TT	TT	TT
SNP0194	6192024|F|0-5:T>C-5:T>C	6192024	TGCAGTAGCTGATACATACGCCATGAAACCGAACAGCTTGAGAATTGTGGACAAAAACAACATGGGGCC	TGCAGTAGCTGATACATACGCCATGAAACCGAACAGCTTGAGAATTGTGGACAAAAACAACATGGGGCC	TGCAGTAGCTGATACATACGCCATGAAACCGAACAGCTTGAGAATTGTGGACAAAAACAACATGGGGCC	JJMO01000120.1_chromosome_4_Vr04	16334775	1	4.21392e-29	TGCAGCAGCTGATACATACGCCATGAAACCGAACAGCTTGAGAATTGTGGACAAAAACAACATGGGGCC	5:T>C	T	C	TT	TC	CC	5	0.989726	0.709343	0.522491	0.477509	0.290657	0.231834	0.412351	0.498988	0.45567	4.82993	4.58571	0.936508	6192024	6192024-5	5.8	0.406574	TC	CC	TC	TT	CC	TT	TT	TC	TT	TC	TT	TT	TC	TC	TT	TT
SNP0196	6202319|F|0-11:C>G-11:C>G	6202319	TGCAGTGCAATCACTGATAGTTGCATGTATAAACTATTGTCAGGTATATTCCGTTATTGCACTCGACTT	TGCAGTGCAATCACTGATAGTTGCATGTATAAACTATTGTCAGGTATATTCCGTTATTGCACTCGACTT	TGCAGTGCAATCACTGATAGTTGCATGTATAAACTATTGTCAGGTATATTCCGTTATTGCACTCGACTT	JJMO01000120.1_chromosome_4_Vr04	16380375	1	4.21392e-29	TGCAGTGCAATGACTGATAGTTGCATGTATAAACTATTGTCAGGTATATTCCGTTATTGCACTCGACTT	11:C>G	C	G	CC	CG	GG	11	1	0.75	0.575342	0.424658	0.25	0.325342	0.375	0.488647	0.431824	53.5862	47.8034	1	6202319	6202319-11	67.4	0.412671	CC	CG	CG	GG	CC	GG	GG	CC	CC	CC	GG	GG	CC	CG	GG	GG
SNP0197	6199507|F|0-31:G>A-31:G>A	6199507	TGCAGTTGCAACTGCCAGCAAAGTCAACACAGCTCTTTTATCTATGATTCTGTGAAGCACAACAGAGTT	TGCAGTTGCAACTGCCAGCAAAGTCAACACAGCTCTTTTATCTATGATTCTGTGAAGCACAACAGAGTT	TGCAGTTGCAACTGCCAGCAAAGTCAACACAGCTCTTTTATCTATGATTCTGTGAAGCACAACAGAGTT	JJMO01000120.1_chromosome_4_Vr04	16399846	1	4.21392e-29	TGCAGTTGCAACTGCCAGCAAAGTCAACACAACTCTTTTATCTATGATTCTGTGAAGCACAACAGAGTT	31:G>A	G	A	GG	GA	AA	31	1	0.743151	0.585616	0.414384	0.256849	0.328767	0.381755	0.48534	0.433548	26.2193	23.4534	0.980952	6199507	6199507-31	33	0.421233	GA	GA	GA	GG	AA	GG	GG	GA	GG	GA	GG	GG	GA	GA	GG	GG
SNP0198	6181750|F|0-62:T>C-62:T>C	6181750	TGCAGGGTGAAGAAGAGAGTTGAACGACTCTCAGAGGATTGTCGTATGGTGATAACAACCTATGAAGGA	TGCAGGGTGAAGAAGAGAGTTGAACGACTCTCAGAGGATTGTCGTATGGTGATAACAACCTATGAAGGA	TGCAGGGTGAAGAAGAGAGTTGAACGACTCTCAGAGGATTGTCGTATGGTGATAACAACCTATGAAGGA	JJMO01000120.1_chromosome_4_Vr04	16426438	1	4.21392e-29	TGCAGGGTGAAGAAGAGAGTTGAACGACTCTCAGAGGATTGTCGTATGGTGATAACAACCTACGAAGGA	62:T>C	T	C	TT	TC	CC	62	0.982877	0.662021	0.536585	0.463415	0.337979	0.198606	0.447498	0.497323	0.472411	4.61338	4.40826	0.967949	6181750	6181750-62	5.4	0.437282	TT	TC	TC	CC	TT	CC	TT	TT	TT	TT	CC	CC	TT	TC	CC	CC
SNP0199	6181628|F|0-22:C>A-22:C>A	6181628	TGCAGGGAACGATGGACCAACACCTGGAACTGTTATCAACGTGGCTCCTTGGCTATTCACAATTGCAGC	TGCAGGGAACGATGGACCAACACCTGGAACTGTTATCAACGTGGCTCCTTGGCTATTCACAATTGCAGC	TGCAGGGAACGATGGACCAACACCTGGAACTGTTATCAACGTGGCTCCTTGGCTATTCACAATTGCAGC	JJMO01000120.1_chromosome_4_Vr04	16445778	1	4.21392e-29	TGCAGGGAACGATGGACCAACAACTGGAACTGTTATCAATGTGGCTCCTTGGCTATTCACAATTGCAGC	22:C>A	C	A	CC	CA	AA	22	1	0.732877	0.565068	0.434932	0.267123	0.297945	0.391537	0.491532	0.441535	25.8269	22.4261	0.990476	6181628	6181628-22	31.4	0.416096	CC	CA	CA	AA	CC	AA	CC	CC	CC	CC	AA	AA	CC	CA	AA	AA
SNP0200	6181630|F|0-45:C>T-45:C>T	6181630	TGCAGGGAACGATGGACCAACTCCTGGTTCTGTGGTGAATGTGGCCCCTTGGGTGTTCACCATTGCTGC	TGCAGGGAACGATGGACCAACTCCTGGTTCTGTGGTGAATGTGGCCCCTTGGGTGTTCACCATTGCTGC	TGCAGGGAACGATGGACCAACTCCTGGTTCTGTGGTGAATGTGGCCCCTTGGGTGTTCACCATTGCTGC	JJMO01000120.1_chromosome_4_Vr04	16457236	1	4.21392e-29	TGCAGGGAACGATGGACCAACTCCTGGTTCTGTGGTGAATGTGGCTCCTTGGGTCTTCACCATTGCTGC	45:C>T	C	T	CC	CT	TT	45	0.986301	0.777778	0.5	0.5	0.222222	0.277778	0.345679	0.5	0.42284	36.1321	33.5507	0.985437	6181630	6181630-45	44.6	0.361111	CT	CT	CT	CC	TT	CC	CC	CT	CC	CT	CC	CC	CT	CT	CC	CC
SNP0201	6183096|F|0-42:C>T-42:C>T	6183096	TGCAGTTGAAGAAGTAGCTGATGGAAACAAGGATAATCCTGCCAATGACACTGAAGAGAAAGAGCCTGA	TGCAGTTGAAGAAGTAGCTGATGGAAACAAGGATAATCCTGCCAATGACACTGAAGAGAAAGAGCCTGA	TGCAGTTGAAGAAGTAGCTGATGGAAACAAGGATAATCCTGCCAATGACACTGAAGAGAAAGAGCCTGA	JJMO01000120.1_chromosome_4_Vr04	16550190	1	4.21392e-29	TGCAGTTGAAGAAGTAGCTGATGGAAACAAGGATAATCCTGCTAATGACACTGAAGAGAAAGAGCCTGA	42:C>T	C	T	CC	CT	TT	42	0.993151	0.455172	0.827586	0.172414	0.544828	0.282759	0.495981	0.285375	0.390678	6.37766	6.05539	0.957143	6183096	6183096-42	7.9	0.313793	CT	TT	CT	CC	TT	TT	CC	CC	CC	CT	CT	TT	CT	TT	CC	CC
SNP0202	6181402|F|0-65:C>A-65:C>A	6181402	TGCAGGATAACCATAAACTTAGGCCATAAATTTCTCTCCTTGTAAAACTTCATCACAAGCTCATTCTCC	TGCAGGATAACCATAAACTTAGGCCATAAATTTCTCTCCTTGTAAAACTTCATCACAAGCTCATTCTCC	TGCAGGATAACCATAAACTTAGGCCATAAATTTCTCTCCTTGTAAAACTTCATCACAAGCTCATTCTCC	JJMO01000120.1_chromosome_4_Vr04	16584106	1	4.21392e-29	TGCAGGATAACCATAAACTTAGGCCATAAATTTCTCTCCTTGTAAAACTTCATCACAAGCTCATTATCC	65:C>A	C	A	CC	CA	AA	65	1	0.674658	0.592466	0.407534	0.325342	0.267123	0.438989	0.4829	0.460945	21.0523	18.1992	0.984127	6181402	6181402-65	24.9	0.458904	CC	CC	CA	AA	CA	CC	CC	CC	CC	CC	AA	AA	CC	CC	AA	AA
SNP0203	6192101|F|0-67:G>T-67:G>T	6192101	TGCAGTATGAAAATTGAGACATAGCCGCTTATATAAAGTAGGTTGGCTAGATAATAAAGTAGCTTTAGT	TGCAGTATGAAAATTGAGACATAGCCGCTTATATAAAGTAGGTTGGCTAGATAATAAAGTAGCTTTAGT	TGCAGTATGAAAATTGAGACATAGCCGCTTATATAAAGTAGGTTGGCTAGATAATAAAGTAGCTTTAGT	JJMO01000120.1_chromosome_4_Vr04	16679657	1	4.21392e-29	TGCAGTATGAAAATTGAGACATAGCCGCTTATATAAAGTAGGTTGGCTAGATAATAAAGTAGCTTTATT	67:G>T	G	T	GG	GT	TT	67	1	0.767123	0.458904	0.541096	0.232877	0.226027	0.35729	0.496622	0.426956	22.0938	19.5291	0.971429	6192101	6192101-67	25.8	0.34589	GT	TT	GG	GG	TT	GG	GG	TT	GG	GT	GG	GG	GT	TT	GG	GG
SNP0204	6180481|F|0-5:G>C-5:G>C	6180481	TGCAGGCTGAAGCCAACTGTGAACAACCTCTCAGTTCAGTTCTGAAAGAAGACAAAAGGATACCCATTG	TGCAGGCTGAAGCCAACTGTGAACAACCTCTCAGTTCAGTTCTGAAAGAAGACAAAAGGATACCCATTG	TGCAGGCTGAAGCCAACTGTGAACAACCTCTCAGTTCAGTTCTGAAAGAAGACAAAAGGATACCCATTG	JJMO01000120.1_chromosome_4_Vr04	16682149	1	1.96055e-27	TGCAGCCTGAAGCCAACTGTGAACAACCTCTCAGTTCAGTTCTGAAAGAAGACAAAAGGATACCCATTG	5:G>C	G	C	GG	GC	CC	5	0.976027	0.396491	0.733333	0.266667	0.603509	0.129825	0.478572	0.391111	0.434841	3.4026	3.66553	0.941581	6180481	6180481-5	4	0.331579	GC	GG	CC	CC	GG	CC	CC	GG	CC	GC	CC	CC	GC	GG	CC	CC
SNP0205	6194040|F|0-24:T>C-24:T>C	6194040	TGCAGGACAATTTAGTTGTTAGTATATATTGCAGTTTTTTTACAGATCGGAAGAGCGGTTCAGCAGGAA	TGCAGGACAATTTAGTTGTTAGTATATATTGCAGTTTTTTTACAGATCGGAAGAGCGGTTCAGCAGGAA	TGCAGGACAATTTAGTTGTTAGTATATATTGCAGTTTTTTTAC	JJMO01000120.1_chromosome_4_Vr04	16719536	1	1.91304e-14	TGCAGGACAATTTAGTTGTTAGTACATATTGCAGTTTTTTTACAGATCGGAAGAGCGGTTCAGCAGGAA	24:T>C	T	C	TT	TC	CC	24	1	0.972603	0.0753425	0.924658	0.0273973	0.0479452	0.0532933	0.139332	0.0963126	45.3049	30.625	1	6194040	6194040-24	46.4	0.0513699	TT	TT	TT	TT	TT	TT	TT	TT	TT	TT	TT	TT	TT	TT	TT	TT
SNP0206	6161228|F|0-34:T>A-34:T>A	6161228	TGCAGGGGCACTATGGAATCTTGCTTTCAATGCTTGTAATGCTCTACGAATAGTAGAGGAAGGTGGAGT	TGCAGGGGCACTATGGAATCTTGCTTTCAATGCTTGTAATGCTCTACGAATAGTAGAGGAAGGTGGAGT	TGCAGGGGCACTATGGAATCTTGCTTTCAATGCTTGTAATGCTCTACGAATAGTAGAGGAAGGTGGAGT	JJMO01000120.1_chromosome_4_Vr04	16786760	1	1.96055e-27	TGCAGGGGCACTATGGAATCTTGCTTTCAATGCTAGTAATGCTCTACGAATAGTAGAGGAAGGTGGAGT	34:T>A	T	A	TT	TA	AA	34	1	0.373288	0.859589	0.140411	0.626712	0.232877	0.467888	0.241391	0.35464	6.33333	8.18715	0.977778	6161228	6161228-34	9.4	0.256849	AA	AA	TA	TA	AA	AA	AA	AA	AA	AA	AA	TT	AA	AA	AA	AA
SNP0207	6158548|F|0-31:T>A-31:T>A	6158548	TGCAGCCTCATAATTATCATGGTTGACGGACTGAAATATTGGCCTCACAGTTTTGCCCTTACAGATCGG	TGCAGCCTCATAATTATCATGGTTGACGGACTGAAATATTGGCCTCACAGTTTTGCCCTTACAGATCGG	TGCAGCCTCATAATTATCATGGTTGACGGACTGAAATATTGGCCTCACAGTTTTGCCCTTAC	JJMO01000120.1_chromosome_4_Vr04	16851134	1	2.15682e-21	TGCAGCCTCATAATTATCATGGTTGACGGACAGAAATATTGGTCTCACAGTTTTGCCCTTACAGATCGG	31:T>A	T	A	TT	TA	AA	31	0.955479	0.820789	0.369176	0.630824	0.179211	0.189964	0.294189	0.46577	0.37998	10.2455	8.07042	0.980198	6158548	6158548-31	11.4	0.274194	TA	TT	TA	TT	TT	AA	AA	TT	TT	TT	TT	TT	TT	TT	NN	NN
SNP0208	6199138|F|0-67:C>T-67:C>T	6199138	TGCAGGAGCACAACCTATTGGTCCTGTCCCTGTCACAATAACTCTTCTGCCTCCAAGATCATACAGCCT	TGCAGGAGCACAACCTATTGGTCCTGTCCCTGTCACAATAACTCTTCTGCCTCCAAGATCATACAGCCT	TGCAGGAGCACAACCTATTGGTCCTGTCCCTGTCACAATAACTCTTCTGCCTCCAAGATCATACAGCCT	JJMO01000120.1_chromosome_4_Vr04	16913134	1	4.21392e-29	TGCAGGAGCACAACCTATTGGTCCTGTCCCTGTCACAATAACTCTTCTGCCTCCAAGATCATACAGCTT	67:C>T	C	T	CC	CT	TT	67	1	0.808219	0.503425	0.496575	0.191781	0.311644	0.310002	0.499977	0.404989	45.2317	33.7619	0.995238	6199138	6199138-67	53.2	0.347603	CC	CC	CT	CT	CC	CC	CC	CC	TT	CC	CC	CT	CC	CC	CC	CC
SNP0210	6201425|F|0-59:G>A-59:G>A	6201425	TGCAGATGAACTCTATTATCTGAGGGAGCAATTTTCACTGCTCGAACCAAGCAAAAATGGCAGCATATC	TGCAGATGAACTCTATTATCTGAGGGAGCAATTTTCACTGCTCGAACCAAGCAAAAATGGCAGCATATC	TGCAGATGAACTCTATTATCTGAGGGAGCAATTTTCACTGCTCGAACCAAGCAAAAATGGCAGCATATC	JJMO01000120.1_chromosome_4_Vr04	16988589	2	4.21392e-29	TGCAGATGAACTCTATTATCTGAGGGAGCAATTTTCACTGCTCGAACCAAGCAAAAATGACAGCATATC	59:G>A	G	A	GG	GA	AA	59	1	0.691781	0.671233	0.328767	0.308219	0.363014	0.42644	0.441359	0.433899	38.702	36.337	0.995238	6201425	6201425-59	50.9	0.489726	GA	GA	GA	GA	GG	GG	GG	AA	AA	AA	GA	GA	AA	GA	GG	GG
SNP0213	6182954|F|0-57:T>C-57:T>C	6182954	TGCAGTTACAGCTTGTGCAGTTCTAGATGTGCTTGGTCCTCCATACTCTGATCCTGATGGCAGACACTG	TGCAGTTACAGCTTGTGCAGTTCTAGATGTGCTTGGTCCTCCATACTCTGATCCTGATGGCAGACACTG	TGCAGTTACAGCTTGTGCAGTTCTAGATGTGCTTGGTCCTCCATACTCTGATCCTGATGGCAGACACTG	JJMO01000120.1_chromosome_4_Vr04	17077645	2	4.21392e-29	TGCAGTTACAGCTTGTGCAGTTCTAGATGTGCTTGGTCCTCCATACTCTGATCCTGACGGCAGACACTG	57:T>C	T	C	TT	TC	CC	57	1	0.811644	0.486301	0.513699	0.188356	0.297945	0.305756	0.499625	0.40269	12.3669	9.95522	0.984127	6182954	6182954-57	14.8	0.337329	TC	TT	TC	TC	TT	TT	TT	TT	CC	TT	TC	TC	TT	TT	TT	TT
SNP0214	6181926|F|0-30:T>C-30:T>C	6181926	TGCAGGTTCAATCATGCCACTGCCATGCAATATGCACTTGTATCTTTGTCTGATGTTATTATATATCCA	TGCAGGTTCAATCATGCCACTGCCATGCAATATGCACTTGTATCTTTGTCTGATGTTATTATATATCCA	TGCAGGTTCAATCATGCCACTGCCATGCAATATGCACTTGTATCTTTGTCTGATGTTATTATATATCCA	JJMO01000120.1_chromosome_4_Vr04	17096600	1	4.21392e-29	TGCAGGTTCAATCATGCCACTGCCATGCAACATGCACTTGTATCTTTGTCTGATGTTATTATATATCCA	30:T>C	T	C	TT	TC	CC	30	0.996575	0.917526	0.185567	0.814433	0.0824742	0.103093	0.151344	0.302264	0.226804	13.0427	11.8409	0.974603	6181926	6181926-30	14.1	0.134021	TT	TC	TT	TT	CC	TT	TT	TT	TT	TT	TT	TT	TT	TC	TT	TT
SNP0216	6179332|F|0-65:C>A-65:C>A	6179332	TGCAGATGCTTTTAGTGGAAGCTTCTGGTTTAGATTGTTTGAGAGAAGGAAAGGACAAGGGAAGACAAG	TGCAGATGCTTTTAGTGGAAGCTTCTGGTTTAGATTGTTTGAGAGAAGGAAAGGACAAGGGAAGACAAG	TGCAGATGCTTTTAGTGGAAGCTTCTGGTTTAGATTGTTTGAGAGAAGGAAAGGACAAGGGAAGACAAG	JJMO01000120.1_chromosome_4_Vr04	17112722	1	4.21392e-29	TGCAGATGCTTTTAGTGGAAGCTTCTGGTTTAGATTGTTTGAGAGAAGGAAAGGACAAGGGAAGAAAAG	65:C>A	C	A	CC	CA	AA	65	1	0.623288	0.678082	0.321918	0.376712	0.30137	0.4696	0.436573	0.453087	7.94024	8.7226	0.960317	6179332	6179332-65	10.8	0.472603	CA	CA	CA	AA	AA	CC	CC	CC	AA	CC	CA	AA	CC	CA	AA	AA
SNP0219	6191311|F|0-22:C>G-22:C>G	6191311	TGCAGTTATTTACAATTCAATCCATACACGTAATAGATATTTCCATTGTGCTTTATGATAATAATAACA	TGCAGTTATTTACAATTCAATCCATACACGTAATAGATATTTCCATTGTGCTTTATGATAATAATAACA	TGCAGTTATTTACAATTCAATCCATACACGTAATAGATATTTCCATTGTGCTTTATGATAATAATAACA	JJMO01000120.1_chromosome_4_Vr04	17355279	1	1.96055e-27	TGCAGTTATTTACAATTCAATCGATACACGTAATAGATATTTCCATTGTGCTTTATGATAATAATAACA	22:C>G	C	G	CC	CG	GG	22	0.976027	0.782456	0.445614	0.554386	0.217544	0.22807	0.340437	0.494084	0.417261	7.02727	5.62424	0.957096	6191311	6191311-22	8	0.331579	CC	CG	CC	CG	CC	CC	NN	CG	CC	CG	CG	CC	CG	CG	CC	CC
SNP0220	6178712|F|0-58:G>A-58:G>A	6178712	TGCAGAGAAGAAGTCACATGGATTTTATTTGTCGAATGAAGGAGTATTTGCCTAGATCGGAATTTATTG	TGCAGAGAAGAAGTCACATGGATTTTATTTGTCGAATGAAGGAGTATTTGCCTAGATCGGAATTTATTG	TGCAGAGAAGAAGTCACATGGATTTTATTTGTCGAATGAAGGAGTATTTGCCTAGATCGGAATTTATTG	JJMO01000120.1_chromosome_4_Vr04	17529030	1	7.05138e-27	TGCAGAGAAGAAGTCACATGGATTTTATTTGTCGAATGAAGGAGTATTTGCCTAGATCAGAATTTATTG	58:G>A	G	A	GG	GA	AA	58	1	0.726027	0.568493	0.431507	0.273973	0.294521	0.397823	0.490617	0.44422	34.4767	32.5703	0.974603	6178712	6178712-58	43.4	0.421233	GG	GA	GA	GA	AA	GG	GG	GG	GG	GG	GA	AA	GG	GA	AA	AA
SNP0221	6178710|F|0-32:A>C-32:A>C	6178710	TGCAGAGAAGAAGTCACATGGATTTTATTTGTAGAATGAAGGAGTATTTGCCTAGATCAGAATTTATTG	TGCAGAGAAGAAGTCACATGGATTTTATTTGTAGAATGAAGGAGTATTTGCCTAGATCAGAATTTATTG	TGCAGAGAAGAAGTCACATGGATTTTATTTGTAGAATGAAGGAGTATTTGCCTAGATCAGAATTTATTG	JJMO01000120.1_chromosome_4_Vr04	17529030	1	7.05138e-27	TGCAGAGAAGAAGTCACATGGATTTTATTTGTCGAATGAAGGAGTATTTGCCTAGATCAGAATTTATTG	32:A>C	A	C	AA	AC	CC	32	1	0.756849	0.568493	0.431507	0.243151	0.325342	0.368057	0.490617	0.429337	28.8562	32.5703	0.969841	6178710	6178710-32	40.2	0.405822	AA	AC	AC	AC	CC	AA	AA	AA	AA	AA	AC	CC	AA	AC	CC	CC
SNP0222	6182037|F|0-42:G>A-42:G>A	6182037	TGCAGTAAATGCAAACTCACCATACAGCACATTATCTCCAATGTGATAACCATTTCCATTAGGCGAACG	TGCAGTAAATGCAAACTCACCATACAGCACATTATCTCCAATGTGATAACCATTTCCATTAGGCGAACG	TGCAGTAAATGCAAACTCACCATACAGCACATTATCTCCAATGTGATAACCATTTCCATTAGGCGAACG	JJMO01000120.1_chromosome_4_Vr04	17668384	1	4.21392e-29	TGCAGTAAATGCAAACTCACCATACAGCACATTATCTCCAATATGATAACCATTTCCATTAGGCGAACG	42:G>A	G	A	GG	GA	AA	42	1	0.945205	0.0924657	0.907534	0.0547945	0.0376712	0.103584	0.167832	0.135708	32.4548	26.1	0.988889	6182037	6182037-42	33.1	0.0736301	GG	GG	GG	GG	AA	GG	GG	GG	GG	GG	GG	GG	GG	GG	GG	GG
SNP0226	6181551|F|0-42:A>G-42:A>G	6181551	TGCAGGCCATGGCAAAGCCATACACCCAAACATAAAGTTTGTATCTCTCCCTGATGGTGTGGACCCTCA	TGCAGGCCATGGCAAAGCCATACACCCAAACATAAAGTTTGTATCTCTCCCTGATGGTGTGGACCCTCA	TGCAGGCCATGGCAAAGCCATACACCCAAACATAAAGTTTGTATCTCTCCCTGATGGTGTGGACCCTCA	JJMO01000120.1_chromosome_4_Vr04	17900370	1	4.21392e-29	TGCAGGCCATGGCAAAGCCATACACCCAAACATAAAGTTTGTGTCTCTCCCTGATGGTGTGGACCCTCA	42:A>G	A	G	AA	AG	GG	42	0.996575	0.969072	0.109966	0.890034	0.0309278	0.0790378	0.0599426	0.195746	0.127844	17.1749	9.33333	1	6181551	6181551-42	17.6	0.0704467	AA	AA	AA	AA	AA	AA	AA	AA	AA	AA	AA	AA	AA	AA	AA	AA
SNP0227	6161199|F|0-5:T>G-5:T>G	6161199	TGCAGTGCTTCACATCTTCTTAGGTAGGCATAATCTTTACAATGAACCACTTCTTTGGCAGCCTCAACA	TGCAGTGCTTCACATCTTCTTAGGTAGGCATAATCTTTACAATGAACCACTTCTTTGGCAGCCTCAACA	TGCAGTGCTTCACATCTTCTTAGGTAGGCATAATCTTTACAATGAACCACTTCTTTGGCAGCCTCAACA	JJMO01000120.1_chromosome_4_Vr04	17944073	1	1.96055e-27	TGCAGGGCTTCACATCTTCTTAGGTAGGCATAATCTTTACAATGAACCACTTCTTTGGCAGCCTCAACA	5:T>G	T	G	TT	TG	GG	5	0.996575	0.683849	0.532646	0.467354	0.316151	0.216495	0.432399	0.497868	0.465134	10.5694	9.24889	0.963141	6161199	6161199-5	12.1	0.424399	TT	GG	TT	TT	GG	GG	TT	GG	GG	TT	TG	TT	TG	GG	TT	TT
SNP0228	19052911|F|0-45:C>A-45:C>A	19052911	TGCAGCAAATGATAAATCAAAATGACAACATCATATTTTTATTGACCAAACAAGTTGGAGATGTGAATT	TGCAGCAAATGATAAATCAAAATGACAACATCATATTTTTATTGACCAAACAAGTTGGAGATGTGAATT	TGCAGCAAATGATAAATCAAAATGACAACATCATATTTTTATTGACCAAACAAGTTGGAGATGTGAATT	JJMO01000120.1_chromosome_4_Vr04	18092584	14	1.96055e-27	TGCAGCAAATGATAAATCAAAATGACAACATCATATTTTTATTGAACAAACAAGTTGGAGATGTGAATT	45:C>A	C	A	CC	CA	AA	45	0.962329	0.16726	0.907473	0.0925267	0.83274	0.0747331	0.278568	0.167931	0.223249	6.14493	4.83056	0.984536	19052911	19052911-45	5.4	0.129893	AA	AA	AA	AA	AA	AA	AA	NN	AA	NN	AA	AA	CA	AA	AA	AA
SNP0231	15679040|F|0-13:C>A-13:C>A	15679040	TGCAGGATCTAAACCCCTTGTTCAACCATTCTCATACACACATATCCCACTTTTCACCAAATTGCCCTT	TGCAGGATCTAAACCCCTTGTTCAACCATTCTCATACACACATATCCCACTTTTCACCAAATTGCCCTT	TGCAGGATCTAAACCCCTTGTTCAACCATTCTCATACACACATATCCCACTTTTCACCAAATTGCCCTT	JJMO01000120.1_chromosome_4_Vr04	18226186	1	4.21392e-29	TGCAGGATCTAAAACCCTTGTTCAACCATTCTCATACACACATATCCCACTTTTCACCAAATTGCCCTT	13:C>A	C	A	CC	CA	AA	13	0.969178	0.957597	0.0848056	0.915194	0.0424028	0.0424028	0.0812097	0.155227	0.118218	3.53826	3.48718	0.987719	15679040	15679040-13	3.7	0.0636042	CC	CC	CC	CC	AA	CC	CC	CC	CC	CC	CC	CC	CC	CC	NN	CC
SNP0232	6154660|F|0-13:G>T-13:G>T	6154660	TGCAGACATTGGTGCTCAAAGGAAACAAATTGTCTGGCCCCATTCCTCAAAGATATATGGTGGCAAGCA	TGCAGACATTGGTGCTCAAAGGAAACAAATTGTCTGGCCCCATTCCTCAAAGATATATGGTGGCAAGCA	TGCAGACATTGGTGCTCAAAGGAAACAAATTGTCTGGCCCCATTCCTCAAAGATATATGGTGGCAAGCA	JJMO01000120.1_chromosome_4_Vr04	18395392	1	4.21392e-29	TGCAGACATTGGTTCTCAAAGGAAACAAATTGTCTGGCTCCATTCCTCAAAGATATATGGTGGCAAGCA	13:G>T	G	T	GG	GT	TT	13	1	0.866438	0.424658	0.575342	0.133562	0.291096	0.231446	0.488647	0.360046	40.3875	25.1302	0.990476	6154660	6154660-13	45.6	0.27911	GG	GT	GT	GG	GG	GG	GG	GG	GG	GT	GT	GG	GT	GT	GG	GG
SNP0235	6190288|F|0-27:C>G-27:C>G	6190288	TGCAGATTCACGAAAGCAACCCTTCCCCTTTGGTCAGCTCTTTCATAATTTCTTCTGCTTCATTTTTAC	TGCAGATTCACGAAAGCAACCCTTCCCCTTTGGTCAGCTCTTTCATAATTTCTTCTGCTTCATTTTTAC	TGCAGATTCACGAAAGCAACCCTTCCCCTTTGGTCAGCTCTTTCATAATTTCTTCTGCTTCATTTTTAC	JJMO01000120.1_chromosome_4_Vr04	18416355	1	4.21392e-29	TGCAGATTCACGAAAGCAACCCTTCCCGTTTGGTCAGCTCTTTCATAATTTCTTCTGCTTCATATTTAC	27:C>G	C	G	CC	CG	GG	27	0.986301	0.767361	0.555556	0.444444	0.232639	0.322917	0.357036	0.493827	0.425432	24.3738	21.8634	0.980392	6190288	6190288-27	30.7	0.394097	GG	CG	CC	CG	NN	CC	GG	GG	CC	CG	CG	CG	CG	CG	GG	GG
SNP0236	6197269|F|0-24:C>T-24:C>T	6197269	TGCAGAGCTGTTTTATTTTGGTTTCATTGGGTGGATACAACTTTGTAATTCCTTACAGATCGGAAGAGC	TGCAGAGCTGTTTTATTTTGGTTTCATTGGGTGGATACAACTTTGTAATTCCTTACAGATCGGAAGAGC	TGCAGAGCTGTTTTATTTTGGTTTCATTGGGTGGATACAACTTTGTAATTCCTTAC	JJMO01000120.1_chromosome_4_Vr04	18427239	1	3.93154e-18	TGCAGAGCTGTTTTATTTTGGTTTTGTTGGGTGGATACAACTTTGTAATTCCTTACAGATCGGAAGAGC	24:C>T	C	T	CC	CT	TT	24	1	0.866438	0.410959	0.589041	0.133562	0.277397	0.231446	0.484143	0.357795	49.8852	39.022	0.980952	6197269	6197269-24	59	0.27226	CC	CT	CT	CT	CC	CC	CC	CC	TT	CC	CC	CT	CC	CT	CC	CC
SNP0237	6208611|F|0-11:C>G-11:C>G	6208611	TGCAGGGAAAACAATATGAGGAATAAACACTTCAAAAGAACTTACAGATCGGAAGAGCGGTTCAGCAGG	TGCAGGGAAAACAATATGAGGAATAAACACTTCAAAAGAACTTACAGATCGGAAGAGCGGTTCAGCAGG	TGCAGGGAAAACAATATGAGGAATAAACACTTCAAAAGAACTTAC	JJMO01000120.1_chromosome_4_Vr04	18628611	1	7.22450e-14	TGCAGGGAAAAGAATATGAGGAATAAACACTTCAAAAGAACTTACAGATCGGAAGAGCGGTTCAGCAGG	11:C>G	C	G	CC	CG	GG	11	1	0.863014	0.359589	0.640411	0.136986	0.222603	0.236442	0.46057	0.348506	57.8244	42.4819	0.995238	6208611	6208611-11	65	0.248288	CC	CG	CC	CG	GG	CC	CC	CC	CC	CC	CC	CC	CG	CG	CC	CC
SNP0238	6184768|F|0-24:A>G-24:A>G	6184768	TGCAGAAGTATCATGGAAAATCAAACAAAATGACAAAAATGTATGCTGTGGTTACAGATCGGAAGAGCG	TGCAGAAGTATCATGGAAAATCAAACAAAATGACAAAAATGTATGCTGTGGTTACAGATCGGAAGAGCG	TGCAGAAGTATCATGGAAAATCAAACAAAATGACAAAAATGTATGCTGTGGTTAC	JJMO01000120.1_chromosome_4_Vr04	18757814	1	6.32834e-21	TGCAGAAGTATCATGGAAAATCAAGCAAAATGACAAAAATGTATGCTGTGGTTACAGATCGGAAGAGCG	24:A>G	A	G	AA	AG	GG	24	1	0.859589	0.315068	0.684932	0.140411	0.174658	0.241391	0.431601	0.336496	15.4302	14.5036	0.971429	6184768	6184768-24	17.8	0.22774	AA	AG	AA	AA	GG	AA	AA	AA	AA	AA	AA	AA	AG	AG	AA	AA
SNP0239	6191899|F|0-62:G>T-62:G>T	6191899	TGCAGTAAAATTCTTAGATTTCGAAAGATACAATATCAGCAGCTCTCAGACTTGTGAAGGAAGTTGAGA	TGCAGTAAAATTCTTAGATTTCGAAAGATACAATATCAGCAGCTCTCAGACTTGTGAAGGAAGTTGAGA	TGCAGTAAAATTCTTAGATTTCGAAAGATACAATATCAGCAGCTCTCAGACTTGTGAAGGAAGTTGAGA	JJMO01000120.1_chromosome_4_Vr04	18782007	1	4.21392e-29	TGCAGTAAAATTCTTAGATTTCGAAAGATACAATATCAGCAGCTCTCAGACTTGTGAAGGAATTTGAGA	62:G>T	G	T	GG	GT	TT	62	0.996575	0.872852	0.340206	0.659794	0.127148	0.213058	0.221962	0.448932	0.335447	25.9214	20.7006	0.980952	6191899	6191899-62	29.7	0.233677	GG	GT	GG	GG	TT	GG	GG	GG	GG	GG	GG	GG	GG	GT	GG	GG
SNP0240	6162116|F|0-9:G>A-9:G>A	6162116	TGCAGTATCGACAGCTTCTAATGCTTTTACCTTGAGCATGCTCGCCTTGTCGTGGCCAGCATCATCTAT	TGCAGTATCGACAGCTTCTAATGCTTTTACCTTGAGCATGCTCGCCTTGTCGTGGCCAGCATCATCTAT	TGCAGTATCGACAGCTTCTAATGCTTTTACCTTGAGCATGCTCGCCTTGTCGTGGCCAGCATCATCTAT	JJMO01000120.1_chromosome_4_Vr04	18891322	1	4.21392e-29	TGCAGTATCAACAGCTTCTAATGCTTTTACCTTGAGCATGCTCGCCTTGTCGTGGCCAGCATCATCTAT	9:G>A	G	A	GG	GA	AA	9	0.996575	0.879725	0.257732	0.742268	0.120275	0.137457	0.211618	0.382612	0.297115	7.82402	7.31933	0.980769	6162116	6162116-9	8.8	0.189003	GG	GA	GG	GG	AA	GG	GG	GG	GG	GG	GG	GG	GG	GA	GG	GG
SNP0242	6195809|F|0-21:A>T-21:A>T	6195809	TGCAGCTTCTCAATATCTCTGATTTCTATTGTATACATTATACATTTTAGTTTTTATGTAATACATGAT	TGCAGCTTCTCAATATCTCTGATTTCTATTGTATACATTATACATTTTAGTTTTTATGTAATACATGAT	TGCAGCTTCTCAATATCTCTGATTTCTATTGTATACATTATACATTTTAGTTTTTATGTAATACATGAT	JJMO01000120.1_chromosome_4_Vr04	18907505	1	4.21392e-29	TGCAGCTTCTCAATATCTCTGTTTTCTATTGTATACATTATACATTTTAGTTTTTATGTAATACATGAT	21:A>T	A	T	AA	AT	TT	21	0.979452	0.867133	0.262238	0.737762	0.132867	0.129371	0.230427	0.386938	0.308683	5.5546	5.12295	0.974359	6195809	6195809-21	6.1	0.197552	AA	TT	AA	AA	TT	AA	AA	AA	AA	AA	AA	AA	AA	AT	AA	AA
SNP0243	6182015|F|0-66:T>G-66:T>G	6182015	TGCAGTAAAATTATCCTGCAAAGATTTTAGTCTAAGGCTGATGTTATGGGCTATTTATAAAAACAATTC	TGCAGTAAAATTATCCTGCAAAGATTTTAGTCTAAGGCTGATGTTATGGGCTATTTATAAAAACAATTC	TGCAGTAAAATTATCCTGCAAAGATTTTAGTCTAAGGCTGATGTTATGGGCTATTTATAAAAACAATTC	JJMO01000120.1_chromosome_4_Vr04	18910226	1	4.21392e-29	TGCAGTAAAATTATCCTGCAAAGATTTTAGTCTAAGGCTGATGTTATGGGCTATTTATAAAAACAAGTC	66:T>G	T	G	TT	TG	GG	66	1	0.873288	0.253425	0.746575	0.126712	0.126712	0.221313	0.378401	0.299857	14.7753	13.7627	0.980952	6182015	6182015-66	16.4	0.190068	TT	TG	TT	TT	GG	TT	TT	TT	TT	TT	TT	TT	TT	TG	TT	TT
SNP0244	6184838|F|0-33:G>A-33:G>A	6184838	TGCAGAAAAAGGAACTTGAAGCTGATATGCAGAGTCAGTTAGAGCAGAAGGAAAAAGACTTGATTGAGA	TGCAGAAAAAGGAACTTGAAGCTGATATGCAGAGTCAGTTAGAGCAGAAGGAAAAAGACTTGATTGAGA	TGCAGAAAAAGGAACTTGAAGCTGATATGCAGAGTCAGTTAGAGCAGAAGGAAAAAGACTTGATTGAGA	JJMO01000120.1_chromosome_4_Vr04	19007407	1	1.96055e-27	TGCAGAAAAAGGAACTTGAAGCTGATATGCAGAATCAGTTAGAGCAGAAGGAAAAAGACTTGATTGAGA	33:G>A	G	A	GG	GA	AA	33	1	0.253425	0.917808	0.0821918	0.746575	0.171233	0.378401	0.150873	0.264637	23.0339	31.7139	0.971429	6184838	6184838-33	34.9	0.167808	GA	AA	AA	AA	AA	AA	AA	AA	AA	AA	AA	AA	AA	AA	AA	AA
SNP0245	6158784|F|0-10:C>T-10:C>T	6158784	TGCAGCTAACCAACTAATTATTCCTATAACTAACTGTGGGGGGTCAACTAGCACAGAACCATGCATTAG	TGCAGCTAACCAACTAATTATTCCTATAACTAACTGTGGGGGGTCAACTAGCACAGAACCATGCATTAG	TGCAGCTAACCAACTAATTATTCCTATAACTAACTGTGGGGGGTCAACTAGCACAGAACCATGCATTAG	JJMO01000120.1_chromosome_4_Vr04	19022251	1	4.21392e-29	TGCAGCTAACTAACTAATTATTCCTATAACTAACTGTGGGGGGTCAACTAGCACAGAACCATGCATTAG	10:C>T	C	T	CC	CT	TT	10	1	0.969178	0.123288	0.876712	0.0308219	0.0924658	0.0597439	0.216176	0.13796	11.5704	6.81356	0.980952	6158784	6158784-10	12	0.0770548	CC	CT	CC	CC	TT	CC	CC	CC	CC	CC	CC	CC	CC	CT	CC	CC
SNP0246	6193817|F|0-12:T>C-12:T>C	6193817	TGCAGATATTGGTATGGTGGAGCTCCTCCTACAGTATGGTGCAAATGTTACAGATCGGAAGAGCGGTTC	TGCAGATATTGGTATGGTGGAGCTCCTCCTACAGTATGGTGCAAATGTTACAGATCGGAAGAGCGGTTC	TGCAGATATTGGTATGGTGGAGCTCCTCCTACAGTATGGTGCAAATGTTAC	JJMO01000120.1_chromosome_4_Vr04	19138616	1	9.22316e-19	TGCAGATATTGGCATGGTGGAGCTCCTCCTACAGTATGGTGCAAATGTTACAGATCGGAAGAGCGGTTC	12:T>C	T	C	TT	TC	CC	12	1	0.921233	0.260274	0.739726	0.0787671	0.181507	0.145126	0.385063	0.265094	80.7302	65.6452	0.988889	6193817	6193817-12	91.2	0.169521	TT	TT	TT	TT	CC	TT	TT	TT	TT	TT	TT	TT	TT	TT	TT	TT
SNP0247	6186175|F|0-32:A>G-32:A>G	6186175	TGCAGTATCATAGTTAGCATACAGTAGCTGAAAGGTTACAGATCGGAAGAGCGGTTCAGCAGGAATGCC	TGCAGTATCATAGTTAGCATACAGTAGCTGAAAGGTTACAGATCGGAAGAGCGGTTCAGCAGGAATGCC	TGCAGTATCATAGTTAGCATACAGTAGCTGAAAGGTTAC	JJMO01000120.1_chromosome_4_Vr04	19168807	1	2.56095e-12	TGCAGTATCATAGTTAGCATACAGTAGCTGAAGGGTTACAGATCGGAAGAGCGGTTCAGCAGGAATGCC	32:A>G	A	G	AA	AG	GG	32	0.996575	0.955326	0.161512	0.838488	0.0446735	0.116838	0.0853556	0.270852	0.178104	74.0456	30.9091	0.98254	6186175	6186175-32	75.7	0.103093	AA	AA	AA	AA	GG	AA	AA	AA	AA	AA	AA	AA	AA	AA	AA	AA
SNP0248	6167432|F|0-36:A>T-36:A>T	6167432	TGCAGGTGTTTGGCCACTTGGCAAAGTGGTGGCAGGACCTACCTGTTATGATGGGTGAATACCATTACA	TGCAGGTGTTTGGCCACTTGGCAAAGTGGTGGCAGGACCTACCTGTTATGATGGGTGAATACCATTACA	TGCAGGTGTTTGGCCACTTGGCAAAGTGGTGGCAGGACCTACCTGTTATGATGGGTGAATACCATTACA	JJMO01000120.1_chromosome_4_Vr04	19193673	1	2.53613e-26	TGCAGGTGTTTGGCCACTTGGCAAAGTGGTGGCAGGTCCTACCTGTTATGATGGGTGAATACCATTACA	36:A>T	A	T	AA	AT	TT	36	1	0.164384	0.969178	0.0308219	0.835616	0.133562	0.274723	0.0597439	0.167234	37.0964	59.903	0.990476	6167432	6167432-36	63.9	0.0976027	TT	TT	TT	TT	TT	TT	TT	TT	TT	TT	TT	TT	TT	TT	TT	TT
SNP0249	6191453|F|0-39:A>G-39:A>G	6191453	TGCAGGAGCAGAGTAAATATCCAGAATTGCTAATGTCTCATAGAGCTTCAACGGGTATCCTCTGAGTGC	TGCAGGAGCAGAGTAAATATCCAGAATTGCTAATGTCTCATAGAGCTTCAACGGGTATCCTCTGAGTGC	TGCAGGAGCAGAGTAAATATCCAGAATTGCTAATGTCTCATAGAGCTTCAACGGGTATCCTCTGAGTGC	JJMO01000120.1_chromosome_4_Vr04	19433054	1	4.21392e-29	TGCAGGAGCAGAGTAAATATCCAGAATTGCTAATGTCTCGTAGAGCTTCAACGGGTATCCTCTGAGTGC	39:A>G	A	G	AA	AG	GG	39	1	0.976027	0.205479	0.794521	0.0239726	0.181507	0.0467958	0.326515	0.186656	27.8744	6.62637	0.988889	6191453	6191453-39	28.5	0.114726	AA	AA	AA	AA	AA	AA	AA	AA	AA	AA	AA	AA	AA	AA	AA	AA
SNP0250	6194078|F|0-21:G>C-21:G>C	6194078	TGCAGGGAAATGTTAGTAACTGACTCTTGGACACTTCTTTTACAGATCGGAAGAGCGGTTCAGCAGGAA	TGCAGGGAAATGTTAGTAACTGACTCTTGGACACTTCTTTTACAGATCGGAAGAGCGGTTCAGCAGGAA	TGCAGGGAAATGTTAGTAACTGACTCTTGGACACTTCTTTTAC	JJMO01000120.1_chromosome_4_Vr04	19643414	1	1.91304e-14	TGCAGGGAAATGTTAGTAACTCACTCTTGGACACTTCTTTTACAGATCGGAAGAGCGGTTCAGCAGGAA	21:G>C	G	C	GG	GC	CC	21	1	0.982877	0.140411	0.859589	0.0171233	0.123288	0.0336602	0.241391	0.137526	98.7748	59.3684	1	6194078	6194078-21	104.9	0.0787671	GG	GG	GG	GG	GG	GG	GG	GG	GG	GG	GG	GG	GG	GG	GG	GG
SNP0251	6202591|F|0-19:T>C-19:T>C	6202591	TGCAGCAACGAGAAATTATTAGAAAAGATGATATACATACATACACACACATATATTTACAGATCGGAA	TGCAGCAACGAGAAATTATTAGAAAAGATGATATACATACATACACACACATATATTTACAGATCGGAA	TGCAGCAACGAGAAATTATTAGAAAAGATGATATACATACATACACACACATATATTTAC	JJMO01000120.1_chromosome_4_Vr04	19665339	1	1.22109e-23	TGCAGCAACGAGAAATTATCAGAAAAGATGATATACATACATACACACACATATATTTACAGATCGGAA	19:T>C	T	C	TT	TC	CC	19	0.993151	0.972414	0.0931035	0.906897	0.0275862	0.0655172	0.0536504	0.16887	0.11126	21.9462	17.3636	0.995238	6202591	6202591-19	22.9	0.0603448	TT	TT	TT	TT	TT	TT	CC	TT	TT	TT	TT	TC	TT	TT	TT	TC
SNP0252	6180744|F|0-36:T>C-36:T>C	6180744	TGCAGCTATTGCATACGGGCTTGACAAGAAAGCTACTAGTGTTGGCGAAAAGAATGTCCTGATCTTTGA	TGCAGCTATTGCATACGGGCTTGACAAGAAAGCTACTAGTGTTGGCGAAAAGAATGTCCTGATCTTTGA	TGCAGCTATTGCATACGGGCTTGACAAGAAAGCTACTAGTGTTGGCGAAAAGAATGTCCTGATCTTTGA	JJMO01000120.1_chromosome_4_Vr04	19736318	1	4.21392e-29	TGCAGCTATTGCATACGGGCTTGACAAGAAAGCTACCAGTGTTGGCGAAAAGAATGTCCTGATCTTTGA	36:T>C	T	C	TT	TC	CC	36	0.962329	0.946619	0.142349	0.857651	0.0533808	0.088968	0.101063	0.244171	0.172617	3.72396	2.90566	0.978333	6180744	6180744-36	3.9	0.0978648	TT	TT	TT	TT	TT	TT	TT	TT	TT	TT	TC	TT	TT	TT	CC	TC
SNP0255	6196271|F|0-56:C>A-56:C>A	6196271	TGCAGTCCATCCGATGTCAGCGACGTCGTTCACACCACTTAGGTCCGAAAACGACACAGTTTCAGACAA	TGCAGTCCATCCGATGTCAGCGACGTCGTTCACACCACTTAGGTCCGAAAACGACACAGTTTCAGACAA	TGCAGTCCATCCGATGTCAGCGACGTCGTTCACACCACTTAGGTCCGAAAACGACACAGTTTCAGACAA	JJMO01000120.1_chromosome_4_Vr04	19912985	1	4.21392e-29	TGCAGTCCATCCGATGTCAGCGACGTCGTTCACACCACTTAGGTCCGAAAACGACAAAGTTTCAGACAA	56:C>A	C	A	CC	CA	AA	56	0.989726	0.913495	0.245675	0.754325	0.0865052	0.15917	0.158044	0.370637	0.264341	15.0132	6.29524	0.966346	6196271	6196271-56	15.2	0.16609	CC	CC	AA	CC	CC	CC	CC	CC	CC	CC	CC	AA	CC	CC	CC	CC
SNP0260	6186022|F|0-23:G>T-23:G>T	6186022	TGCAGGTATCGTCATCTCCATTCGTCGTATTTTCGATTCTTTATTTTTCTCTTTTACAGATCGGAAGAG	TGCAGGTATCGTCATCTCCATTCGTCGTATTTTCGATTCTTTATTTTTCTCTTTTACAGATCGGAAGAG	TGCAGGTATCGTCATCTCCATTCGTCGTATTTTCGATTCTTTATTTTTCTCTTTTAC	JJMO01000120.1_chromosome_4_Vr04	19961192	1	5.20773e-22	TGCAGGTATCGTCATCTCCATTCTTCGTATTTTCGATTCTTTATTTTTCTCTTTTACAGATCGGAAGAG	23:G>T	G	T	GG	GT	TT	23	1	0.866438	0.410959	0.589041	0.133562	0.277397	0.231446	0.484143	0.357795	46.6129	27.9588	0.993651	6186022	6186022-23	51.8	0.27226	GG	GT	TT	GG	GG	GG	GG	GG	GG	GG	GG	GT	GG	GT	GG	GG
SNP0261	6185653|F|0-42:C>G-42:C>G	6185653	TGCAGCTCCTAATTTAGTGGTATAGTGGTTGGGAAACAAAGACAGTTTTGATTTACAGATCGGAAGAGC	TGCAGCTCCTAATTTAGTGGTATAGTGGTTGGGAAACAAAGACAGTTTTGATTTACAGATCGGAAGAGC	TGCAGCTCCTAATTTAGTGGTATAGTGGTTGGGAAACAAAGACAGTTTTGATTTAC	JJMO01000120.1_chromosome_4_Vr04	19990838	1	1.81627e-21	TGCAGCTCCTAATTTAGTGGTATAGTGGTTGGGAAACAAAGAGAGTTTTGATTTACAGATCGGAAGAGC	42:C>G	C	G	CC	CG	GG	42	0.996575	0.4811	0.817869	0.182131	0.5189	0.298969	0.499286	0.297918	0.398602	27.0053	25.6522	0.985577	6185653	6185653-42	33.8	0.331615	CC	CG	GG	GG	GG	GG	GG	CC	GG	CC	CG	GG	CG	CG	GG	GG
SNP0262	6163770|F|0-57:C>T-57:C>T	6163770	TGCAGTTCCTCCTTGGTGAAAAGTAGGGCTAGAATTCATGGCAACAGCATGGGCCAACGCAGGCAAAAC	TGCAGTTCCTCCTTGGTGAAAAGTAGGGCTAGAATTCATGGCAACAGCATGGGCCAACGCAGGCAAAAC	TGCAGTTCCTCCTTGGTGAAAAGTAGGGCTAGAATTCATGGCAACAGCATGGGCCAACGCAGGCAAAAC	JJMO01000120.1_chromosome_4_Vr04	19998557	1	4.21392e-29	TGCAGTTCCTCCTTGGTGAAAAGTAGGGCTAGAATTCATGGCAACAGCATGGGCCAATGCAGGCAAAAC	57:C>T	C	T	CC	CT	TT	57	1	0.462329	0.811644	0.188356	0.537671	0.273973	0.497162	0.305756	0.401459	15.788	19.9796	0.988889	6163770	6163770-57	23.4	0.325342	CC	CT	TT	TT	TT	TT	TT	CC	TT	CC	CT	TT	CT	CT	TT	TT
SNP0263	6157039|F|0-27:A>T-27:A>T	6157039	TGCAGCACTTGAAGAGGCGTGTGGAACAAATCGTTTGAAAATACGGGAGATGTATAACAAATTTGGTGA	TGCAGCACTTGAAGAGGCGTGTGGAACAAATCGTTTGAAAATACGGGAGATGTATAACAAATTTGGTGA	TGCAGCACTTGAAGAGGCGTGTGGAACAAATCGTTTGAAAATACGGGAGATGTATAACAAATTTGGTGA	JJMO01000120.1_chromosome_4_Vr04	20000834	1	4.21392e-29	TGCAGCACTTGAAGAGGCGTGTGGAACTAATCGTTTGAAAATACGGGAGATGTATAACAAATTTGGTGA	27:A>T	A	T	AA	AT	TT	27	0.989726	0.439446	0.792388	0.207612	0.560554	0.231834	0.492667	0.329019	0.410843	4.46893	5.98498	0.960317	6157039	6157039-27	6.7	0.323529	AA	AT	TT	TT	TT	TT	TT	AA	TT	AA	TT	TT	AT	AT	TT	TT
SNP0264	6208062|F|0-51:G>A-51:G>A	6208062	TGCAGAAGTAAAGGCCAGATCCATAGTCACGAGTCTGTCTCATACTCTTGAGAAACTCAAGACAGAAAC	TGCAGAAGTAAAGGCCAGATCCATAGTCACGAGTCTGTCTCATACTCTTGAGAAACTCAAGACAGAAAC	TGCAGAAGTAAAGGCCAGATCCATAGTCACGAGTCTGTCTCATACTCTTGAGAAACTCAAGACAGAAAC	JJMO01000120.1_chromosome_4_Vr04	20063564	1	1.96055e-27	TGCAGAAGTAAAGGCCAGATCCATAGTCACGAGTCTGTCTCATACTCTTGAAAAACTCAAGACAGAAAC	51:G>A	G	A	GG	GA	AA	51	0.996575	0.865979	0.402062	0.597938	0.134021	0.268041	0.232118	0.480816	0.356467	23.1489	14.9333	0.99359	6208062	6208062-51	26	0.268041	GG	GG	GG	GG	GG	AA	AA	GG	AA	AA	GG	GG	GA	GG	GG	GG
SNP0265	6213830|F|0-20:G>A-20:G>A	6213830	TGCAGCAGACACAGCTTCTAGTTTAGAATTCGCTCTCAATATCTTTGAATTGAGAACTTGAATTGTTGA	TGCAGCAGACACAGCTTCTAGTTTAGAATTCGCTCTCAATATCTTTGAATTGAGAACTTGAATTGTTGA	TGCAGCAGACACAGCTTCTAGTTTAGAATTCGCTCTCAATATCTTTGAATTGAGAACTTGAATTGTTGA	JJMO01000120.1_chromosome_4_Vr04	20063630	1	1.96055e-27	TGCAGCAGACACAGCTTCTAATTTAGAATTCGCTCTCAATATCTTTGAATTGAGAACTTGAATTGTTGA	20:G>A	G	A	GG	GA	AA	20	1	0.537671	0.791096	0.208904	0.462329	0.328767	0.497162	0.330526	0.413844	11.9152	11.8735	0.984127	6213830	6213830-20	15.7	0.373288	GG	GA	AA	AA	GG	AA	AA	GG	AA	AA	GA	AA	GA	GA	AA	AA
SNP0266	6185852|F|0-21:C>T-21:C>T	6185852	TGCAGGATGAAATAGCTCAGGCAATGTATCCTCACGTTTATCGGCATACTGATTACAGATCGGAAGAGC	TGCAGGATGAAATAGCTCAGGCAATGTATCCTCACGTTTATCGGCATACTGATTACAGATCGGAAGAGC	TGCAGGATGAAATAGCTCAGGCAATGTATCCTCACGTTTATCGGCATACTGATTAC	JJMO01000120.1_chromosome_4_Vr04	20070819	1	1.81627e-21	TGCAGGATGAAATAGCTCAGGTAATGTATCCTCATGTTTATCGGCATACTGATTACAGATCGGAAGAGC	21:C>T	C	T	CC	CT	TT	21	1	0.832192	0.547945	0.452055	0.167808	0.380137	0.279297	0.495403	0.38735	67.3324	51.7368	0.980952	6185852	6185852-21	84.2	0.357877	TT	CT	CC	CC	TT	CC	CC	TT	CC	CC	CT	CC	CT	CT	CC	CC
SNP0268	6196155|F|0-18:G>T-18:G>T	6196155	TGCAGTAACATGTTTGCTGTGAAGACCCTTCAAAACCGCATTCTCCACCTGAGTTTTCGCACTTGTCAC	TGCAGTAACATGTTTGCTGTGAAGACCCTTCAAAACCGCATTCTCCACCTGAGTTTTCGCACTTGTCAC	TGCAGTAACATGTTTGCTGTGAAGACCCTTCAAAACCGCATTCTCCACCTGAGTTTTCGCACTTGTCAC	JJMO01000120.1_chromosome_4_Vr04	20102837	3	4.21392e-29	TGCAGTAACATGTTTGCTTTGAAGAACCTTCAAAACCGCATTTTCCACCTGATTTTTCACACCTGTCAC	18:G>T	G	T	GG	GT	TT	18	1	0.821918	0.510274	0.489726	0.178082	0.332192	0.292738	0.499789	0.396263	19.5601	14.3709	0.985714	6196155	6196155-18	23.4	0.344178	GT	GT	GG	GG	GT	GG	GG	TT	GG	GG	GT	GG	GT	GT	GG	GG
SNP0269	6199373|F|0-59:C>T-59:C>T	6199373	TGCAGTCGAATAATAGACCACAGCATTTATTCCAGATAACTGCTGTAGCAAGAAAAGTGCTGCCCCTAC	TGCAGTCGAATAATAGACCACAGCATTTATTCCAGATAACTGCTGTAGCAAGAAAAGTGCTGCCCCTAC	TGCAGTCGAATAATAGACCACAGCATTTATTCCAGATAACTGCTGTAGCAAGAAAAGTGCTGCCCCTAC	JJMO01000120.1_chromosome_4_Vr04	20158459	1	4.21392e-29	TGCAGTCGAATAATAGACCACAGCATTTATTCCAGATAACTGCTGTAGCAAGAAAAGTGTTGCCCCTAC	59:C>T	C	T	CC	CT	TT	59	1	0.921233	0.30137	0.69863	0.0787671	0.222603	0.145126	0.421092	0.283109	30.4256	19.3897	0.990476	6199373	6199373-59	33.8	0.190068	CC	CT	CC	CC	CT	CC	CC	CC	CC	CC	CC	CC	CC	CT	CC	CC
SNP0270	6162851|F|0-6:G>A-6:G>A	6162851	TGCAGTGCATACAACTATATTTCTTGCTTAGACTCAAGTCACGTAGATAACATTGACTACAGATTCACA	TGCAGTGCATACAACTATATTTCTTGCTTAGACTCAAGTCACGTAGATAACATTGACTACAGATTCACA	TGCAGTGCATACAACTATATTTCTTGCTTAGACTCAAGTCACGTAGATAACATTGACTACAGATTCACA	JJMO01000120.1_chromosome_4_Vr04	20179100	1	4.21392e-29	TGCAGTACATACAACTATATTTCTTGCTTAGACTCAAGTCACGTAGATAACATTGACTACAAATTCACA	6:G>A	G	A	GG	GA	AA	6	0.993151	0.744828	0.589655	0.410345	0.255172	0.334483	0.380119	0.483924	0.432021	11.7134	10.7355	0.964401	6162851	6162851-6	15	0.422414	GG	GA	AA	AA	GA	GG	GG	GG	GG	GG	GA	AA	GG	GA	AA	AA
SNP0273	6191399|F|0-65:C>T-65:C>T	6191399	TGCAGGACAGATGGAGCTAACACTATAGCATGTAATTTTTCTACAGAATTTTGAAATAAAACCAGCAGA	TGCAGGACAGATGGAGCTAACACTATAGCATGTAATTTTTCTACAGAATTTTGAAATAAAACCAGCAGA	TGCAGGACAGATGGAGCTAACACTATAGCATGTAATTTTTCTACAGAATTTTGAAATAAAACCAGCAGA	JJMO01000120.1_chromosome_4_Vr04	20346662	1	1.96055e-27	TGCAGGACAGATGGAGCTAACACTATAGCATGTAATTTTTCTACAGAATTTTGAAATAAAACCAGTAGA	65:C>T	C	T	CC	CT	TT	65	0.989726	0.681661	0.577855	0.422145	0.318339	0.259516	0.433999	0.487877	0.460938	9.80565	9.70044	0.96	6191399	6191399-65	12.2	0.448097	TT	CT	TT	TT	CC	TT	CC	CC	TT	TT	TT	CT	CT	CT	TT	TT
SNP0274	6191760|F|0-47:A>G-47:A>G	6191760	TGCAGGTAGCAATTGATAAGTTTGAATCTGACAAGAGCAAGAAGGAGAGTGAAGCGAACATTCCATCTA	TGCAGGTAGCAATTGATAAGTTTGAATCTGACAAGAGCAAGAAGGAGAGTGAAGCGAACATTCCATCTA	TGCAGGTAGCAATTGATAAGTTTGAATCTGACAAGAGCAAGAAGGAGAGTGAAGCGAACATTCCATCTA	JJMO01000120.1_chromosome_4_Vr04	20350261	1	9.12154e-26	TGCAGGTAGCAATTGATAAGTTTGAATCTGACAAGAGCAAGAAGGAGGGTGAAGCCAACATTCCATCTA	47:A>G	A	G	AA	AG	GG	47	1	0.671233	0.613014	0.386986	0.328767	0.284247	0.441359	0.474456	0.457907	10.2278	9.65863	0.966667	6191760	6191760-47	12.7	0.47089	GG	AA	GG	GG	AA	GG	AA	AA	GG	GG	AG	AG	AG	AG	GG	GG
SNP0275	6163996|F|0-16:G>A-16:G>A	6163996	TGCAGTTGATGCTTTCGTTCAACGTTGTAATTTGGATCCTGATTCATTCATAACTGTAAGTAATTCAGT	TGCAGTTGATGCTTTCGTTCAACGTTGTAATTTGGATCCTGATTCATTCATAACTGTAAGTAATTCAGT	TGCAGTTGATGCTTTCGTTCAACGTTGTAATTTGGATCCTGATTCATTCATAACTGTAAGTAATTCAGT	JJMO01000120.1_chromosome_4_Vr04	20359662	1	4.21392e-29	TGCAGTTGATGCTTTCATTCAACGTTGTAATTTGGATCCTGATTCATTCATAACTGTAAGTAATTCAGT	16:G>A	G	A	GG	GA	AA	16	1	0.578767	0.736301	0.263699	0.421233	0.315068	0.487591	0.388323	0.437957	29.1931	31.0703	0.980952	6163996	6163996-16	39.6	0.421233	GG	GA	GA	GG	AA	GG	AA	AA	GG	GG	GA	GA	GA	GA	GG	GG
SNP0276	6199362|F|0-52:T>C-52:T>C	6199362	TGCAGCCGAATCTTGACCAGGTAGAATCTCAAGGACATCACCAATCTCATATTGAAGAGCCTGAGGAAA	TGCAGCCGAATCTTGACCAGGTAGAATCTCAAGGACATCACCAATCTCATATTGAAGAGCCTGAGGAAA	TGCAGCCGAATCTTGACCAGGTAGAATCTCAAGGACATCACCAATCTCATATTGAAGAGCCTGAGGAAA	JJMO01000120.1_chromosome_4_Vr04	20359728	1	1.96055e-27	TGCAGCCGAATCTTGACCAGGTAGAATCTCAAGGACATCACCAATCTCATATCGAAGAGCCTGAGGAAA	52:T>C	T	C	TT	TC	CC	52	0.952055	0.683453	0.535971	0.464029	0.316547	0.219424	0.43269	0.497412	0.465051	3.71898	3.86275	0.961279	6199362	6199362-52	4.6	0.426259	CC	TT	CC	CC	TT	CC	TT	TT	CC	CC	TT	TC	TC	TC	CC	CC
SNP0277	6194075|F|0-5:G>C-5:G>C	6194075	TGCAGGCCTTTTGAAACGAATCTGTGTTCATACTCAACAGACATTACAGATCGGAAGAGCGGTTCAGCA	TGCAGGCCTTTTGAAACGAATCTGTGTTCATACTCAACAGACATTACAGATCGGAAGAGCGGTTCAGCA	TGCAGGCCTTTTGAAACGAATCTGTGTTCATACTCAACAGACATTAC	JJMO01000120.1_chromosome_4_Vr04	20395199	1	6.11677e-15	TGCAGCCCTTTTGAAACGAATCTGTGTTCATACTCAACAGACATTACAGATCGGAAGAGCGGTTCAGCA	5:G>C	G	C	GG	GC	CC	5	1	0.726027	0.606164	0.393836	0.273973	0.332192	0.397823	0.477458	0.437641	69.204	65.6996	0.998413	6194075	6194075-5	89.4	0.440068	CC	GC	CC	CC	GG	CC	GG	GG	CC	CC	GC	GC	GC	GC	CC	CC
SNP0278	6208784|F|0-45:G>A-45:G>A	6208784	TGCAGATATAGATTCGAGAGGAAAAACTGTGAATGAATCCAAATTGCGTAAGGAACAAACAGTGAATCA	TGCAGATATAGATTCGAGAGGAAAAACTGTGAATGAATCCAAATTGCGTAAGGAACAAACAGTGAATCA	TGCAGATATAGATTCGAGAGGAAAAACTGTGAATGAATCCAAATTGCGTAAGGAACAAACAGTGAATCA	JJMO01000120.1_chromosome_4_Vr04	20399970	1	1.96055e-27	TGCAGATATAGATTCGAGAGGAAAAACTGTGAATGAATCCAAATTACGTAAGGAACAAACAGTGAATCA	45:G>A	G	A	GG	GA	AA	45	0.996575	0.704467	0.628866	0.371134	0.295533	0.333333	0.416386	0.466787	0.441587	64.0887	57.2205	0.985577	6208784	6208784-45	80.8	0.462199	AA	GA	AA	AA	GG	AA	GG	GG	AA	AA	GA	GA	GA	GA	AA	AA
SNP0279	6185898|F|0-11:T>C-11:T>C	6185898	TGCAGGCATCCTCTTTGTCGGAATATACTTACAGATCGGAAGAGCGGTTCAGCAGGAATGCCGAGACCG	TGCAGGCATCCTCTTTGTCGGAATATACTTACAGATCGGAAGAGCGGTTCAGCAGGAATGCCGAGACCG	TGCAGGCATCCTCTTTGTCGGAATATACTTAC	JJMO01000120.1_chromosome_4_Vr04	20438354	2	1.12151e-08	TGCAGGCATCCCCTTTGTCGGAATATACTTACAGATCGGAAGAGCGGTTCAGCAGGAATGCCGAGACCG	11:T>C	T	C	TT	TC	CC	11	1	1	0.205479	0.794521	0	0.205479	0	0.326515	0.163258	63.2619	22.1177	0.993651	6185898	6185898-11	67.9	0.10274	TC	TC	TT	TT	TT	TT	TT	TC	TC	TT	TT	TT	TT	TC	TT	TT
SNP0280	6194218|F|0-20:G>A-20:G>A	6194218	TGCAGTGCAGTGACGAGCCGGGATTTGGTGGTGAATGTTACAGATCGGAAGAGCGGTTCAGCAGGAATG	TGCAGTGCAGTGACGAGCCGGGATTTGGTGGTGAATGTTACAGATCGGAAGAGCGGTTCAGCAGGAATG	TGCAGTGCAGTGACGAGCCGGGATTTGGTGGTGAATGTTAC	JJMO01000120.1_chromosome_4_Vr04	20601822	1	2.22720e-13	TGCAGTGCAGTGACGAGCCGAGATTTGGTGGTGAATGTTACAGATCGGAAGAGCGGTTCAGCAGGAATG	20:G>A	G	A	GG	GA	AA	20	1	0.910959	0.325342	0.674658	0.0890411	0.236301	0.162226	0.438989	0.300608	78.6534	56.3484	1	6194218	6194218-20	89.7	0.207192	GG	GG	GG	GG	AA	AA	GG	GG	GG	GG	GG	GG	GG	GG	GG	GG
SNP0281	6208845|F|0-34:C>A-34:C>A	6208845	TGCAGTGCAAATTTGCTCTAGTCTATAAATTTGCCAGGCAGAAGCTGATTTTCATTTATCACTTACAGA	TGCAGTGCAAATTTGCTCTAGTCTATAAATTTGCCAGGCAGAAGCTGATTTTCATTTATCACTTACAGA	TGCAGTGCAAATTTGCTCTAGTCTATAAATTTGCCAGGCAGAAGCTGATTTTCATTTATCACTTACAGA	JJMO01000120.1_chromosome_4_Vr04	20676872	1	3.28069e-25	TGCAGTGCAAATTTGCTCTAGTCTATAAATTTGCAAGGCAGAAGCTGATTTTCATTTATCACTTACAGA	34:C>A	C	A	CC	CA	AA	34	1	0.746575	0.523973	0.476027	0.253425	0.270548	0.378401	0.498851	0.438626	21.4103	18.2804	0.993651	6208845	6208845-34	25.5	0.388699	AA	CC	AA	CA	CC	CC	AA	CC	AA	AA	CA	AA	CA	CC	CC	CA
SNP0282	6185762|F|0-29:A>T-29:A>T	6185762	TGCAGGAAAAACCACTTCAATTGTTATGAAATGATTACAGATCGGAAGAGCGGTTCAGCAGGAATGCCG	TGCAGGAAAAACCACTTCAATTGTTATGAAATGATTACAGATCGGAAGAGCGGTTCAGCAGGAATGCCG	TGCAGGAAAAACCACTTCAATTGTTATGAAATGATTAC	JJMO01000120.1_chromosome_4_Vr04	20725144	1	4.01754e-10	TGCAGGAAAAACCACTTCAATTGTTATGATATGATTACAGATCGGAAGAGCGGTTCAGCAGGAATGCCG	29:A>T	A	T	AA	AT	TT	29	0.993151	0.772414	0.496552	0.503448	0.227586	0.268966	0.351581	0.499976	0.425779	67.6347	35.2308	0.995238	6185762	6185762-29	69.5	0.362069	TT	AA	TT	AT	AA	AA	TT	AA	TT	TT	AT	TT	AT	AA	AA	AT
SNP0283	6194221|F|0-21:T>C-21:T>C	6194221	TGCAGTGCATTCCAGGGTATGTGTGTTACAGATCGGAAGAGCGGTTCAGCAGGAATGCCGAGACCGATC	TGCAGTGCATTCCAGGGTATGTGTGTTACAGATCGGAAGAGCGGTTCAGCAGGAATGCCGAGACCGATC	TGCAGTGCATTCCAGGGTATGTGTGTTAC	JJMO01000121.1_chromosome_5_Vr05	41371	1	4.05837e-07	TGCAGTGCATTCCAGGGTATGCGTGTTACAGATCGGAAGAGCGGTTCAGCAGGAATGCCGAGACCGATC	21:T>C	T	C	TT	TC	CC	21	1	1	0.760274	0.239726	0	0.760274	0	0.364515	0.182257	54.5154	42.2244	0.995238	6194221	6194221-21	86.2	0.380137	TC	TC	TC	TC	TC	TT	TC	TC	TC	TC	TC	TC	TC	TC	TT	TC
SNP0284	6192687|F|0-12:C>T-12:C>T	6192687	TGCAGACAATTCCTTTTGCGCTTGTACTACAACCTGAGATGCTAGATGTTTCCTTCTAAGAATAACCTT	TGCAGACAATTCCTTTTGCGCTTGTACTACAACCTGAGATGCTAGATGTTTCCTTCTAAGAATAACCTT	TGCAGACAATTCCTTTTGCGCTTGTACTACAACCTGAGATGCTAGATGTTTCCTTCTAAGAATAACCTT	JJMO01000121.1_chromosome_5_Vr05	188800	2	4.21392e-29	TGCAGACAATTCTTTTTGCGCTTGTACTACAACCTGAGATGCTAGATGTTTCCTTCTAAGAATAACCTT	12:C>T	C	T	CC	CT	TT	12	1	0.849315	0.342466	0.657534	0.150685	0.191781	0.255958	0.450366	0.353162	23.8592	20.9879	0.980952	6192687	6192687-12	27.4	0.246575	CC	CT	CC	CC	TT	CC	CC	CC	CC	CC	CC	CC	CC	CT	CC	CC
SNP0286	6190946|F|0-25:T>A-25:T>A	6190946	TGCAGCCTGCCAGTGCATAGAATTGTAATTGGAATATGACTAGACACTATTCCTCATGCCAAGGCAAAC	TGCAGCCTGCCAGTGCATAGAATTGTAATTGGAATATGACTAGACACTATTCCTCATGCCAAGGCAAAC	TGCAGCCTGCCAGTGCATAGAATTGTAATTGGAATATGACTAGACACTATTCCTCATGCCAAGGCAAAC	JJMO01000121.1_chromosome_5_Vr05	323995	1	4.21392e-29	TGCAGCCTGCCAGTGCATAGAATTGAAATTGGAATATGACTAGACACTATTCCTCATGCCAAGGCAAAC	25:T>A	T	A	TT	TA	AA	25	1	0.667808	0.589041	0.410959	0.332192	0.256849	0.443681	0.484143	0.463912	20.7601	20.4102	0.979365	6190946	6190946-25	25.7	0.460616	AA	AA	TT	TT	AA	TT	TT	TA	TT	TA	TT	TT	TA	TA	TT	TT
SNP0287	6159113|F|0-23:G>T-23:G>T	6159113	TGCAGCTCTCGCACAGGATGCATGGGCAGAGTCTCTGGGGTAACCATAGGATGCAGAAGAGGCTGAAAA	TGCAGCTCTCGCACAGGATGCATGGGCAGAGTCTCTGGGGTAACCATAGGATGCAGAAGAGGCTGAAAA	TGCAGCTCTCGCACAGGATGCATGGGCAGAGTCTCTGGGGTAACCATAGGATGCAGAAGAGGCTGAAAA	JJMO01000121.1_chromosome_5_Vr05	349884	1	4.21392e-29	TGCAGCTCTCGCACAGGATGCATTGGCAGAGTCTCTGGGGTAACCATAGGATGCAGAAGAGGCTGAAAA	23:G>T	G	T	GG	GT	TT	23	0.952055	0.866906	0.215827	0.784173	0.133094	0.0827338	0.230759	0.338492	0.284626	3.65607	2.90476	0.975248	6159113	6159113-23	3.8	0.17446	TT	GG	GG	GG	GG	GG	GG	GG	GG	GT	NN	GG	GG	GG	GG	GG
SNP0288	6159418|F|0-33:T>C-33:T>C	6159418	TGCAGCTGGATTTAGTGGCATCAGATATGAATGTCATGTCAACCTTTTCTGGGTTATGGAGTTCTTCAA	TGCAGCTGGATTTAGTGGCATCAGATATGAATGTCATGTCAACCTTTTCTGGGTTATGGAGTTCTTCAA	TGCAGCTGGATTTAGTGGCATCAGATATGAATGTCATGTCAACCTTTTCTGGGTTATGGAGTTCTTCAA	JJMO01000121.1_chromosome_5_Vr05	384618	3	4.21392e-29	TGCAGCTGGATTTAGTGGCATCAGATATGAATGCCATGTCAACCTTTTCTGGGTTATGGAGTTCTTCAA	33:T>C	T	C	TT	TC	CC	33	1	0.712329	0.575342	0.424658	0.287671	0.287671	0.409833	0.488647	0.44924	9.73665	10.0353	0.960317	6159418	6159418-33	12.7	0.431507	TT	CC	TT	TT	CC	CC	TT	CC	CC	TC	TT	TT	TC	CC	TT	CC
SNP0290	6180930|F|0-19:A>G-19:A>G	6180930	TGCAGCTGGATTTAGTGGCATCAGATATGAATGTCGTGCAAACATTTTCTCTGTTATGGAGTTCTTCAA	TGCAGCTGGATTTAGTGGCATCAGATATGAATGTCGTGCAAACATTTTCTCTGTTATGGAGTTCTTCAA	TGCAGCTGGATTTAGTGGCATCAGATATGAATGTCGTGCAAACATTTTCTCTGTTATGGAGTTCTTCAA	JJMO01000121.1_chromosome_5_Vr05	388660	3	4.21392e-29	TGCAGCTGGATTTAGTGGCGTCAGATATAAATGTCGTGCAAACATTTTCTCAGTTATGGAGTTCTTCAA	19:A>G	A	G	AA	AG	GG	19	0.993151	0.568966	0.668966	0.331034	0.431034	0.237931	0.490488	0.442901	0.466694	6.67257	4.80142	0.953968	6180930	6180930-19	7	0.45	GG	GG	AA	AA	GG	GG	AA	GG	GG	GG	AA	AA	AG	GG	AA	GG
SNP0292	6159095|F|0-41:A>G-41:A>G	6159095	TGCAGCTCTAATGGTATATGTAATAAGTGTAATGCTTTTCCACTGTTATCTAAACCCTAATCTTATGTT	TGCAGCTCTAATGGTATATGTAATAAGTGTAATGCTTTTCCACTGTTATCTAAACCCTAATCTTATGTT	TGCAGCTCTAATGGTATATGTAATAAGTGTAATGCTTTTCCACTGTTATCTAAACCCTAATCTTATGTT	JJMO01000121.1_chromosome_5_Vr05	487690	1	4.21392e-29	TGCAGCTCTAATGGTATATGTAATAAGTGTAATGCTTTTCCGCTGTTATCTAAACCCTAATCTTATGTT	41:A>G	A	G	AA	AG	GG	41	0.993151	0.937931	0.117241	0.882759	0.062069	0.0551724	0.116433	0.206992	0.161712	8.68448	4.48936	0.980769	6159095	6159095-41	8.7	0.0896552	GG	AG	AA	AA	AA	AA	AA	AA	AA	GG	AA	AA	AA	AA	AA	AA
SNP0293	6185066|F|0-7:A>G-7:A>G	6185066	TGCAGATAATTCAGAAAGAAAATCACCAACAGTTACAGATCGGAAGAGCGGTTCAGCAGGAATGCCGAG	TGCAGATAATTCAGAAAGAAAATCACCAACAGTTACAGATCGGAAGAGCGGTTCAGCAGGAATGCCGAG	TGCAGATAATTCAGAAAGAAAATCACCAACAGTTAC	JJMO01000121.1_chromosome_5_Vr05	691668	1	9.68090e-11	TGCAGATGATTCAGAAAGAAAATCACCAACAGTTACAGATCGGAAGAGCGGTTCAGCAGGAATGCCGAG	7:A>G	A	G	AA	AG	GG	7	1	0.924658	0.215753	0.784247	0.0753425	0.140411	0.139332	0.338408	0.23887	35.884	28.8851	0.995192	6185066	6185066-7	39.5	0.145548	AA	AA	AG	AA	AA	AA	AA	AA	GG	AA	AA	AA	AA	AA	AA	AA
SNP0294	6204881|F|0-20:G>T-20:G>T	6204881	TGCAGGGGCAAACCACAGCCGCCATTTGAGCAGGTAATTGTCTTTCTGTTCGATTGAAATCAAACCTGT	TGCAGGGGCAAACCACAGCCGCCATTTGAGCAGGTAATTGTCTTTCTGTTCGATTGAAATCAAACCTGT	TGCAGGGGCAAACCACAGCCGCCATTTGAGCAGGTAATTGTCTTTCTGTTCGATTGAAATCAAACCTGT	JJMO01000121.1_chromosome_5_Vr05	719184	1	4.21392e-29	TGCAGGGGCAAACCACAGCCTCCATTTGAGCAGGTAATTGTCTTTCTGTTCGATTGAAATCAAACCTGT	20:G>T	G	T	GG	GT	TT	20	0.976027	0.905263	0.185965	0.814035	0.0947368	0.0912281	0.171524	0.302764	0.237144	4.37736	3.46667	0.990099	6204881	6204881-20	4.6	0.140351	GG	GG	GG	GG	GG	GG	GG	GG	TT	GG	GG	GG	GG	GG	GG	GG
SNP0295	6160238|F|0-11:A>C-11:A>C	6160238	TGCAGGAATGGAACCATCTTGCCACCAACAATGGACCCTAGCATGTCAACTTCAAGGTTCCAAATTCAA	TGCAGGAATGGAACCATCTTGCCACCAACAATGGACCCTAGCATGTCAACTTCAAGGTTCCAAATTCAA	TGCAGGAATGGAACCATCTTGCCACCAACAATGGACCCTAGCATGTCAACTTCAAGGTTCCAAATTCAA	JJMO01000121.1_chromosome_5_Vr05	733015	1	4.21392e-29	TGCAGGAATGGCACCATCTTGCCACCAACAATGGACCCTAGCATGTCAACTTCAAGGTTCCAAATTCAA	11:A>C	A	C	AA	AC	CC	11	1	0.931507	0.212329	0.787671	0.0684932	0.143836	0.127604	0.334491	0.231047	33.2897	23.6111	1	6160238	6160238-11	36	0.140411	AA	AA	AC	AA	AA	AA	AA	AA	CC	AA	AA	AA	AA	AA	AA	AA
SNP0296	6190487|F|0-38:C>G-38:C>G	6190487	TGCAGCACAAAACTGGTTTCGCTACCTGCAACCATCATCATAAATTAGTACCACTCAAACCCAAAATCT	TGCAGCACAAAACTGGTTTCGCTACCTGCAACCATCATCATAAATTAGTACCACTCAAACCCAAAATCT	TGCAGCACAAAACTGGTTTCGCTACCTGCAACCATCATCATAAATTAGTACCACTCAAACCCAAAATCT	JJMO01000121.1_chromosome_5_Vr05	785580	1	4.21392e-29	TGCAGCACAAAACTGGTTTCGCTACCTGCAACCATCATGATAAATTAGTACCACTCAAACCCAAAATCT	38:C>G	C	G	CC	CG	GG	38	1	0.931507	0.226027	0.773973	0.0684932	0.157534	0.127604	0.349878	0.238741	63.8051	43.6277	1	6190487	6190487-38	69.4	0.14726	CC	CC	CG	CC	CC	GG	CC	CC	GG	CC	CC	CC	CC	CC	CC	CC
SNP0297	6182812|F|0-60:C>A-60:C>A	6182812	TGCAGTGGCACCTGCAAGACTATACAAAGCCATTGTCCTTGATTCTTCCAATTTTTTCCCCAAAGCTTT	TGCAGTGGCACCTGCAAGACTATACAAAGCCATTGTCCTTGATTCTTCCAATTTTTTCCCCAAAGCTTT	TGCAGTGGCACCTGCAAGACTATACAAAGCCATTGTCCTTGATTCTTCCAATTTTTTCCCCAAAGCTTT	JJMO01000121.1_chromosome_5_Vr05	789310	1	4.21392e-29	TGCAGTGGCACCTGCAAGACTATACAAAGCCATTGTCCTTGATTCTTCCAATTTTTTCCCAAAAGCTTT	60:C>A	C	A	CC	CA	AA	60	1	0.938356	0.226027	0.773973	0.0616438	0.164384	0.115688	0.349878	0.232783	40.2379	27.3	0.990476	6182812	6182812-60	43.8	0.143836	CC	CC	CA	CC	CC	AA	CC	CC	AA	CC	CC	CC	CC	CC	CC	CC
SNP0298	6181589|F|0-41:C>T-41:C>T	6181589	TGCAGGCTACCTTTTTCTTCTACGTACAAATGTATACATGTCTGTATGTTTGTACATAGCACAATATAT	TGCAGGCTACCTTTTTCTTCTACGTACAAATGTATACATGTCTGTATGTTTGTACATAGCACAATATAT	TGCAGGCTACCTTTTTCTTCTACGTACAAATGTATACATGTCTGTATGTTTGTACATAGCACAATATAT	JJMO01000121.1_chromosome_5_Vr05	1098552	1	1.96055e-27	TGCAGGCTACCTTTTTCTTCTACGTACAAATGTATACATGTTTGTATGTTTGTACATAGCACAATATAT	41:C>T	C	T	CC	CT	TT	41	0.996575	0.28866	0.872852	0.127148	0.71134	0.161512	0.410671	0.221962	0.316317	6.97794	6.26286	0.964744	6181589	6181589-41	7.5	0.207904	TT	CT	TT	TT	CC	TT	TT	CC	TT	CT	TT	TT	CT	CC	TT	TT
SNP0299	6175335|F|0-21:A>G-21:A>G	6175335	TGCAGAATCCACCTGTATCATAGCCTTCATATCCCTAAATTGTCTACTAATTTACAGATCGGAAGAGCG	TGCAGAATCCACCTGTATCATAGCCTTCATATCCCTAAATTGTCTACTAATTTACAGATCGGAAGAGCG	TGCAGAATCCACCTGTATCATAGCCTTCATATCCCTAAATTGTCTACTAATTTAC	JJMO01000121.1_chromosome_5_Vr05	1117342	1	6.32834e-21	TGCAGAATCCACCTGTATCATGACCTTCATATCCCTAAATTGTCTACTAATTTACAGATCGGAAGAGCG	21:A>G	A	G	AA	AG	GG	21	1	0.880137	0.321918	0.678082	0.119863	0.202055	0.210992	0.436573	0.323783	47.0532	37.6133	1	6175335	6175335-21	53.4	0.22089	AA	AG	AA	AA	GG	AA	AA	GG	AA	AG	AA	AA	AG	AG	AA	AA
SNP0300	6179721|F|0-11:A>T-11:A>T	6179721	TGCAGCAATAAAAACTGCAATAGTGATCAAAGTGGCATAGCAATGAAGACTATGATACGATGTTCAAGG	TGCAGCAATAAAAACTGCAATAGTGATCAAAGTGGCATAGCAATGAAGACTATGATACGATGTTCAAGG	TGCAGCAATAAAAACTGCAATAGTGATCAAAGTGGCATAGCAATGAAGACTATGATACGATGTTCAAGG	JJMO01000121.1_chromosome_5_Vr05	1117394	1	4.21392e-29	TGCAGCAATAATAACTGCAATAGTGATCAAAGTGGCATAGCAATGAAGACTATGATACGATGTTCAAGG	11:A>T	A	T	AA	AT	TT	11	1	0.880137	0.311644	0.688356	0.119863	0.191781	0.210992	0.429044	0.320018	25.9944	22.6181	0.98254	6179721	6179721-11	29.9	0.215753	AA	AT	AA	AA	TT	AA	AA	AT	AA	AT	AA	AA	AT	AT	AA	AA
SNP0301	6195386|F|0-46:T>C-46:T>C	6195386	TGCAGCAATGAAAAATCAATCAATTGCTCCCTGAAGTACTCTGGAATTGCAAATGAGTTTACAGATCGG	TGCAGCAATGAAAAATCAATCAATTGCTCCCTGAAGTACTCTGGAATTGCAAATGAGTTTACAGATCGG	TGCAGCAATGAAAAATCAATCAATTGCTCCCTGAAGTACTCTGGAATTGCAAATGAGTTTAC	JJMO01000121.1_chromosome_5_Vr05	1122528	1	9.96399e-25	TGCAGCAATGAAAAATCAATCAATTGCTCCCTGAAGTACTCTGGAACTGCAAATGAGTTTACAGATCGG	46:T>C	T	C	TT	TC	CC	46	1	0.880137	0.328767	0.671233	0.119863	0.208904	0.210992	0.441359	0.326175	65.7199	57.3026	0.990476	6195386	6195386-46	76.5	0.224315	TT	TC	TT	TT	CC	TT	TT	TC	TT	TC	TT	TT	TC	TC	TT	TT
SNP0302	6182283|F|0-6:A>T-6:A>T	6182283	TGCAGTATCTTGGTTTCCTCACAGCTATTCTTTTTGTACTTACAGATAGAAAGTGATGAAATATTTTGA	TGCAGTATCTTGGTTTCCTCACAGCTATTCTTTTTGTACTTACAGATAGAAAGTGATGAAATATTTTGA	TGCAGTATCTTGGTTTCCTCACAGCTATTCTTTTTGTACTTACAGATAGAAAGTGATGAAATATTTTGA	JJMO01000121.1_chromosome_5_Vr05	1144714	1	4.21392e-29	TGCAGTTTCTTGGTTTCCTCACAGCTATTCTTTTTGTACTTACAGATAGAAAGTGATGAAATATTTTGA	6:A>T	A	T	AA	AT	TT	6	0.996575	0.821306	0.360825	0.639175	0.178694	0.182131	0.293525	0.46126	0.377393	12.6911	11.2562	0.979167	6182283	6182283-6	14.5	0.269759	AA	TT	AT	AA	AT	AA	AA	TT	AA	AT	AA	AA	AT	TT	AA	AA
SNP0303	6183223|F|0-53:A>T-53:A>T	6183223	TGCAGTTTCGTCTTGATCTTTGACGTTGTGCTAAATTGCTGTTGCAATATGGCAGTGGTGACAAAACAC	TGCAGTTTCGTCTTGATCTTTGACGTTGTGCTAAATTGCTGTTGCAATATGGCAGTGGTGACAAAACAC	TGCAGTTTCGTCTTGATCTTTGACGTTGTGCTAAATTGCTGTTGCAATATGGCAGTGGTGACAAAACAC	JJMO01000121.1_chromosome_5_Vr05	1152533	1	4.21392e-29	TGCAGTTTCGTCTTGATCTTTGACGTTGTGCTAAATTGCTGTTGCAATATGGCTGTGGTGACAAAACCA	53:A>T	A	T	AA	AT	TT	53	1	0.835616	0.373288	0.626712	0.164384	0.208904	0.274723	0.467888	0.371306	30.3114	26.213	0.99359	6183223	6183223-53	35	0.268836	AA	AT	AT	AA	TT	AA	AA	AT	AA	AT	AA	AA	AT	AT	AA	AA
SNP0304	6202775|F|0-33:G>T-33:G>T	6202775	TGCAGCTTCTATTTGTCTCTATCTCTATCTATGGATGTCCACACTTTTTTACAGATCGGAAGAGCGGTT	TGCAGCTTCTATTTGTCTCTATCTCTATCTATGGATGTCCACACTTTTTTACAGATCGGAAGAGCGGTT	TGCAGCTTCTATTTGTCTCTATCTCTATCTATGGATGTCCACACTTTTTTAC	JJMO01000121.1_chromosome_5_Vr05	1369362	1	2.65936e-19	TGCAGCTTCTATTTGTCTCTATCTCTATCTATGTATGTCCACACTTTTTTACAGATCGGAAGAGCGGTT	33:G>T	G	T	GG	GT	TT	33	0.986301	0.420139	0.795139	0.204861	0.579861	0.215278	0.487244	0.325786	0.406515	37.071	29.3642	0.980583	6202775	6202775-33	38.8	0.3125	TT	GT	GT	TT	GG	TT	TT	TT	TT	GT	TT	TT	GT	GG	TT	GG
SNP0306	6161789|F|0-35:A>G-35:A>G	6161789	TGCAGTAACCAGCCATGGAAACACTTCCCTTGTTGACATACTCTCTCTTCTTCCTCCTTTCTCTTCTCA	TGCAGTAACCAGCCATGGAAACACTTCCCTTGTTGACATACTCTCTCTTCTTCCTCCTTTCTCTTCTCA	TGCAGTAACCAGCCATGGAAACACTTCCCTTGTTGACATACTCTCTCTTCTTCCTCCTTTCTCTTCTCA	JJMO01000121.1_chromosome_5_Vr05	1438539	1	4.21392e-29	TGCAGTAACCAGCCATGGAAACACTTCCCTTGTTGGCATACTCTCTCTTCTTCCTCCTTTCTCTTCTCA	35:A>G	A	G	AA	AG	GG	35	0.969178	0.60424	0.600707	0.399293	0.39576	0.204947	0.478268	0.479716	0.478992	4.68273	4.03913	0.935897	6161789	6161789-35	5.2	0.498233	AA	AA	AG	GG	AA	AA	GG	GG	AA	AA	AG	GG	AG	AA	GG	AA
SNP0307	6177978|F|0-39:T>G-39:T>G	6177978	TGCAGAGAGAGAAGATGATCTATCATGGTATTCTCCCTCTCCTTCTTGTTGCGTTGCTCGTGAATGAGT	TGCAGAGAGAGAAGATGATCTATCATGGTATTCTCCCTCTCCTTCTTGTTGCGTTGCTCGTGAATGAGT	TGCAGAGAGAGAAGATGATCTATCATGGTATTCTCCCTCTCCTTCTTGTTGCGTTGCTCGTGAATGAGT	JJMO01000121.1_chromosome_5_Vr05	1439322	2	4.21392e-29	TGCAGAGAGAGAAGATGATCTATCATGGTATTCTCCCTCGCCTTCTTGTTGCGTTGCTCGTGAATGAGT	39:T>G	T	G	TT	TG	GG	39	1	0.681507	0.619863	0.380137	0.318493	0.30137	0.434111	0.471266	0.452688	27.1945	26.8421	1	6177978	6177978-39	35	0.469178	TT	TT	TG	GG	TT	TT	GG	TG	TT	TT	TG	TG	TG	TT	GG	TT
SNP0308	6185625|F|0-8:T>A-8:T>A	6185625	TGCAGCTATGTTGATGAATGGGGTCAAAAAGGAACTTTATGTTACAGATCGGAAGAGCGGTTCAGCAGG	TGCAGCTATGTTGATGAATGGGGTCAAAAAGGAACTTTATGTTACAGATCGGAAGAGCGGTTCAGCAGG	TGCAGCTATGTTGATGAATGGGGTCAAAAAGGAACTTTATGTTAC	JJMO01000121.1_chromosome_5_Vr05	1478737	1	1.55280e-15	TGCAGCTAAGTTGATGAATGGGGTCAAAAAGGAACTTTATGTTACAGATCGGAAGAGCGGTTCAGCAGG	8:T>A	T	A	TT	TA	AA	8	1	0.736301	0.613014	0.386986	0.263699	0.349315	0.388323	0.474456	0.43139	50.5128	50.5244	1	6185625	6185625-8	67.8	0.438356	TT	TT	TA	TA	TT	TT	AA	TA	TT	TT	TA	TA	TA	TT	AA	TT
SNP0310	6202638|F|0-8:G>A-8:G>A	6202638	TGCAGAAAGTGATCTAAAAAAGTGCACGTGATCATTACAGATCGGAAGAGCGGTTCAGCAGGAATGCCG	TGCAGAAAGTGATCTAAAAAAGTGCACGTGATCATTACAGATCGGAAGAGCGGTTCAGCAGGAATGCCG	TGCAGAAAGTGATCTAAAAAAGTGCACGTGATCATTAC	JJMO01000121.1_chromosome_5_Vr05	1863831	1	4.01754e-10	TGCAGAAAATGATCTAAAAAAGTGCACGTGATCATTACAGATCGGAAGAGCGGTTCAGCAGGAATGCCG	8:G>A	G	A	GG	GA	AA	8	1	0.965753	0.184932	0.815068	0.0342466	0.150685	0.0661475	0.301464	0.183806	51.0123	23.5946	1	6202638	6202638-8	53.5	0.109589	GG	GG	GG	GG	GG	GG	GG	GA	GG	GG	GG	GG	GA	GG	GG	GG
SNP0311	6176656|F|0-7:C>G-7:C>G	6176656	TGCAGTACCCAACATCAACAATAGTGAGACTCAATGATTTTGTTCTTACAGATCGGAAGAGCGGTTCAG	TGCAGTACCCAACATCAACAATAGTGAGACTCAATGATTTTGTTCTTACAGATCGGAAGAGCGGTTCAG	TGCAGTACCCAACATCAACAATAGTGAGACTCAATGATTTTGTTCTTAC	JJMO01000121.1_chromosome_5_Vr05	1863866	1	2.39128e-14	TGCAGTAGCCAACATCAACCATAGTGAGACTCAATGATTTTGTTCTTACAGATCGGAAGAGCGGTTCAG	7:C>G	C	G	CC	CG	GG	7	1	0.962329	0.184932	0.815068	0.0376712	0.14726	0.0725042	0.301464	0.186984	42.6855	24.8472	0.995238	6176656	6176656-7	45.6	0.111301	CC	CC	CC	CC	CC	CC	CC	CG	CC	CC	CC	CC	CG	CC	CC	CC
SNP0312	6189207|F|0-10:T>A-10:T>A	6189207	TGCAGAAAATTTATGTCTGTTTCGAAAGATGCATTTGTGTAGAAGAAAAGGAAGGTCAAAATTTGATAT	TGCAGAAAATTTATGTCTGTTTCGAAAGATGCATTTGTGTAGAAGAAAAGGAAGGTCAAAATTTGATAT	TGCAGAAAATTTATGTCTGTTTCGAAAGATGCATTTGTGTAGAAGAAAAGGAAGGTCAAAATTTGATAT	JJMO01000121.1_chromosome_5_Vr05	2168047	1	1.96055e-27	TGCAGAAAATATATGTCTGTTTCGAAAGATGCATTTGTGTAGAAGAAAAGGAAGGTCAAAATTTGATAT	10:T>A	T	A	TT	TA	AA	10	0.996575	0.219931	0.879725	0.120275	0.780069	0.0996564	0.343123	0.211618	0.27737	8.56044	9.95405	0.993651	6189207	6189207-10	10.6	0.170103	TT	AA	AA	AA	AA	AA	AA	TA	TT	TA	AA	AA	AA	AA	AA	AA
SNP0313	6194704|F|0-53:T>C-53:T>C	6194704	TGCAGAAAATCTGTCTGTTTCGAAAAATGCATTTATGTAGAAGAAAAGAAATGTCAAAATTTGATATCT	TGCAGAAAATCTGTCTGTTTCGAAAAATGCATTTATGTAGAAGAAAAGAAATGTCAAAATTTGATATCT	TGCAGAAAATCTGTCTGTTTCGAAAAATGCATTTATGTAGAAGAAAAGAAATGTCAAAATTTGATATCT	JJMO01000121.1_chromosome_5_Vr05	2169975	1	1.96055e-27	TGCAGAAAATCTGTCTGTTTCGAAAAATGCATTTATGTAGAAGAAAAGAAATGCCAAAATTTGATATCT	53:T>C	T	C	TT	TC	CC	53	1	0.219178	0.883562	0.116438	0.780822	0.10274	0.342278	0.205761	0.27402	12.2045	14.9438	0.985714	6194704	6194704-53	15.9	0.167808	TT	CC	CC	CC	CC	CC	CC	TC	TT	TC	CC	CC	CC	CC	CC	CC
SNP0314	6154604|F|0-28:G>T-28:G>T	6154604	TGCAGACAGAGTATATAGGGTTTTCTCTGACTTTACTGGTATAGTTCAGCCCACTGAATGAAATTGTTT	TGCAGACAGAGTATATAGGGTTTTCTCTGACTTTACTGGTATAGTTCAGCCCACTGAATGAAATTGTTT	TGCAGACAGAGTATATAGGGTTTTCTCTGACTTTACTGGTATAGTTCAGCCCACTGAATGAAATTGTTT	JJMO01000121.1_chromosome_5_Vr05	2187892	1	4.21392e-29	TGCAGACAGAGTATATAGGGTTTTCTCTTACTTTACTGGTATAGTTCAGCCCACTGAATGAAATTGTTT	28:G>T	G	T	GG	GT	TT	28	1	0.880137	0.222603	0.777397	0.119863	0.10274	0.210992	0.346102	0.278547	8.84987	6.3956	1	6154604	6154604-28	9.2	0.171233	TT	GG	GG	GG	GG	GG	GG	GT	TT	GT	GG	GG	GG	GG	GG	GG
SNP0315	6184888|F|0-48:C>G-48:C>G	6184888	TGCAGACACTCCACTGAGGTAAACTTTAGTATCAGCATCTACTATAATCCTTACGTTACAGATCGGAAG	TGCAGACACTCCACTGAGGTAAACTTTAGTATCAGCATCTACTATAATCCTTACGTTACAGATCGGAAG	TGCAGACACTCCACTGAGGTAAACTTTAGTATCAGCATCTACTATAATCCTTACGTTAC	JJMO01000121.1_chromosome_5_Vr05	2192674	1	4.26981e-23	TGCAGACACTCCACTGAGGTAAACTTTAGTATCAGCATCTACTATAATGCTTACGTTACAGATCGGAAG	48:C>G	C	G	CC	CG	GG	48	0.996575	0.890034	0.230241	0.769759	0.109966	0.120275	0.195746	0.35446	0.275103	49.544	38.8064	1	6184888	6184888-48	52.9	0.170103	GG	CC	CC	CC	CC	CC	CC	CG	GG	CG	CC	CC	CC	CC	CC	CC
SNP0316	6176790|F|0-32:A>G-32:A>G	6176790	TGCAGTGAGTTAGATTTATTTATTTTTGTGTCAGTAACTTTTGTGGAGCTCATACTTACAGATCGGAAG	TGCAGTGAGTTAGATTTATTTATTTTTGTGTCAGTAACTTTTGTGGAGCTCATACTTACAGATCGGAAG	TGCAGTGAGTTAGATTTATTTATTTTTGTGTCAGTAACTTTTGTGGAGCTCATACTTAC	JJMO01000121.1_chromosome_5_Vr05	2454971	1	4.26981e-23	TGCAGTGAGTTAGATTTATTTATTTTTGTGTCGGTAACTTTTGTGGAGCTCATACTTACAGATCGGAAG	32:A>G	A	G	AA	AG	GG	32	0.996575	0.762887	0.484536	0.515464	0.237113	0.247423	0.361781	0.499522	0.430652	8.09873	6.92929	0.935897	6176790	6176790-32	9.5	0.360825	AA	AA	GG	GG	AA	AA	GG	AG	AA	AA	AG	AG	AG	AA	GG	AA
SNP0317	6159437|F|0-46:T>G-46:T>G	6159437	TGCAGCTGGTGCAGAGCTTCTGGTGCTTGTGCAGCTAAGCTGTCTCTGTGGCAGCTATTGTCTCTGACA	TGCAGCTGGTGCAGAGCTTCTGGTGCTTGTGCAGCTAAGCTGTCTCTGTGGCAGCTATTGTCTCTGACA	TGCAGCTGGTGCAGAGCTTCTGGTGCTTGTGCAGCTAAGCTGTCTCTGTGGCAGCTATTGTCTCTGACA	JJMO01000121.1_chromosome_5_Vr05	2469903	1	1.96055e-27	TGCAGCTGGTGCAGAGCTTCTGGTGCTTGTGCAGCTAAGCTGTCTCGGTGGCAGCTATTGTCTCTGACA	46:T>G	T	G	TT	TG	GG	46	1	0.84589	0.40411	0.59589	0.15411	0.25	0.26072	0.48161	0.371165	9.65928	6.50658	0.980769	6159437	6159437-46	10.7	0.27911	GG	TT	TT	TT	TT	TT	TT	TG	GG	TG	TG	TG	TG	TT	TT	TT
SNP0318	6156151|F|0-31:C>A-31:C>A	6156151	TGCAGATGAGGTACTTTTTTTTATCCGTTGACTATATCTTTCTAGATCTGTTGAGGTTTATTGGAGATG	TGCAGATGAGGTACTTTTTTTTATCCGTTGACTATATCTTTCTAGATCTGTTGAGGTTTATTGGAGATG	TGCAGATGAGGTACTTTTTTTTATCCGTTGACTATATCTTTCTAGATCTGTTGAGGTTTATTGGAGATG	JJMO01000121.1_chromosome_5_Vr05	2478661	1	4.21392e-29	TGCAGATGAGGTACTTTTTTTTATCCGTTGAATATATCTTTCTAGATCTGTTGAGGTTTATTGGAGATG	31:C>A	C	A	CC	CA	AA	31	0.982877	0.724739	0.473868	0.526132	0.275261	0.198606	0.398985	0.498634	0.44881	4.01423	3.91878	0.951389	6156151	6156151-31	4.8	0.374564	CC	CA	CC	CA	AA	AA	CC	CC	CC	CA	CC	CC	CA	AA	CC	AA
SNP0319	6200718|F|0-8:T>C-8:T>C	6200718	TGCAGCAGTATAACATCTGGTCACAGAAATCGAAGGACAACAAATTTACAGATCGGAAGAGCGGTTCAG	TGCAGCAGTATAACATCTGGTCACAGAAATCGAAGGACAACAAATTTACAGATCGGAAGAGCGGTTCAG	TGCAGCAGTATAACATCTGGTCACAGAAATCGAAGGACAACAAATTTAC	JJMO01000121.1_chromosome_5_Vr05	2532046	1	1.10471e-17	TGCAGCAGCATAACATCTGGTCACAGAAATCGAAGGACAACAAATTTACAGATCGGAAGAGCGGTTCAG	8:T>C	T	C	TT	TC	CC	8	1	0.763699	0.527397	0.472603	0.236301	0.291096	0.360926	0.498499	0.429712	59.6958	59.2597	0.995238	6200718	6200718-8	76.8	0.381849	TT	TC	TT	TC	CC	CC	TT	TT	TT	TC	TT	TT	TC	TC	TT	CC
SNP0320	6161531|F|0-47:C>T-47:C>T	6161531	TGCAGGTGGTCTCTTGGTGCTATAATGTATGAAATGCTAGTTGGATACCCTCCATTTTACTCTGATGAT	TGCAGGTGGTCTCTTGGTGCTATAATGTATGAAATGCTAGTTGGATACCCTCCATTTTACTCTGATGAT	TGCAGGTGGTCTCTTGGTGCTATAATGTATGAAATGCTAGTTGGATACCCTCCATTTTACTCTGATGAT	JJMO01000121.1_chromosome_5_Vr05	2722230	1	4.21392e-29	TGCAGGTGGTCTCTTGGTGCTATAATGTATGAAATGCTAGTTGGATATCCTCCATTTTACTCTGATGAT	47:C>T	C	T	CC	CT	TT	47	1	0.400685	0.84589	0.15411	0.599315	0.246575	0.480273	0.26072	0.370496	17.5409	25.0691	0.995238	6161531	6161531-47	28.1	0.277397	CC	TT	TT	TT	TT	TT	TT	CT	CC	CT	CT	CT	CT	CT	TT	TT
SNP0321	6181299|F|0-48:C>T-48:C>T	6181299	TGCAGGACCAACATCAATGTAAACTATCGAGTTCTCAACAATTTCTTCCTTCAAAAGCATCATAGCAAG	TGCAGGACCAACATCAATGTAAACTATCGAGTTCTCAACAATTTCTTCCTTCAAAAGCATCATAGCAAG	TGCAGGACCAACATCAATGTAAACTATCGAGTTCTCAACAATTTCTTCCTTCAAAAGCATCATAGCAAG	JJMO01000121.1_chromosome_5_Vr05	2754952	3	4.21392e-29	TGCAGGACCAACATCAATGTAAACTATCGAGTTCTCAACAATTTCTTCTTTCAAAAGCATCATAGCAAG	48:C>T	C	T	CC	CT	TT	48	1	0.356164	0.907534	0.0924658	0.643836	0.263699	0.458623	0.167832	0.313227	12.2941	19.0751	0.990476	6181299	6181299-48	21.6	0.224315	TT	TT	TT	TT	TT	TT	TT	CT	TT	TT	CT	CT	CT	TT	TT	TT
SNP0322	6190214|F|0-37:G>A-37:G>A	6190214	TGCAGATGAGTTTGTTTGGCTGGGTGCATTTGCTCGTGTAATCTCCTATTTGATCAATTTTATGTTTAC	TGCAGATGAGTTTGTTTGGCTGGGTGCATTTGCTCGTGTAATCTCCTATTTGATCAATTTTATGTTTAC	TGCAGATGAGTTTGTTTGGCTGGGTGCATTTGCTCGTGTAATCTCCTATTTGATCAATTTTATGTTTAC	JJMO01000121.1_chromosome_5_Vr05	2773217	1	7.05138e-27	TGCAGATGAGTTTGTTTGGCTGGGTGCATTTGCTCGTATAATCTCCTATTTGATCAATTTTATGTTTAC	37:G>A	G	A	GG	GA	AA	37	1	0.914384	0.366438	0.633562	0.0856164	0.280822	0.156573	0.464323	0.310448	40.9103	23.2971	0.995238	6190214	6190214-37	45.8	0.226027	GG	GA	GG	GG	GG	GG	GG	GA	GG	GG	GA	GA	GA	GA	GG	GG
SNP0323	6195932|F|0-42:C>T-42:C>T	6195932	TGCAGGCAGATTAGTGGCTAAGCAGGGTGTGCTTGAGGTAAACAACACATAATATTTACATTCACATCG	TGCAGGCAGATTAGTGGCTAAGCAGGGTGTGCTTGAGGTAAACAACACATAATATTTACATTCACATCG	TGCAGGCAGATTAGTGGCTAAGCAGGGTGTGCTTGAGGTAAACAACACATAATATTTACATTCACATCG	JJMO01000121.1_chromosome_5_Vr05	2814294	1	7.05138e-27	TGCAGGCAGATTAGTGGCTAAGCAGGGTGTGCTTGAGGTAAATAACACATAATATTTACATTCACATCA	42:C>T	C	T	CC	CT	TT	42	0.976027	0.936842	0.308772	0.691228	0.0631579	0.245614	0.118338	0.426864	0.272601	19.3385	7.78448	1	6195932	6195932-42	20.5	0.185965	CC	CT	CC	CC	CC	CC	CC	CT	CC	CC	CT	CT	CT	CT	CC	CC
SNP0324	6181555|F|0-14:T>C-14:T>C	6181555	TGCAGGCCATTACATGTCAAACCAGCAAAGTCTTGGAATCATGTTAGCAAAACTAGGACGAGATGCCTC	TGCAGGCCATTACATGTCAAACCAGCAAAGTCTTGGAATCATGTTAGCAAAACTAGGACGAGATGCCTC	TGCAGGCCATTACATGTCAAACCAGCAAAGTCTTGGAATCATGTTAGCAAAACTAGGACGAGATGCCTC	JJMO01000121.1_chromosome_5_Vr05	2830127	1	4.21392e-29	TGCAGGCCATTACACGTCAAACCAGCAAAGTCTTGGAATCATGTTAGCAAAACTAGGACGAGATGCCTC	14:T>C	T	C	TT	TC	CC	14	1	0.291096	0.931507	0.0684932	0.708904	0.222603	0.412718	0.127604	0.270161	11.6182	19.654	0.985714	6181555	6181555-14	21.6	0.179795	CC	TC	CC	CC	CC	CC	CC	TC	CC	CC	TC	TC	TC	TC	CC	CC
SNP0325	6157166|F|0-58:C>A-58:C>A	6157166	TGCAGCAGAGGATGATACTTGATGAAAACTTGGTAAAACTGGCAACAATTTGTTTTTGCATGAGATAGA	TGCAGCAGAGGATGATACTTGATGAAAACTTGGTAAAACTGGCAACAATTTGTTTTTGCATGAGATAGA	TGCAGCAGAGGATGATACTTGATGAAAACTTGGTAAAACTGGCAACAATTTGTTTTTGCATGAGATAGA	JJMO01000121.1_chromosome_5_Vr05	2843780	1	4.21392e-29	TGCAGCAGAGGATGATACTTGATGAAAACTTGGTAAAACTGGCAACAATTTGTTTTTGAATGAGATAGA	58:C>A	C	A	CC	CA	AA	58	1	0.349315	0.90411	0.0958904	0.650685	0.253425	0.454588	0.173391	0.313989	7.78947	10.7752	0.990476	6157166	6157166-58	12.4	0.222603	AA	AA	AA	AA	AA	AA	AA	CC	AA	AA	CA	CA	CA	CA	AA	AA
SNP0327	6178418|F|0-60:T>G-60:T>G	6178418	TGCAGAATCTTCCTTGTTTTGGGATCCATGGCATTGATACTGGCATTTGAGAAATCTCACTTATCAATA	TGCAGAATCTTCCTTGTTTTGGGATCCATGGCATTGATACTGGCATTTGAGAAATCTCACTTATCAATA	TGCAGAATCTTCCTTGTTTTGGGATCCATGGCATTGATACTGGCATTTGAGAAATCTCACTTATCAATA	JJMO01000121.1_chromosome_5_Vr05	3185821	1	1.96055e-27	TGCAGAATCTTCCTTGTTTTGGGATCCATGGCATTGATACTGGCATTTGAGAAATCTCACGTATCAATA	60:T>G	T	G	TT	TG	GG	60	0.979452	0.531469	0.706294	0.293706	0.468531	0.237762	0.498019	0.414886	0.456453	5.58491	4.60884	0.940705	6178418	6178418-60	6.2	0.412587	GG	GG	TG	TT	GG	GG	TT	TG	GG	GG	TT	TT	TG	GG	TT	GG
SNP0328	6201270|F|0-25:G>A-25:G>A	6201270	TGCAGTAGAATGCTAGGTCTGGACTGTGAATCTAAGCGAGGACATATAGGGCTTGATGACTTTGGCCGC	TGCAGTAGAATGCTAGGTCTGGACTGTGAATCTAAGCGAGGACATATAGGGCTTGATGACTTTGGCCGC	TGCAGTAGAATGCTAGGTCTGGACTGTGAATCTAAGCGAGGACATATAGGGCTTGATGACTTTGGCCGC	JJMO01000121.1_chromosome_5_Vr05	3518211	1	4.21392e-29	TGCAGTAGAATGCTAGGTCTGGACTATGAATCTAAGCAAGGACATATAGGGCTTGATTACTTTGGCCGC	25:G>A	G	A	GG	GA	AA	25	0.996575	0.920962	0.237113	0.762887	0.0790378	0.158076	0.145582	0.361781	0.253681	48.4111	36.3839	0.990476	6201270	6201270-25	53.1	0.158076	GG	GA	GG	GG	GA	GG	GG	GG	GG	GG	GG	GG	GG	GA	GG	GG
SNP0329	6196156|F|0-35:G>C-35:G>C	6196156	TGCAGTCTCAATGTAATTTGAAAAAACTTCAGGAGGCATTACAGATCGGAAGAGCGGTTCAGCAGGAAT	TGCAGTCTCAATGTAATTTGAAAAAACTTCAGGAGGCATTACAGATCGGAAGAGCGGTTCAGCAGGAAT	TGCAGTCTCAATGTAATTTGAAAAAACTTCAGGAGGCATTAC	JJMO01000121.1_chromosome_5_Vr05	3654645	1	6.53648e-14	TGCAGTCTCAATGTAATTTGAAAAAACTTCAGGAGCCATTACAGATCGGAAGAGCGGTTCAGCAGGAAT	35:G>C	G	C	GG	GC	CC	35	1	0.921233	0.229452	0.770548	0.0787671	0.150685	0.145126	0.353608	0.249367	39.8215	30.1048	0.990476	6196156	6196156-35	43.6	0.15411	GG	GC	GG	GG	CC	GG	CC	GG	GG	GG	GC	GG	GG	GC	GG	GG
SNP0330	6194793|F|0-15:T>C-15:T>C	6194793	TGCAGAACATGTCGATGAAGACGGCGGCGAGTCGAACGGGCGAGTCGGAGTTGGAGGGAAGAAGGTTAC	TGCAGAACATGTCGATGAAGACGGCGGCGAGTCGAACGGGCGAGTCGGAGTTGGAGGGAAGAAGGTTAC	TGCAGAACATGTCGATGAAGACGGCGGCGAGTCGAACGGGCGAGTCGGAGTTGGAGGGAAGAAGGTTAC	JJMO01000121.1_chromosome_5_Vr05	3723867	1	1.51560e-28	TGCAGAACATGTCGACGAAGACGGCGGCGAGTCGAACGGGCGAGTTGGAGTTGGAGGGAAGAAGGTTAC	15:T>C	T	C	TT	TC	CC	15	1	0.938356	0.205479	0.794521	0.0616438	0.143836	0.115688	0.326515	0.221102	79.7551	51.1685	0.995238	6194793	6194793-15	85.3	0.133562	TT	TT	TT	TC	TT	TT	TT	TT	TT	TT	TT	TT	TT	TT	TT	TC
SNP0331	6203885|F|0-19:G>A-19:G>A	6203885	TGCAGCAGAATTGCAAACGGAAATCACAGCAGATTTGTTTTTGGTGCTTCAGCTTGTATTACCAAAGCT	TGCAGCAGAATTGCAAACGGAAATCACAGCAGATTTGTTTTTGGTGCTTCAGCTTGTATTACCAAAGCT	TGCAGCAGAATTGCAAACGGAAATCACAGCAGATTTGTTTTTGGTGCTTCAGCTTGTATTACCAAAGCT	JJMO01000121.1_chromosome_5_Vr05	4049178	6	4.21392e-29	TGCAGCAGAATTGCAAACGAAAATCACAGCAGATTTGTTTTTGGTGCTTCAGCTTGTATTACCAAAGCT	19:G>A	G	A	GG	GA	AA	19	1	0.924658	0.202055	0.797945	0.0753425	0.126712	0.139332	0.322457	0.230895	11.8364	8.35106	0.990476	6203885	6203885-19	12.6	0.138699	GG	GG	GG	GG	AA	GG	GG	GG	GG	GG	GG	GG	GG	GG	GG	GG
SNP0332	6194967|F|0-36:C>T-36:C>T	6194967	TGCAGACAGAATTGCACTGCATCATAGAAATTTGGTCCAGGTAAAGTTTATATTATAAGATTGTAACTT	TGCAGACAGAATTGCACTGCATCATAGAAATTTGGTCCAGGTAAAGTTTATATTATAAGATTGTAACTT	TGCAGACAGAATTGCACTGCATCATAGAAATTTGGTCCAGGTAAAGTTTATATTATAAGATTGTAACTT	JJMO01000121.1_chromosome_5_Vr05	4065433	1	4.21392e-29	TGCAGACAGAATTGCACTGCATCATAGAAATTTGGTTCAGGTAAAGTTTATATTATAAGATTGTAACTT	36:C>T	C	T	CC	CT	TT	36	1	0.934932	0.157534	0.842466	0.0650685	0.0924658	0.121669	0.265434	0.193552	22.8308	17.3286	0.995238	6194967	6194967-36	24.1	0.111301	CC	CC	CC	CC	TT	CC	CC	CC	CC	CC	CC	CC	CC	CC	CC	CC
SNP0333	6200545|F|0-25:G>A-25:G>A	6200545	TGCAGAAGAAGATAAACACGATCCAGCTCAAAGTCTTACAGATCGGAAGAGCGGTTCAGCAGGAATGCC	TGCAGAAGAAGATAAACACGATCCAGCTCAAAGTCTTACAGATCGGAAGAGCGGTTCAGCAGGAATGCC	TGCAGAAGAAGATAAACACGATCCAGCTCAAAGTCTTAC	JJMO01000121.1_chromosome_5_Vr05	4191486	1	2.56095e-12	TGCAGAAGAAGATAAACACGATCCAACTCAAAGTCTTACAGATCGGAAGAGCGGTTCAGCAGGAATGCC	25:G>A	G	A	GG	GA	AA	25	1	0.5	0.780822	0.219178	0.5	0.280822	0.5	0.342278	0.421139	66.6777	73.5525	1	6200545	6200545-25	90.2	0.359589	GG	AA	AA	AA	AA	GG	AA	GA	GG	GG	GA	AA	GA	AA	AA	AA
SNP0334	6160852|F|0-21:C>A-21:C>A	6160852	TGCAGGCAATAAATTCCATGGCGTAATAAATTACTTATTGAATAAGATTATATCCCAATGAATTTCTTC	TGCAGGCAATAAATTCCATGGCGTAATAAATTACTTATTGAATAAGATTATATCCCAATGAATTTCTTC	TGCAGGCAATAAATTCCATGGCGTAATAAATTACTTATTGAATAAGATTATATCCCAATGAATTTCTTC	JJMO01000121.1_chromosome_5_Vr05	4310074	1	1.96055e-27	TGCAGGCAATAAATTCCATGGAGTAATAAATTACTTATTGAATAAGATTATATCCCAATGAATTTCTTC	21:C>A	C	A	CC	CA	AA	21	1	0.777397	0.489726	0.510274	0.222603	0.267123	0.346102	0.499789	0.422945	10.7057	7.64039	0.971154	6160852	6160852-21	12	0.356164	AA	CC	CC	CC	CC	AA	CC	CC	AA	AA	CA	CC	CA	CC	CC	CC
SNP0335	6196275|F|0-44:C>T-44:C>T	6196275	TGCAGTCCGACGGCAAAAGCCCCAGGATGGGAGTAAATCAAAGACAGTCAAACGACAAAGACTCGAGGC	TGCAGTCCGACGGCAAAAGCCCCAGGATGGGAGTAAATCAAAGACAGTCAAACGACAAAGACTCGAGGC	TGCAGTCCGACGGCAAAAGCCCCAGGATGGGAGTAAATCAAAGACAGTCAAACGACAAAGACTCGAGGC	JJMO01000121.1_chromosome_5_Vr05	4713639	1	4.21392e-29	TGCAGTCCGACGGCAAAAGCCCCAGGATGGGAGTAAATCAAAGATAGTCAAACGACAAAGACTCGAGGC	44:C>T	C	T	CC	CT	TT	44	1	0.339041	0.907534	0.0924658	0.660959	0.246575	0.448184	0.167832	0.308008	23.75	36.2872	0.985714	6196275	6196275-44	40.8	0.215753	TT	TT	TT	TT	TT	CC	TT	CT	TT	CT	CT	TT	CT	TT	TT	TT
SNP0336	6185666|F|0-43:T>A-43:T>A	6185666	TGCAGCTGAAGGATTTTCAAGTGCAATTTATAAGGTGTTGGTCTCTTACAGATCGGAAGAGCGGTTCAG	TGCAGCTGAAGGATTTTCAAGTGCAATTTATAAGGTGTTGGTCTCTTACAGATCGGAAGAGCGGTTCAG	TGCAGCTGAAGGATTTTCAAGTGCAATTTATAAGGTGTTGGTCTCTTAC	JJMO01000121.1_chromosome_5_Vr05	4722651	1	5.13973e-16	TGCAGCTGAAGGATTTTCAAGTGCAATTTATAAGGTGTTGGTCACTTACAGATCGGAAGAGCGGTTCAG	43:T>A	T	A	TT	TA	AA	43	1	0.14726	0.934932	0.0650685	0.85274	0.0821918	0.251149	0.121669	0.186409	31.3667	34.4481	1	6185666	6185666-43	36.8	0.106164	TT	AA	AA	TA	AA	AA	AA	AA	TT	TA	AA	AA	AA	AA	AA	TA
SNP0337	6155998|F|0-57:T>C-57:T>C	6155998	TGCAGATCCGTCTCAAGAGTTATGCCAAGAGGAAAAGATTTTGTATAAATTGATATCTGGTCTTCACTC	TGCAGATCCGTCTCAAGAGTTATGCCAAGAGGAAAAGATTTTGTATAAATTGATATCTGGTCTTCACTC	TGCAGATCCGTCTCAAGAGTTATGCCAAGAGGAAAAGATTTTGTATAAATTGATATCTGGTCTTCACTC	JJMO01000121.1_chromosome_5_Vr05	4724040	1	4.21392e-29	TGCAGATCCGTCTCAAGAGTTATGCCAAGAGGAAAAGATTTTGTATAAATTGATATCCGGTCTTCACTC	57:T>C	T	C	TT	TC	CC	57	0.996575	0.945017	0.14433	0.85567	0.0549828	0.0893471	0.103919	0.246998	0.175458	5.04326	3.98462	0.97411	6155998	6155998-57	5.3	0.0996564	TT	TT	TT	TT	TT	TT	TT	TT	TT	TT	TT	TT	TT	TT	TT	TT
SNP0339	6179799|F|0-33:A>T-33:A>T	6179799	TGCAGCACACCACAGGTACACAACATTTGATGCAGTAAGTTCAAGTTTCACCCCATAGCAGAATTTTGC	TGCAGCACACCACAGGTACACAACATTTGATGCAGTAAGTTCAAGTTTCACCCCATAGCAGAATTTTGC	TGCAGCACACCACAGGTACACAACATTTGATGCAGTAAGTTCAAGTTTCACCCCATAGCAGAATTTTGC	JJMO01000121.1_chromosome_5_Vr05	4854496	1	4.21392e-29	TGCAGCACACCACAGGTACACAACATTTGATGCTGTAAGTTCAAGTTTCACCCCATAGCAGAATTTTGC	33:A>T	A	T	AA	AT	TT	33	0.996575	0.907216	0.233677	0.766323	0.0927835	0.140893	0.168349	0.358144	0.263247	7.21526	6.26364	0.963492	6179799	6179799-33	8	0.16323	AA	TT	AA	AA	AT	AA	AA	AA	AA	AA	AA	AA	AA	AT	AA	AA
SNP0341	6185980|F|0-23:C>G-23:C>G	6185980	TGCAGGGTACATTTTTTCTGAATCAATGCATGAGACAAGTTCTAACTTACAGATCGGAAGAGCGGTTCA	TGCAGGGTACATTTTTTCTGAATCAATGCATGAGACAAGTTCTAACTTACAGATCGGAAGAGCGGTTCA	TGCAGGGTACATTTTTTCTGAATCAATGCATGAGACAAGTTCTAACTTAC	JJMO01000121.1_chromosome_5_Vr05	4868867	1	3.19438e-18	TGCAGGGTACATTTTTTCTGAATGAATGCATAAGACAAGTTCTAACTTACAGATCGGAAGAGCGGTTCA	23:C>G	C	G	CC	CG	GG	23	1	0.914384	0.229452	0.770548	0.0856164	0.143836	0.156573	0.353608	0.25509	23.1596	16.5472	0.985714	6185980	6185980-23	24.9	0.157534	CC	CG	CC	CC	CG	CC	CC	CC	CC	CC	CC	CC	CC	CG	CC	CC
SNP0342	6203294|F|0-36:C>T-36:C>T	6203294	TGCAGCTTCATCACGTCTACGATTTTGTTATGTAAACCTTTATAAGGAGTAGAAAACATCGCAAATACC	TGCAGCTTCATCACGTCTACGATTTTGTTATGTAAACCTTTATAAGGAGTAGAAAACATCGCAAATACC	TGCAGCTTCATCACGTCTACGATTTTGTTATGTAAACCTTTATAAGGAGTAGAAAACATCGCAAATACC	JJMO01000121.1_chromosome_5_Vr05	4982922	4	4.21392e-29	TGCAGCTTCATCACGTCTACGATTTTGTTATGTAAATCTGTATAAGGAGTAGAAAACATCGCAAATACC	36:C>T	C	T	CC	CT	TT	36	0.996575	0.914089	0.233677	0.766323	0.0859107	0.147766	0.15706	0.358144	0.257602	29.2781	23.717	0.979167	6203294	6203294-36	32.3	0.159794	CC	CT	CC	CC	CT	CC	CC	CC	CC	CC	CC	CC	CC	CT	CC	CC
SNP0343	6191752|F|0-5:G>T-5:G>T	6191752	TGCAGGTACTGATGAAGAACACTGTCGGACCGGCAATGATTGTAAGAAGGCATTGGAAATATCAAAAGC	TGCAGGTACTGATGAAGAACACTGTCGGACCGGCAATGATTGTAAGAAGGCATTGGAAATATCAAAAGC	TGCAGGTACTGATGAAGAACACTGTCGGACCGGCAATGATTGTAAGAAGGCATTGGAAATATCAAAAGC	JJMO01000121.1_chromosome_5_Vr05	5177686	1	4.21392e-29	TGCAGTTACTGATGAAGAACACTGTCGGACCGGCAATGATTGTAAGAAGGCATTGGAAATATCAAAAGC	5:G>T	G	T	GG	GT	TT	5	0.986301	0.861111	0.357639	0.642361	0.138889	0.21875	0.239198	0.459467	0.349332	29.3162	22.9865	0.961905	6191752	6191752-5	33.4	0.248264	GG	GG	TT	TT	GG	GG	TT	GG	GG	GG	GT	GG	GG	GG	GG	TT
SNP0344	6153390|F|0-9:C>A-9:C>A	6153390	TGCAGAAAACAAAAACAAAAACAGCCTAATTGCAGTATTCTCTAGCTTTTATTCTCGATTTACAGATCG	TGCAGAAAACAAAAACAAAAACAGCCTAATTGCAGTATTCTCTAGCTTTTATTCTCGATTTACAGATCG	TGCAGAAAACAAAAACAAAAACAGCCTAATTGCAGTATTCTCTAGCTTTTATTCTCGATTTAC	JJMO01000121.1_chromosome_5_Vr05	5194640	1	2.84326e-25	TGCAGAAAAAAAAAACAAAAACAGCCTAATTGCAGTATTCTCTAGCTTTTATTCTCGATTTACAGATCG	9:C>A	C	A	CC	CA	AA	9	1	0.866438	0.359589	0.640411	0.133562	0.226027	0.231446	0.46057	0.346008	39.2861	18.74	0.980769	6153390	6153390-9	40.6	0.246575	CC	CC	AA	AA	CC	CC	AA	CC	CC	CC	CA	CC	CC	CC	CC	AA
SNP0345	6155757|F|0-19:C>T-19:C>T	6155757	TGCAGATAATGGCCATGATCCAAAGAGGAGAGAAGCCTTCTAATATTAGAGTAAATCTTTATTCCTTTC	TGCAGATAATGGCCATGATCCAAAGAGGAGAGAAGCCTTCTAATATTAGAGTAAATCTTTATTCCTTTC	TGCAGATAATGGCCATGATCCAAAGAGGAGAGAAGCCTTCTAATATTAGAGTAAATCTTTATTCCTTTC	JJMO01000121.1_chromosome_5_Vr05	5899681	2	1.96055e-27	TGCAGATAATGGCCATGATTCAAAGAGGAGAGAAGCCTTCTAATATTAGAGTAAATCTTTATTCCTTTC	19:C>T	C	T	CC	CT	TT	19	1	0.924658	0.205479	0.794521	0.0753425	0.130137	0.139332	0.326515	0.232924	22.2765	11.5484	0.990476	6155757	6155757-19	22.9	0.140411	CC	CC	CC	CC	CC	CC	CC	CC	CC	CT	CC	CC	CT	CC	CC	CC
SNP0346	6192212|F|0-27:T>A-27:T>A	6192212	TGCAGTCTCTATTGCTGAGAATGCGAATGCTACAGCTAAGAATGCCATGAAAAGGAAATGTCAGACCCA	TGCAGTCTCTATTGCTGAGAATGCGAATGCTACAGCTAAGAATGCCATGAAAAGGAAATGTCAGACCCA	TGCAGTCTCTATTGCTGAGAATGCGAATGCTACAGCTAAGAATGCCATGAAAAGGAAATGTCAGACCCA	JJMO01000121.1_chromosome_5_Vr05	5974723	1	1.96055e-27	TGCAGTCTCTATTGCTGAGAATGCGAAAGCTACAGCTAAGAATGCCATGAAAAGGAAATGTCAGACCCA	27:T>A	T	A	TT	TA	AA	27	0.986301	0.923611	0.204861	0.795139	0.0763889	0.128472	0.141107	0.325786	0.233447	22.8085	14.6264	0.980769	6192212	6192212-27	24	0.140625	TT	TT	TT	TT	TT	TT	TT	TT	TT	TA	TT	TT	TA	TT	TT	TT
SNP0347	6157646|F|0-39:C>T-39:C>T	6157646	TGCAGCATACTAACTGGAAATAAGAAACATCATTCCATTCCTCCATCTGGGTCATGATTCATATTCCAC	TGCAGCATACTAACTGGAAATAAGAAACATCATTCCATTCCTCCATCTGGGTCATGATTCATATTCCAC	TGCAGCATACTAACTGGAAATAAGAAACATCATTCCATTCCTCCATCTGGGTCATGATTCATATTCCAC	JJMO01000121.1_chromosome_5_Vr05	6591768	1	4.21392e-29	TGCAGCATACTAACTGGAAATAAGAAACATCATTCCATTTCTCCATCTGGGTCATGATTCATATTCCAC	39:C>T	C	T	CC	CT	TT	39	1	0.890411	0.356164	0.643836	0.109589	0.246575	0.195159	0.458623	0.326891	27.3228	20.1168	0.980952	6157646	6157646-39	31.4	0.232877	CC	CC	CC	CT	CC	CC	CC	CT	CC	CC	CT	CT	CT	CC	TT	CT
SNP0348	6195454|F|0-56:T>C-56:T>C	6195454	TGCAGCAGAGGGAGATGATGATTTGTATGGTTAGTCACTACGTGAGTTTCCATGACTTGAACCAAATAT	TGCAGCAGAGGGAGATGATGATTTGTATGGTTAGTCACTACGTGAGTTTCCATGACTTGAACCAAATAT	TGCAGCAGAGGGAGATGATGATTTGTATGGTTAGTCACTACGTGAGTTTCCATGACTTGAACCAAATAT	JJMO01000121.1_chromosome_5_Vr05	6894874	1	1.96055e-27	TGCAGCAGAGGGAGATGATGATTTGTATGGTTAGTCACTACGTGAGTTTCCATGACCTGAACCAAATAT	56:T>C	T	C	TT	TC	CC	56	0.996575	0.934708	0.230241	0.769759	0.0652921	0.164948	0.122058	0.35446	0.238259	44.5138	22.1818	1	6195454	6195454-56	46.6	0.147766	TT	TT	TT	TT	TT	TT	TT	TT	TT	TC	TC	TT	TC	TT	TT	TT
SNP0349	6181706|F|0-12:C>T-12:C>T	6181706	TGCAGGGGACAGCAAAGCTGAAACCAGTTGCTGATTCGTTTGTGTTACCGTTTATGCGCAATTTGTCTG	TGCAGGGGACAGCAAAGCTGAAACCAGTTGCTGATTCGTTTGTGTTACCGTTTATGCGCAATTTGTCTG	TGCAGGGGACAGCAAAGCTGAAACCAGTTGCTGATTCGTTTGTGTTACCGTTTATGCGCAATTTGTCTG	JJMO01000121.1_chromosome_5_Vr05	7389465	1	9.12154e-26	TGCAGGGGACAGTAAAGCTGAAACCAGTGGCTGATTCGTTTGTGTTACCGTTTATGCGCAATTTGTCTG	12:C>T	C	T	CC	CT	TT	12	0.958904	0.710714	0.460714	0.539286	0.289286	0.171429	0.411199	0.496913	0.454056	4.11029	3.75773	0.952145	6181706	6181706-12	4.6	0.375	CC	TT	CC	CC	TT	CC	CC	CT	CC	CC	CC	CC	CT	TT	CC	CT
SNP0350	6214008|F|0-62:T>G-62:T>G	6214008	TGCAGTACAAGGAAGTTTTAGGGAAAGGGGCTTTCAAGAAAGTGTATCCTTTTTCGGTTTCTTTATTTT	TGCAGTACAAGGAAGTTTTAGGGAAAGGGGCTTTCAAGAAAGTGTATCCTTTTTCGGTTTCTTTATTTT	TGCAGTACAAGGAAGTTTTAGGGAAAGGGGCTTTCAAGAAAGTGTATCCTTTTTCGGTTTCTTTATTTT	JJMO01000121.1_chromosome_5_Vr05	7464789	1	4.21392e-29	TGCAGTACAAGGAAGTTTTAGGGAAAGGGGCTTTCAAGAAAGTGTATCCTTTTTCGGTTTCTGTATTTT	62:T>G	T	G	TT	TG	GG	62	1	0.520548	0.763699	0.236301	0.479452	0.284247	0.499156	0.360926	0.430041	25.8268	28.6177	0.97619	6214008	6214008-62	35.2	0.378425	GG	TT	GG	GG	TT	GG	GG	TG	GG	TG	TG	GG	TG	TT	GG	TG
SNP0351	6185513|F|0-13:C>G-13:C>G	6185513	TGCAGCCGTGTGACTCATGAAGCATATCTGAAAAATTAGTAGATCTTACAGATCGGAAGAGCGGTTCAG	TGCAGCCGTGTGACTCATGAAGCATATCTGAAAAATTAGTAGATCTTACAGATCGGAAGAGCGGTTCAG	TGCAGCCGTGTGACTCATGAAGCATATCTGAAAAATTAGTAGATCTTAC	JJMO01000121.1_chromosome_5_Vr05	7550969	1	5.13973e-16	TGCAGCCGTGTGAGTCATGAAGCATATCTGAAAAATTAGTAGATCTTACAGATCGGAAGAGCGGTTCAG	13:C>G	C	G	CC	CG	GG	13	1	0.770548	0.489726	0.510274	0.229452	0.260274	0.353608	0.499789	0.426698	42.5177	37.0275	0.988889	6185513	6185513-13	50.7	0.359589	CC	GG	CC	CC	GG	CC	CC	CG	CC	CG	CG	CC	CG	GG	CC	CG
SNP0352	6209544|F|0-35:T>C-35:T>C	6209544	TGCAGACATGACGCAAACAATGCAATTGGCAGTTGTCAACATGTTTTGTATTCTGGATTTTACAGATCG	TGCAGACATGACGCAAACAATGCAATTGGCAGTTGTCAACATGTTTTGTATTCTGGATTTTACAGATCG	TGCAGACATGACGCAAACAATGCAATTGGCAGTTGTCAACATGTTTTGTATTCTGGATTTTAC	JJMO01000121.1_chromosome_5_Vr05	7595694	1	2.84326e-25	TGCAGACATGACGCAAACAATGCAATTGGCAGTTGCCAACATGTTTTGTATTCTGGATTTTACAGATCG	35:T>C	T	C	TT	TC	CC	35	1	0.493151	0.808219	0.191781	0.506849	0.30137	0.499906	0.310002	0.404954	64.7696	83.711	0.995238	6209544	6209544-35	99.3	0.342466	TT	CC	CC	TC	CC	TT	CC	TT	TT	TT	TC	TC	TC	CC	TC	CC
SNP0353	6193737|F|0-45:T>G-45:T>G	6193737	TGCAGACAAATAAATAAGATCCATTGAGATTTTTTTATGGTCTTGTTTCATTTACATTACAGATCGGAA	TGCAGACAAATAAATAAGATCCATTGAGATTTTTTTATGGTCTTGTTTCATTTACATTACAGATCGGAA	TGCAGACAAATAAATAAGATCCATTGAGATTTTTTTATGGTCTTGTTTCATTTACATTAC	JJMO01000121.1_chromosome_5_Vr05	7923802	1	1.22109e-23	TGCAGACAAATAAATAAGATCCATTGAGATTTTTTTATGGTCTTGGTTCATTTACATTACAGATCGGAA	45:T>G	T	G	TT	TG	GG	45	1	0.784247	0.5	0.5	0.215753	0.284247	0.338408	0.5	0.419204	30.5532	28.8571	0.979365	6193737	6193737-45	38.2	0.357877	GG	TT	TT	TT	TG	TT	GG	TT	GG	TG	TG	TG	TG	TG	TT	TT
SNP0354	6154366|F|0-44:G>A-44:G>A	6154366	TGCAGAATCTTCATAGTTTTGGCATCATTATGATTATTGTTGTTGTATATTTATCCATCCACAGCCAAA	TGCAGAATCTTCATAGTTTTGGCATCATTATGATTATTGTTGTTGTATATTTATCCATCCACAGCCAAA	TGCAGAATCTTCATAGTTTTGGCATCATTATGATTATTGTTGTTGTATATTTATCCATCCACAGCCAAA	JJMO01000121.1_chromosome_5_Vr05	8003037	1	4.21392e-29	TGCAGAATCTTCATAGTTTTGGCATCATTATGATTATTGTTGTTATATATTTATCCATCCACAGCCAAA	44:G>A	G	A	GG	GA	AA	44	1	0.756849	0.5	0.5	0.243151	0.256849	0.368057	0.5	0.434028	14.4766	9.40376	0.968254	6154366	6154366-44	15.6	0.371575	AA	GG	GG	GG	GA	GG	AA	GG	AA	GA	GG	GA	GA	GA	GA	GG
SNP0357	15689450|F|0-11:A>G-11:A>G	15689450	TGCAGCCGCCAAACTATACTTTTCGTTTTGGCACCTTTTTCTTTGAATATTGTAGGGCTGAAACGTGTT	TGCAGCCGCCAAACTATACTTTTCGTTTTGGCACCTTTTTCTTTGAATATTGTAGGGCTGAAACGTGTT	TGCAGCCGCCAAACTATACTTTTCGTTTTGGCACCTTTTTCTTTGAATATTGTAGGGCTGAAACGTGTT	JJMO01000121.1_chromosome_5_Vr05	8653412	1	1.96055e-27	TGCAGCCGCCAGACTATACTTTTCGTTTTGGCACCTTTTTCTTTGAATATTGTAGGGCTGAAACGTGTT	11:A>G	A	G	AA	AG	GG	11	0.976027	0.224561	0.905263	0.0947368	0.775439	0.129825	0.348267	0.171524	0.259895	18.8182	24.4409	0.993528	15689450	15689450-11	26.3	0.159649	AA	GG	GG	GG	AG	GG	GG	GG	AA	AG	GG	GG	AG	GG	GG	GG
SNP0358	6192553|F|0-63:A>T-63:A>T	6192553	TGCAGTTGGCTTGCACTTGGATGTTTCATCATCAAAAGCATTGGCTGATTCTCTTGACCATGCAGTGGT	TGCAGTTGGCTTGCACTTGGATGTTTCATCATCAAAAGCATTGGCTGATTCTCTTGACCATGCAGTGGT	TGCAGTTGGCTTGCACTTGGATGTTTCATCATCAAAAGCATTGGCTGATTCTCTTGACCATGCAGTGGT	JJMO01000121.1_chromosome_5_Vr05	8913581	1	4.21392e-29	TGCAGTTGGCTTGCACTTGGATGTTTCATCATCAAAAGCATTGGCTGATTCTCTTGACCATGCTGTGGT	63:A>T	A	T	AA	AT	TT	63	1	0.886986	0.294521	0.705479	0.113014	0.181507	0.200483	0.415556	0.30802	46.7188	30	0.990476	6192553	6192553-63	49.9	0.203767	AA	AA	AA	AA	AA	AA	TT	AA	AA	AA	AT	AT	AA	AT	AA	AA
SNP0359	6190617|F|0-9:G>C-9:G>C	6190617	TGCAGCAGCGGTCTGTAATAAGGGTTCAAGCATCTCTCTGGTTGGTGTTGGATGACGCCTAAACAGGAA	TGCAGCAGCGGTCTGTAATAAGGGTTCAAGCATCTCTCTGGTTGGTGTTGGATGACGCCTAAACAGGAA	TGCAGCAGCGGTCTGTAATAAGGGTTCAAGCATCTCTCTGGTTGGTGTTGGATGACGCCTAAACAGGAA	JJMO01000121.1_chromosome_5_Vr05	8913647	2	1.96055e-27	TGCAGCAGCCGTCTGTAATAAGGGTTCAAGCATCTCTCTGGTTGGTGTTGGATGACGCCTAAACAGGAA	9:G>C	G	C	GG	GC	CC	9	1	0.493151	0.773973	0.226027	0.506849	0.267123	0.499906	0.349878	0.424892	13.1327	14.6942	0.965079	6190617	6190617-9	17.7	0.359589	GG	CC	CC	CC	GC	CC	GG	CC	GG	GC	CC	GC	GC	GC	CC	CC
SNP0360	6161632|F|0-39:T>C-39:T>C	6161632	TGCAGGTTGCAAGGATATTGATGATGCACTCCATTGCCATGCACTTCCAAATGGAAACTTTGAAGTTGG	TGCAGGTTGCAAGGATATTGATGATGCACTCCATTGCCATGCACTTCCAAATGGAAACTTTGAAGTTGG	TGCAGGTTGCAAGGATATTGATGATGCACTCCATTGCCATGCACTTCCAAATGGAAACTTTGAAGTTGG	JJMO01000121.1_chromosome_5_Vr05	8918640	1	4.21392e-29	TGCAGGTTGCAAGGATATTGATGATGCACTCCATTGCCACGCACTTCCAAATGGAAACTTTGAAGTTGG	39:T>C	T	C	TT	TC	CC	39	1	0.760274	0.506849	0.493151	0.239726	0.267123	0.364515	0.499906	0.432211	8.50467	6.92381	0.934921	6161632	6161632-39	9.9	0.373288	CC	TT	TT	TT	TC	TT	CC	TT	CC	TC	TC	TC	TC	TC	TT	TT
SNP0361	6193923|F|0-38:T>G-38:T>G	6193923	TGCAGCATACCAGTAACTTTGCAATGCATACCCTTCAGTCCAATTAGCTTACAGATCGGAAGAGCGGTT	TGCAGCATACCAGTAACTTTGCAATGCATACCCTTCAGTCCAATTAGCTTACAGATCGGAAGAGCGGTT	TGCAGCATACCAGTAACTTTGCAATGCATACCCTTCAGTCCAATTAGCTTAC	JJMO01000121.1_chromosome_5_Vr05	8931184	1	2.65936e-19	TGCAGCATACCAGTAACTTTGCAATGCATACCCTTCAGGCCAATTAGCTTACAGATCGGAAGAGCGGTT	38:T>G	T	G	TT	TG	GG	38	0.996575	0.917526	0.237113	0.762887	0.0824742	0.154639	0.151344	0.361781	0.256563	64.5896	50.2523	1	6193923	6193923-38	71.1	0.159794	GG	TT	TT	TT	TG	TT	TT	TT	GG	TG	TT	TT	TG	TT	TT	TT
SNP0362	6197334|F|0-37:G>C-37:G>C	6197334	TGCAGCAAATAAATAGCATTAGAAATCAACAATGGCAGACAAGTGAACCTTACAGATCGGAAGAGCGGT	TGCAGCAAATAAATAGCATTAGAAATCAACAATGGCAGACAAGTGAACCTTACAGATCGGAAGAGCGGT	TGCAGCAAATAAATAGCATTAGAAATCAACAATGGCAGACAAGTGAACCTTAC	JJMO01000121.1_chromosome_5_Vr05	9332917	1	7.65808e-20	TGCAGCAAATAAATAGCATTAGAAATCAACAATGGCACACAAGTGAACCTTACAGATCGGAAGAGCGGT	37:G>C	G	C	GG	GC	CC	37	1	0.893836	0.280822	0.719178	0.106164	0.174658	0.189787	0.403922	0.296854	42.5368	31.2193	0.988889	6197334	6197334-37	46.8	0.193493	GG	GG	GG	GG	GG	GG	CC	GG	GG	GG	GG	GC	GG	GG	GG	GG
SNP0363	6180324|F|0-19:A>G-19:A>G	6180324	TGCAGCCATGATTGAAAATAATCTCTAAAAATATATCTCGCCCCAAAAACAGAGAGCCCCCTTTTACAG	TGCAGCCATGATTGAAAATAATCTCTAAAAATATATCTCGCCCCAAAAACAGAGAGCCCCCTTTTACAG	TGCAGCCATGATTGAAAATAATCTCTAAAAATATATCTCGCCCCAAAAACAGAGAGCCCCCTTTTACAG	JJMO01000121.1_chromosome_5_Vr05	9368160	1	4.24384e-24	TGCAGCCATGATTGAAAATGTTCTCTAAAAATATATCTCGCCCCAAAAACAGAGAGCCCCCTTTTACAG	19:A>G	A	G	AA	AG	GG	19	0.969178	0.236749	0.865724	0.134276	0.763251	0.102473	0.361398	0.232491	0.296945	14.4327	6.42773	0.964158	6180324	6180324-19	9	0.185512	AA	NN	GG	GG	AA	GG	GG	GG	AA	AA	GG	GG	AG	GG	GG	GG
SNP0364	6153942|F|0-8:A>T-8:A>T	6153942	TGCAGAAGAAGTTTTTTCGTTCAAACTACATTCCCGAGAGGGAACTAGAAGCTTTCCAGGAGCTGCAAT	TGCAGAAGAAGTTTTTTCGTTCAAACTACATTCCCGAGAGGGAACTAGAAGCTTTCCAGGAGCTGCAAT	TGCAGAAGAAGTTTTTTCGTTCAAACTACATTCCCGAGAGGGAACTAGAAGCTTTCCAGGAGCTGCAAT	JJMO01000121.1_chromosome_5_Vr05	9497041	1	4.21392e-29	TGCAGAAGTTGTTTTTTCGTTCAAACTACATTCCCGAGAGGGAACTAGAAGCTTTCCAGGAGCTGCAAT	8:A>T	A	T	AA	AT	TT	8	1	0.890411	0.280822	0.719178	0.109589	0.171233	0.195159	0.403922	0.29954	14.3093	9.46018	0.990476	6153942	6153942-8	15.3	0.195205	AA	AT	AA	AA	AA	AA	TT	AA	AA	AA	AA	AT	AA	AT	AA	AA
SNP0365	6182696|F|0-67:G>A-67:G>A	6182696	TGCAGTGCAAAAGTCAAAACTCAAAAGGTTCGTTTTGTCCTTCTCGATACAACATTTGCTTTGTTCTGT	TGCAGTGCAAAAGTCAAAACTCAAAAGGTTCGTTTTGTCCTTCTCGATACAACATTTGCTTTGTTCTGT	TGCAGTGCAAAAGTCAAAACTCAAAAGGTTCGTTTTGTCCTTCTCGATACAACATTTGCTTTGTTCTGT	JJMO01000121.1_chromosome_5_Vr05	10493414	1	4.21392e-29	TGCAGTGCAAAAGTCAAAACTCAAAAGGTTCGTTTTGTCCTTCTCGATACAACATTTGCTTTGTTCTAT	67:G>A	G	A	GG	GA	AA	67	1	0.880137	0.35274	0.64726	0.119863	0.232877	0.210992	0.456629	0.33381	43.1973	28.4931	0.990476	6182696	6182696-67	47.9	0.236301	GG	GG	AA	GG	GG	GG	AA	GG	GG	GG	GA	GA	GA	GG	GG	GG
SNP0366	6203209|F|0-38:A>G-38:A>G	6203209	TGCAGATATTTAGGCATACAGAAACATTCGAATGGAAAAGTAACATTTGAAAAAGCTTTTATCTTTTAC	TGCAGATATTTAGGCATACAGAAACATTCGAATGGAAAAGTAACATTTGAAAAAGCTTTTATCTTTTAC	TGCAGATATTTAGGCATACAGAAACATTCGAATGGAAAAGTAACATTTGAAAAAGCTTTTATCTTTTAC	JJMO01000121.1_chromosome_5_Vr05	10675630	1	1.51560e-28	TGCAGATATTTAGGCATACAGAAACATTCGAATGGAAAGGTAACATTTGAAAAAGCTTTTATCTTTTAC	38:A>G	A	G	AA	AG	GG	38	1	0.866438	0.359589	0.640411	0.133562	0.226027	0.231446	0.46057	0.346008	49.2322	39.1862	0.985714	6203209	6203209-38	56.8	0.246575	AA	AA	GG	AA	AA	AA	GG	AA	AA	AA	AG	AG	AG	AA	AA	AA
SNP0367	6205224|F|0-39:T>G-39:T>G	6205224	TGCAGTCTACTTGAAACTCAGCTTGTGTTTTCCCATATGTTTTATTGACCAAAGTACATTGAAAATCCA	TGCAGTCTACTTGAAACTCAGCTTGTGTTTTCCCATATGTTTTATTGACCAAAGTACATTGAAAATCCA	TGCAGTCTACTTGAAACTCAGCTTGTGTTTTCCCATATGTTTTATTGACCAAAGTACATTGAAAATCCA	JJMO01000121.1_chromosome_5_Vr05	10675823	1	4.27397e-19	TGCAGTCTACTTGAAACTCAGCTTGTGTTTTCCCATATGGTTTATTGACCAAAGTACATTGAAAATCCA	39:T>G	T	G	TT	TG	GG	39	0.976027	0.663158	0.638596	0.361404	0.336842	0.301754	0.446759	0.461582	0.454171	39.9926	41.485	0.995098	6205224	6205224-39	52.9	0.487719	GG	GG	GG	TG	TT	GG	TT	TT	GG	GG	TT	TG	TT	GG	TT	TT
SNP0368	6181561|F|0-14:G>T-14:G>T	6181561	TGCAGGCCCGTAAAGGCGATGAAAAGCCCAATCCCAGCTGCGCAGCCGAGCCTCACTGAATGAGGGATG	TGCAGGCCCGTAAAGGCGATGAAAAGCCCAATCCCAGCTGCGCAGCCGAGCCTCACTGAATGAGGGATG	TGCAGGCCCGTAAAGGCGATGAAAAGCCCAATCCCAGCTGCGCAGCCGAGCCTCACTGAATGAGGGATG	JJMO01000121.1_chromosome_5_Vr05	10948043	1	4.21392e-29	TGCAGGCCCGTAAATGCGATGAAAAGCCCAATACCAGCTGCACAGCCGAGCCTCACTGAATGAGGGATG	14:G>T	G	T	GG	GT	TT	14	0.993151	0.851724	0.327586	0.672414	0.148276	0.17931	0.25258	0.440547	0.346564	6.49292	4.81061	0.975962	6181561	6181561-14	7.1	0.237931	GG	GG	TT	GG	GG	GG	TT	GG	GG	GG	GG	GT	GT	GG	GG	GG
SNP0369	6156320|F|0-17:C>T-17:C>T	6156320	TGCAGATGTTTTTTTCACATGTAAGAAAAAAAAAATCAATTAGAAAAGGACAACGAAACATTCTGAAAC	TGCAGATGTTTTTTTCACATGTAAGAAAAAAAAAATCAATTAGAAAAGGACAACGAAACATTCTGAAAC	TGCAGATGTTTTTTTCACATGTAAGAAAAAAAAAATCAATTAGAAAAGGACAACGAAACATTCTGAAAC	JJMO01000121.1_chromosome_5_Vr05	11588517	1	1.96055e-27	TGCAGATGTTTTTTTCATATGTAAGAAAAAAAAAATCAATTAGAAAAGGACAACGAAACATTCTGAAAC	17:C>T	C	T	CC	CT	TT	17	0.996575	0.780069	0.42268	0.57732	0.219931	0.202749	0.343123	0.488043	0.415583	14.4665	11.0909	0.97619	6156320	6156320-17	15.9	0.321306	CC	TT	CC	CC	TT	CC	CC	CC	CC	CT	CT	CC	CT	TT	CC	CT
SNP0370	6202710|F|0-12:A>G-12:A>G	6202710	TGCAGCAAGAGCAATTGGTGGCTGCGCAGTATATGTAAGGTAAGGCACCAAATCAGATTACAGATCGGA	TGCAGCAAGAGCAATTGGTGGCTGCGCAGTATATGTAAGGTAAGGCACCAAATCAGATTACAGATCGGA	TGCAGCAAGAGCAATTGGTGGCTGCGCAGTATATGTAAGGTAAGGCACCAAATCAGATTAC	JJMO01000121.1_chromosome_5_Vr05	11595034	1	7.55318e-21	TGCAGCAAGAGCGATTGGTGGCTGTGCAGTATATGTAAGGTAAGGCACCAAATCAGATTACAGATCGGA	12:A>G	A	G	AA	AG	GG	12	0.993151	0.796552	0.482759	0.517241	0.203448	0.27931	0.324114	0.499405	0.41176	67.2069	62.4076	0.985714	6202710	6202710-12	83.5	0.343103	AA	GG	AA	AA	GG	AA	AA	AA	AA	AG	AG	AA	AG	GG	AA	AG
SNP0371	6189499|F|0-52:C>T-52:C>T	6189499	TGCAGAAGGAGGAAACATCATTTTCATGAAGATTAGTTTGGAAGGGAAAAAACACTGCTGTTTTGAGTT	TGCAGAAGGAGGAAACATCATTTTCATGAAGATTAGTTTGGAAGGGAAAAAACACTGCTGTTTTGAGTT	TGCAGAAGGAGGAAACATCATTTTCATGAAGATTAGTTTGGAAGGGAAAAAACACTGCTGTTTTGAGTT	JJMO01000121.1_chromosome_5_Vr05	11699419	1	4.21392e-29	TGCAGAAGGAGGAAACATCATTTTCATGAAGATTAGTTTGGAAGGGAAAAAATACTGCTGTTTTGAGTT	52:C>T	C	T	CC	CT	TT	52	1	0.503425	0.770548	0.229452	0.496575	0.273973	0.499977	0.353608	0.426792	32.6682	33.8702	0.990476	6189499	6189499-52	42.3	0.366438	TT	CC	TT	TT	CC	TT	TT	CT	TT	CT	CT	TT	CT	CC	TT	CT
SNP0372	6159564|F|0-42:C>T-42:C>T	6159564	TGCAGCTTCAATGCTCCAGGGATTGAAATGGATGACGAGGAGCTTGCTCGCTTTGTGGACCATGTTGAT	TGCAGCTTCAATGCTCCAGGGATTGAAATGGATGACGAGGAGCTTGCTCGCTTTGTGGACCATGTTGAT	TGCAGCTTCAATGCTCCAGGGATTGAAATGGATGACGAGGAGCTTGCTCGCTTTGTGGACCATGTTGAT	JJMO01000121.1_chromosome_5_Vr05	12571112	1	4.21392e-29	TGCAGCTTCAATGCTCCAGGGATTGAAATGGATGACGAGGAGTTTGCTCGCTTTGTGGACCATGTTGAT	42:C>T	C	T	CC	CT	TT	42	0.993151	0.910345	0.241379	0.758621	0.0896552	0.151724	0.163234	0.366231	0.264732	12.1277	9.59615	0.967949	6159564	6159564-42	13.3	0.165517	TT	CC	CC	CC	CT	CC	CC	CC	TT	CT	CC	CC	CT	CC	CC	CC
SNP0373	15687361|F|0-27:T>C-27:T>C	15687361	TGCAGAGAAGATGGCATATCAGAGGTATAATGTAAAGATAAATGACAATTACAGATCGGAAGAGCGGTT	TGCAGAGAAGATGGCATATCAGAGGTATAATGTAAAGATAAATGACAATTACAGATCGGAAGAGCGGTT	TGCAGAGAAGATGGCATATCAGAGGTATAATGTAAAGATAAATGACAATTAC	JJMO01000121.1_chromosome_5_Vr05	12743187	1	2.65936e-19	TGCAGAGAAGATGGCATATCAGAGGTACAATGTAAAGATAAATGACAATTACAGATCGGAAGAGCGGTT	27:T>C	T	C	TT	TC	CC	27	1	0.965753	0.0753425	0.924658	0.0342466	0.0410959	0.0661475	0.139332	0.10274	39.6253	34.0323	1	15687361	15687361-27	40.9	0.0547945	TT	TT	TT	TT	TT	TT	TT	TT	TT	TT	TT	TT	TT	TT	TT	TT
SNP0374	6171608|F|0-23:C>T-23:C>T	6171608	TGCAGGTTGCTTCTTTTCTGTATCACCAAGAGAAAATGAATGTATTTGTGGAACCAGATGTGCATGATA	TGCAGGTTGCTTCTTTTCTGTATCACCAAGAGAAAATGAATGTATTTGTGGAACCAGATGTGCATGATA	TGCAGGTTGCTTCTTTTCTGTATCACCAAGAGAAAATGAATGTATTTGTGGAACCAGATGTGCATGATA	JJMO01000121.1_chromosome_5_Vr05	12777100	1	4.21392e-29	TGCAGGTTGCTTCTTTTCTGTATTACCAAGAGAAAATGAATGTATTTGTGGAACCAGATGTGCATGATA	23:C>T	C	T	CC	CT	TT	23	0.993151	0.951724	0.0862069	0.913793	0.0482759	0.037931	0.0918906	0.157551	0.124721	6.485	3.825	1	6171608	6171608-23	6.5	0.0672414	CC	CC	CC	CC	CC	CC	CC	CC	CC	CC	CC	CC	CC	CC	CC	CC
SNP0375	6203722|F|0-33:A>T-33:A>T	6203722	TGCAGTTATTCCTGAATTAGCACAGTGACTTGGAACAATACAAGATCAAATGTTCTCTTTTATAAATTT	TGCAGTTATTCCTGAATTAGCACAGTGACTTGGAACAATACAAGATCAAATGTTCTCTTTTATAAATTT	TGCAGTTATTCCTGAATTAGCACAGTGACTTGGAACAATACAAGATCAAATGTTCTCTTTTATAAATTT	JJMO01000121.1_chromosome_5_Vr05	12901292	3	4.21392e-29	TGCAGTTATTCCTGAATTAGCACAGTGACTTGGTACAATACAAGATCAAATGTTCTCTTTTATAAATTT	33:A>T	A	T	AA	AT	TT	33	0.952055	1	0.363309	0.636691	0	0.363309	0	0.462631	0.231316	65.5807	22.3542	0.990291	6203722	6203722-33	73.6	0.181655	AT	AT	AA	AA	AA	AA	AA	AT	AT	AT	AA	AA	AT	AT	AA	AA
SNP0376	6173270|F|0-54:A>G-54:A>G	6173270	TGCAGTTGGACCAAGAGTAGCTGCTTCTTGTGCTCATGCAGCATTAGCAGTATTATCAGTGGATAATTC	TGCAGTTGGACCAAGAGTAGCTGCTTCTTGTGCTCATGCAGCATTAGCAGTATTATCAGTGGATAATTC	TGCAGTTGGACCAAGAGTAGCTGCTTCTTGTGCTCATGCAGCATTAGCAGTATTATCAGTGGATAATTC	JJMO01000121.1_chromosome_5_Vr05	13036809	1	4.21392e-29	TGCAGTTGGACCAAGAGTAGCTGCTTCTTGTGCTCATGCAGCATTAGCAGTATTGTCAGTGGATAATTC	54:A>G	A	G	AA	AG	GG	54	0.969178	0.961131	0.074205	0.925795	0.0388693	0.0353357	0.0747169	0.137397	0.106057	4.08462	3.03226	0.99	6173270	6173270-54	4.1	0.0565371	AA	AA	AA	AA	AA	AA	AA	AA	AA	AA	AA	AA	AA	AA	AA	AA
SNP0377	6205575|F|0-42:C>A-42:C>A	6205575	TGCAGCAAATAAACCAAAAGACTAGTAAGCCATAAAAATTACCATATACGAATGAGAGTCTTACAGATC	TGCAGCAAATAAACCAAAAGACTAGTAAGCCATAAAAATTACCATATACGAATGAGAGTCTTACAGATC	TGCAGCAAATAAACCAAAAGACTAGTAAGCCATAAAAATTACCATATACGAATGAGAGTCTTAC	JJMO01000121.1_chromosome_5_Vr05	13446074	1	8.10804e-26	TGCAGCAAATAAACCAAAAGACTAGTAAGCCATAAAAATTACAATATACGAATGAGAGTCTTACAGATC	42:C>A	C	A	CC	CA	AA	42	1	0.856164	0.431507	0.568493	0.143836	0.287671	0.246294	0.490617	0.368456	33.4751	19.9832	0.985714	6205575	6205575-42	37.2	0.287671	AA	CA	CC	CA	CC	CC	CC	CA	AA	CA	CC	CC	CA	CA	CC	CC
SNP0378	6201947|F|0-15:T>C-15:T>C	6201947	TGCAGGAAAGCTTGCTGAGTGCCAGAAAACAATAGCGTCTTTGGGGAATCAATTACAGATCGGAAGAGC	TGCAGGAAAGCTTGCTGAGTGCCAGAAAACAATAGCGTCTTTGGGGAATCAATTACAGATCGGAAGAGC	TGCAGGAAAGCTTGCTGAGTGCCAGAAAACAATAGCGTCTTTGGGGAATCAATTAC	JJMO01000121.1_chromosome_5_Vr05	13465131	2	1.81627e-21	TGCAGGAAAGCTTGCCGAGTGCCAGAAAACAATAGCCTCTTTGGGGAATCAATTACAGATCGGAAGAGC	15:T>C	T	C	TT	TC	CC	15	1	0.849315	0.472603	0.527397	0.150685	0.321918	0.255958	0.498499	0.377228	105.775	78.9703	1	6201947	6201947-15	126.9	0.311644	CC	TC	TT	TC	TT	TT	TT	TC	CC	TC	TT	TT	TC	TC	TT	TT
SNP0379	6207917|F|0-36:C>T-36:C>T	6207917	TGCAGCTAATGCTAGGTCCTCCTGGCGTAGAACATGCAAAAAACATTTACAGATCGGAAGAGCGGTTCA	TGCAGCTAATGCTAGGTCCTCCTGGCGTAGAACATGCAAAAAACATTTACAGATCGGAAGAGCGGTTCA	TGCAGCTAATGCTAGGTCCTCCTGGCGTAGAACATGCAAAAAACATTTAC	JJMO01000121.1_chromosome_5_Vr05	13465184	1	3.19438e-18	TGCAGCTAATGCTAGGTCCTCCTGGCGTAGAACATGTAAAAAACATTTACAGATCGGAAGAGCGGTTCA	36:C>T	C	T	CC	CT	TT	36	1	0.85274	0.482877	0.517123	0.14726	0.335616	0.251149	0.499414	0.375281	133.715	79.1586	0.987302	6207917	6207917-36	152	0.315068	TT	CT	CC	CT	CC	CC	CC	CT	TT	CT	CC	CC	CT	CT	CC	CC
SNP0380	6193780|F|0-5:C>A-5:C>A	6193780	TGCAGCGATCCACTGTGTTACTGTGTATGCTTCATTCAAACATTTCAATATAATTACAGATCGGAAGAG	TGCAGCGATCCACTGTGTTACTGTGTATGCTTCATTCAAACATTTCAATATAATTACAGATCGGAAGAG	TGCAGCGATCCACTGTGTTACTGTGTATGCTTCATTCAAACATTTCAATATAATTAC	JJMO01000121.1_chromosome_5_Vr05	13538026	1	5.24470e-17	TGCAGAGATCCACTGTGTTACTGTGTATGCTTCATTCAAACATTTCAACGTAATTACAGATCGGAAGAG	5:C>A	C	A	CC	CA	AA	5	0.993151	0.882759	0.293103	0.706897	0.117241	0.175862	0.206992	0.414388	0.31069	44.4417	37.1583	0.991909	6193780	6193780-5	50	0.205172	CC	CC	CC	CC	CC	AA	CC	CC	CC	CA	CC	CC	CA	CC	CC	CC
SNP0381	6160034|F|0-23:A>G-23:A>G	6160034	TGCAGGAAATGGGGGAAGGTTAGATTTGTCAGTCCAGAATAAATCAAGCTACCTGCTTCATAAATTCGG	TGCAGGAAATGGGGGAAGGTTAGATTTGTCAGTCCAGAATAAATCAAGCTACCTGCTTCATAAATTCGG	TGCAGGAAATGGGGGAAGGTTAGATTTGTCAGTCCAGAATAAATCAAGCTACCTGCTTCATAAATTCGG	JJMO01000121.1_chromosome_5_Vr05	14178649	1	4.21392e-29	TGCAGGAAATGGGGGAAGGTTAGGTTTGTCAGTCCAGAATAAATCAAGCTACCTGCTTCGTAAATTCGG	23:A>G	A	G	AA	AG	GG	23	0.993151	0.768966	0.513793	0.486207	0.231034	0.282759	0.355315	0.49962	0.427467	15.1156	13.6244	0.961538	6160034	6160034-23	18.6	0.372414	GG	AA	AG	AG	GG	AA	AA	AG	GG	AG	AA	AA	AG	AG	AA	AG
SNP0382	6161110|F|0-30:A>G-30:A>G	6161110	TGCAGGGACAAGAGTTTGAAGAGAATAAGAAGGGTGGAATGTGGGAATAGGGTGATGTTGCATGATATT	TGCAGGGACAAGAGTTTGAAGAGAATAAGAAGGGTGGAATGTGGGAATAGGGTGATGTTGCATGATATT	TGCAGGGACAAGAGTTTGAAGAGAATAAGAAGGGTGGAATGTGGGAATAGGGTGATGTTGCATGATATT	JJMO01000121.1_chromosome_5_Vr05	14193492	1	4.21392e-29	TGCAGGGACAAGAGTTTGAAGAGAATAAGAGGGGTGGAATGTGGGAATAGGGTGATGTTGCATGATATT	30:A>G	A	G	AA	AG	GG	30	1	0.883562	0.328767	0.671233	0.116438	0.212329	0.205761	0.441359	0.32356	10.8967	8.43537	0.97619	6161110	6161110-30	12.3	0.222603	AA	AA	AG	AG	GG	AA	AA	AG	AA	AA	AA	AA	AA	AA	AA	AG
SNP0383	6189904|F|0-35:A>G-35:A>G	6189904	TGCAGAGATAAAGCATGCAACCAGAGACAAGAAAAAATATACAGTATAAACAACAGACAATTCACTTTA	TGCAGAGATAAAGCATGCAACCAGAGACAAGAAAAAATATACAGTATAAACAACAGACAATTCACTTTA	TGCAGAGATAAAGCATGCAACCAGAGACAAGAAAAAATATACAGTATAAACAACAGACAATTCACTTTA	JJMO01000121.1_chromosome_5_Vr05	14400126	1	4.21392e-29	TGCAGAGATAAAGCATGCAACCAGAGACAAGAAAAGATATACAGTATAAACAACAGACAATTCACTTTA	35:A>G	A	G	AA	AG	GG	35	0.996575	0.965636	0.116838	0.883162	0.0343643	0.0824742	0.0663667	0.206375	0.136371	25.1531	20.8222	0.995238	6189904	6189904-35	26.7	0.0756014	AA	AA	AA	AA	AA	AA	AA	AG	AA	AA	AA	AA	AA	AA	AA	AA
SNP0385	6204957|F|0-19:A>G-19:A>G	6204957	TGCAGAAAAACTTCTCCAAAATGAAAATCCAGAGATTTTCATATCTTCATTATTCCACTTTTACAGATC	TGCAGAAAAACTTCTCCAAAATGAAAATCCAGAGATTTTCATATCTTCATTATTCCACTTTTACAGATC	TGCAGAAAAACTTCTCCAAAATGAAAATCCAGAGATTTTCATATCTTCATTATTCCACTTTTAC	JJMO01000121.1_chromosome_5_Vr05	14431701	1	8.10804e-26	TGCAGAAAAACTTCTCCAAGATGAAAATCCAGAGATTTTCATATCTTCATTATTCCACTTTTACAGATC	19:A>G	A	G	AA	AG	GG	19	1	0.558219	0.756849	0.243151	0.441781	0.315068	0.493221	0.368057	0.430639	25.4809	30.066	0.979365	6204957	6204957-19	36.8	0.400685	GG	GG	GG	AG	AA	GG	GG	AG	GG	AG	AG	GG	AG	GG	GG	AG
SNP0386	6178201|F|0-53:G>A-53:G>A	6178201	TGCAGAACAAGAAATAGGAAAGGAAATAGTGCATGGAGGTGGACTGGTGCATAGTGAAACACAAATATC	TGCAGAACAAGAAATAGGAAAGGAAATAGTGCATGGAGGTGGACTGGTGCATAGTGAAACACAAATATC	TGCAGAACAAGAAATAGGAAAGGAAATAGTGCATGGAGGTGGACTGGTGCATAGTGAAACACAAATATC	JJMO01000121.1_chromosome_5_Vr05	14561695	1	4.21392e-29	TGCAGAACAAGAAATAGGAAAGGAAATAGTGCATGGAGGTGGACTGGTGCATAATGAAACACAAATATC	53:G>A	G	A	GG	GA	AA	53	0.996575	0.505155	0.718213	0.281787	0.494845	0.223368	0.499947	0.404766	0.452356	6.48325	6.81579	0.966667	6178201	6178201-53	8.1	0.393471	AA	GA	AA	GA	GG	GG	AA	GA	AA	GG	GA	AA	GA	GA	AA	AA
SNP0387	6175801|F|0-35:C>T-35:C>T	6175801	TGCAGATTTTATTGTAACTTTTAGATGAACTAAATCTTGAAGTGAACTTTACTTTTACAGATCGGAAGA	TGCAGATTTTATTGTAACTTTTAGATGAACTAAATCTTGAAGTGAACTTTACTTTTACAGATCGGAAGA	TGCAGATTTTATTGTAACTTTTAGATGAACTAAATCTTGAAGTGAACTTTACTTTTAC	JJMO01000121.1_chromosome_5_Vr05	14595440	1	1.49182e-22	TGCAGATTTTATTGTAACTTTTAGATGAACTAAATTTTGAAGTGAACTTTACTTTTACAGATCGGAAGA	35:C>T	C	T	CC	CT	TT	35	0.996575	0.546392	0.75945	0.24055	0.453608	0.305842	0.495696	0.365371	0.430533	24.6842	25.4416	0.966667	6175801	6175801-35	32.7	0.393471	TT	CT	TT	CT	CC	CC	TT	CT	TT	CT	CT	TT	CT	CT	TT	TT
SNP0388	6154045|F|0-6:A>G-6:A>G	6154045	TGCAGAAGCCATATCCAAAGTTCTGCATTGAAGCTTAGTTATTAGAATAAATATAATAATGGAATTATG	TGCAGAAGCCATATCCAAAGTTCTGCATTGAAGCTTAGTTATTAGAATAAATATAATAATGGAATTATG	TGCAGAAGCCATATCCAAAGTTCTGCATTGAAGCTTAGTTATTAGAATAAATATAATAATGGAATTATG	JJMO01000121.1_chromosome_5_Vr05	14601292	1	4.21392e-29	TGCAGAGGCCATATCTAAAGTTCTGCATAGAAGCTTAGTTATTAGAATAAATATAATAATGGAATTATG	6:A>G	A	G	AA	AG	GG	6	0.996575	0.539519	0.745704	0.254296	0.460481	0.285223	0.496877	0.379259	0.438068	9.02667	8.53503	0.974603	6154045	6154045-6	11.2	0.396907	GG	GG	GG	AG	AG	AA	GG	AG	GG	AG	AG	GG	AG	AG	GG	GG
SNP0389	6181972|F|0-68:A>T-68:A>T	6181972	TGCAGGTTTATTACATGCTGGACAATAATGGGCAATTGCTGAACTTCTCTGGCTGTGGTAATTTATTTA	TGCAGGTTTATTACATGCTGGACAATAATGGGCAATTGCTGAACTTCTCTGGCTGTGGTAATTTATTTA	TGCAGGTTTATTACATGCTGGACAATAATGGGCAATTGCTGAACTTCTCTGGCTGTGGTAATTTATTTA	JJMO01000121.1_chromosome_5_Vr05	14654467	1	4.21392e-29	TGCAGGTTTATTACATGCTGGACAATAATGGGCAATTGCTGAACTTCTCTGGCTGTGGTAATTTATTTT	68:A>T	A	T	AA	AT	TT	68	1	0.952055	0.236301	0.763699	0.0479452	0.188356	0.0912929	0.360926	0.226109	28.3075	14.0213	0.990476	6181972	6181972-68	30.1	0.142123	AA	AA	AA	AA	AA	AA	AA	AA	AA	AA	AT	AA	AA	AA	AA	AA
SNP0390	6162120|F|0-37:C>G-37:C>G	6162120	TGCAGTATCTAATCACAGAACTTTTTCATAAACTGTTCTACCATGAATCAGTTTGATGTTATTATAGTA	TGCAGTATCTAATCACAGAACTTTTTCATAAACTGTTCTACCATGAATCAGTTTGATGTTATTATAGTA	TGCAGTATCTAATCACAGAACTTTTTCATAAACTGTTCTACCATGAATCAGTTTGATGTTATTATAGTA	JJMO01000121.1_chromosome_5_Vr05	14670182	1	1.96055e-27	TGCAGTATCTAATCACAGAACTTTTTCATAAACTGTTGTACCATGAATCAGTTTGATGTTATTATAGTA	37:C>G	C	G	CC	CG	GG	37	0.996575	0.931271	0.223368	0.776632	0.0687285	0.154639	0.12801	0.346949	0.237479	28.574	17.5698	1	6162120	6162120-37	30.5	0.146048	CC	CC	CC	CC	CC	GG	CC	CG	CC	CG	CC	CC	CC	CC	CC	CC
SNP0391	6193794|F|0-28:C>T-28:C>T	6193794	TGCAGAGTACAAAAGATAGGAAAAACACCACTAAGCACATGAAGAAATTACAGATCGGAAGAGCGGTTC	TGCAGAGTACAAAAGATAGGAAAAACACCACTAAGCACATGAAGAAATTACAGATCGGAAGAGCGGTTC	TGCAGAGTACAAAAGATAGGAAAAACACCACTAAGCACATGAAGAAATTAC	JJMO01000121.1_chromosome_5_Vr05	14679121	1	4.29112e-17	TGCAGAGTACAAAAGATAGGAAAAACACTACTAAGCACATGAAGAAATTACAGATCGGAAGAGCGGTTC	28:C>T	C	T	CC	CT	TT	28	1	0.863014	0.424658	0.575342	0.136986	0.287671	0.236442	0.488647	0.362545	67.7493	44.2485	0.995238	6193794	6193794-28	76.9	0.280822	CC	CC	CC	CC	CC	TT	CC	CT	CC	CT	CT	CC	CC	CC	CC	CC
SNP0393	6155436|F|0-57:T>C-57:T>C	6155436	TGCAGAGGTTCCTCCAGTGCCAGCTGAAGACGGCGGTTATTGCGTGGGTATCCCTGGTGGGTTTGGTGG	TGCAGAGGTTCCTCCAGTGCCAGCTGAAGACGGCGGTTATTGCGTGGGTATCCCTGGTGGGTTTGGTGG	TGCAGAGGTTCCTCCAGTGCCAGCTGAAGACGGCGGTTATTGCGTGGGTATCCCTGGTGGGTTTGGTGG	JJMO01000121.1_chromosome_5_Vr05	14810945	1	1.96055e-27	TGCAGAGGTTCCTCCAGTGCCAGCTGAAGACGGCGGTTATTGCGTGGGTATCCCTGGCGGGTTTGGTGG	57:T>C	T	C	TT	TC	CC	57	1	0.780822	0.513699	0.486301	0.219178	0.294521	0.342278	0.499625	0.420951	25.6717	19.0197	0.979365	6155436	6155436-57	29.7	0.366438	TT	TT	TT	TT	TT	CC	TT	TC	TT	TC	TC	TC	TT	TT	TT	TT
SNP0394	6194295|F|0-8:G>C-8:G>C	6194295	TGCAGTTTGCTAGATCCCTTTCTCTTATACCATCCATAGCAAGAAGACGAAAATATTACAGATCGGAAG	TGCAGTTTGCTAGATCCCTTTCTCTTATACCATCCATAGCAAGAAGACGAAAATATTACAGATCGGAAG	TGCAGTTTGCTAGATCCCTTTCTCTTATACCATCCATAGCAAGAAGACGAAAATATTAC	JJMO01000121.1_chromosome_5_Vr05	14814494	1	9.24251e-20	TGCAGTTTCCTAGATCACTTTCTCTTATACCATCCATAGCAAGAAGACGAAAATATTACAGATCGGAAG	8:G>C	G	C	GG	GC	CC	8	0.996575	0.80756	0.52921	0.47079	0.19244	0.33677	0.310814	0.498294	0.404554	70.0525	53.1893	0.990476	6194295	6194295-8	84.4	0.360825	GG	GG	GG	GG	GG	CC	GG	GC	GG	GC	GC	GC	GG	GG	GG	GG
SNP0395	6201915|F|0-12:T>A-12:T>A	6201915	TGCAGCAGTTAGTCAGTGGTGAGGGAAGCCAAGCTCAACCGGAAGACAACAACGTTACAGATCGGAAGA	TGCAGCAGTTAGTCAGTGGTGAGGGAAGCCAAGCTCAACCGGAAGACAACAACGTTACAGATCGGAAGA	TGCAGCAGTTAGTCAGTGGTGAGGGAAGCCAAGCTCAACCGGAAGACAACAACGTTAC	JJMO01000121.1_chromosome_5_Vr05	14872151	1	1.49182e-22	TGCAGCAGTTAGACAGTGGTGAGGGAAGCCAAGCTCAACCGGAAGACAACAACGTTACAGATCGGAAGA	12:T>A	T	A	TT	TA	AA	12	0.996575	0.474227	0.841924	0.158076	0.525773	0.316151	0.498671	0.266175	0.382423	58.8187	79.9524	0.998413	6201915	6201915-12	94.9	0.316151	AA	AA	AA	AA	AA	TT	AA	AA	AA	TA	TA	TA	AA	AA	AA	AA
SNP0396	6195918|F|0-24:T>C-24:T>C	6195918	TGCAGGATTTCCACACCGTCCTCCTCTCCAGCAACCACCATTCCATGTTTATCCAGAATTGTTTTTCGG	TGCAGGATTTCCACACCGTCCTCCTCTCCAGCAACCACCATTCCATGTTTATCCAGAATTGTTTTTCGG	TGCAGGATTTCCACACCGTCCTCCTCTCCAGCAACCACCATTCCATGTTTATCCAGAATTGTTTTTCGG	JJMO01000121.1_chromosome_5_Vr05	14872206	1	9.12154e-26	TGCAGGATTTCCACACCGTCCTCCCCTCGAGCAACCACCATTCCATGTTTATCCAGAATTGTTTTTCGG	24:T>C	T	C	TT	TC	CC	24	0.996575	0.804124	0.474227	0.525773	0.195876	0.278351	0.315018	0.498671	0.406845	26.7209	19.7446	0.995238	6195918	6195918-24	30.7	0.335052	TT	TT	TT	TT	TT	CC	TT	TT	TT	TC	TC	TC	TT	TT	TT	TT
SNP0397	6209233|F|0-16:A>T-16:A>T	6209233	TGCAGTACACCAAATTATACACCATTCATGATATCACATATACACTGACTGACCTGCAAGGTTACAGAT	TGCAGTACACCAAATTATACACCATTCATGATATCACATATACACTGACTGACCTGCAAGGTTACAGAT	TGCAGTACACCAAATTATACACCATTCATGATATCACATATACACTGACTGACCTGCAAGGTTAC	JJMO01000121.1_chromosome_5_Vr05	14914718	1	2.31069e-26	TGCAGTACACCAAATTTTACACCATTCATGATATCACATATACACTGACTGACCTGCAAGGTTACAGAT	16:A>T	A	T	AA	AT	TT	16	1	0.482877	0.815068	0.184932	0.517123	0.297945	0.499414	0.301464	0.400439	25.4946	36.82	0.985714	6209233	6209233-16	42.2	0.333904	TT	TT	TT	TT	TT	AA	TT	TT	TT	AT	AT	AT	TT	TT	TT	TT
SNP0398	6202676|F|0-13:C>G-13:C>G	6202676	TGCAGACAGAAAACTGGGAAGGGAAGAACATTTTTCAGAACGTTTACAGATCGGAAGAGCGGTTCAGCA	TGCAGACAGAAAACTGGGAAGGGAAGAACATTTTTCAGAACGTTTACAGATCGGAAGAGCGGTTCAGCA	TGCAGACAGAAAACTGGGAAGGGAAGAACATTTTTCAGAACGTTTAC	JJMO01000121.1_chromosome_5_Vr05	14953453	1	1.31471e-16	TGCAGACAGAAAAGTGGGAAGGGAAGAACATTTTTCAGAACGTTTACAGATCGGAAGAGCGGTTCAGCA	13:C>G	C	G	CC	CG	GG	13	1	0.489726	0.821918	0.178082	0.510274	0.311644	0.499789	0.292738	0.396263	57.4973	81.0198	0.995238	6202676	6202676-13	94.4	0.333904	GG	GG	GG	GG	CG	CC	GG	GG	GG	CG	CG	CG	GG	GG	GG	GG
SNP0400	6199203|F|0-9:G>T-9:G>T	6199203	TGCAGGGTGGTTCTGGCTGCAAAATTCTACAAAAAGCAGACTCAAAGTGAATTCTCTGGTTTCGATATT	TGCAGGGTGGTTCTGGCTGCAAAATTCTACAAAAAGCAGACTCAAAGTGAATTCTCTGGTTTCGATATT	TGCAGGGTGGTTCTGGCTGCAAAATTCTACAAAAAGCAGACTCAAAGTGAATTCTCTGGTTTCGATATT	JJMO01000121.1_chromosome_5_Vr05	14988011	1	4.21392e-29	TGCAGGGTGTTTCTGGCTGCAAAATTCTACAAAAAGCAGACTCAAAGTGAATTCTCTGGTTTCGATATT	9:G>T	G	T	GG	GT	TT	9	0.996575	0.484536	0.800687	0.199313	0.515464	0.285223	0.499522	0.319174	0.409348	28.328	37.0673	0.995238	6199203	6199203-9	43.3	0.341924	TT	TT	TT	TT	TT	GG	TT	TT	TT	GT	GT	GT	TT	TT	TT	TT
SNP0401	6181974|F|0-58:G>C-58:G>C	6181974	TGCAGGTTTCACTCTAAGATACAAACAATCAAACACATCCTACTGGTTCACTCTCACTGTCAGATGCGG	TGCAGGTTTCACTCTAAGATACAAACAATCAAACACATCCTACTGGTTCACTCTCACTGTCAGATGCGG	TGCAGGTTTCACTCTAAGATACAAACAATCAAACACATCCTACTGGTTCACTCTCACTGTCAGATGCGG	JJMO01000121.1_chromosome_5_Vr05	15265643	1	1.96055e-27	TGCAGGTTTCACTCTAAGATACAAACAATCAAACACATCCTACTGGTTCACTCTCACTCTCAGATGCGG	58:G>C	G	C	GG	GC	CC	58	1	0.890411	0.342466	0.657534	0.109589	0.232877	0.195159	0.450366	0.322762	39.0186	24.9552	0.995238	6181974	6181974-58	43.1	0.226027	GG	GG	GG	GC	GG	CC	GG	GG	GG	GC	GC	GG	GC	GG	GG	GG
SNP0402	6197610|F|0-40:A>T-40:A>T	6197610	TGCAGTTTTATGTTGGTTGTCATCCTCATGTCTGGATTTGAGGTATTACAGATCGGAAGAGCGGTTCAG	TGCAGTTTTATGTTGGTTGTCATCCTCATGTCTGGATTTGAGGTATTACAGATCGGAAGAGCGGTTCAG	TGCAGTTTTATGTTGGTTGTCATCCTCATGTCTGGATTTGAGGTATTAC	JJMO01000121.1_chromosome_5_Vr05	15270471	1	1.10471e-17	TGCAGTTTTATGTTGGTTGTCATCCTCATGTCTGGATTTGTGGTATTACAGATCGGAAGAGCGGTTCAG	40:A>T	A	T	AA	AT	TT	40	1	0.965753	0.133562	0.866438	0.0342466	0.0993151	0.0661475	0.231446	0.148797	59.4173	32.2075	1	6197610	6197610-40	61.6	0.0839041	AA	AA	AA	AT	AA	AA	AA	AA	AA	AA	AT	AA	AT	AA	AA	AA
SNP0403	6192316|F|0-9:G>A-9:G>A	6192316	TGCAGTGGCGGATAAATCTTGGCGTGTTGCCGTGTTCAGCTTCGACTTCAATTGATGATTTTCGTCAAG	TGCAGTGGCGGATAAATCTTGGCGTGTTGCCGTGTTCAGCTTCGACTTCAATTGATGATTTTCGTCAAG	TGCAGTGGCGGATAAATCTTGGCGTGTTGCCGTGTTCAGCTTCGACTTCAATTGATGATTTTCGTCAAG	JJMO01000121.1_chromosome_5_Vr05	15450781	2	4.21392e-29	TGCAGTGGCAGATAAATCTTGGCGTGTTGCCGTGTTCAGCTTCGACTTCAATTGATGATTTTCGTCAAG	9:G>A	G	A	GG	GA	AA	9	0.955479	0.939068	0.498208	0.501792	0.0609319	0.437276	0.114438	0.499994	0.307216	17.0613	7.96447	0.98	6192316	6192316-9	20	0.27957	AA	GG	GG	GG	GA	GA	GG	AA	GG	GA	GG	GG	GA	GG	GG	GG
SNP0404	6193859|F|0-33:G>T-33:G>T	6193859	TGCAGATTTGTATTGTTCCTTTGAAGTGAGATGGATATTACAGATCGGAAGAGCGGTTCAGCAGGAATG	TGCAGATTTGTATTGTTCCTTTGAAGTGAGATGGATATTACAGATCGGAAGAGCGGTTCAGCAGGAATG	TGCAGATTTGTATTGTTCCTTTGAAGTGAGATGGATATTAC	JJMO01000121.1_chromosome_5_Vr05	15542129	1	2.22720e-13	TGCAGATTTGTATTGTTCCTTTGAAGTGAGATGTATATTACAGATCGGAAGAGCGGTTCAGCAGGAATG	33:G>T	G	T	GG	GT	TT	33	1	0.952055	0.178082	0.821918	0.0479452	0.130137	0.0912929	0.292738	0.192015	52.4135	29.8267	0.990476	6193859	6193859-33	54.9	0.113014	GG	GG	GG	GG	GG	GG	GG	GG	GG	GG	GT	GG	GG	GG	GG	GG
SNP0405	6154603|F|0-43:C>T-43:C>T	6154603	TGCAGACAGAGAAAGAATTTGTAAGGAGCTTGTATGAGCATTCCTATGAAAAGTATTGGGAAATTGAAG	TGCAGACAGAGAAAGAATTTGTAAGGAGCTTGTATGAGCATTCCTATGAAAAGTATTGGGAAATTGAAG	TGCAGACAGAGAAAGAATTTGTAAGGAGCTTGTATGAGCATTCCTATGAAAAGTATTGGGAAATTGAAG	JJMO01000121.1_chromosome_5_Vr05	15568186	1	4.21392e-29	TGCAGACAGAGAAAGAATTTGTAAGGAGCTTGTATGAGCATTCTTATGAAAAGTATTGGGAAATTGAAG	43:C>T	C	T	CC	CT	TT	43	1	0.94863	0.167808	0.832192	0.0513699	0.116438	0.097462	0.279297	0.18838	37.0948	23.6944	1	6154603	6154603-43	39	0.109589	CC	CC	CC	CC	CC	CC	CC	CC	CC	CC	CT	CC	CC	CC	CC	CC
SNP0406	6192816|F|0-33:A>G-33:A>G	6192816	TGCAGGCAGATTACAGTGAAGGGTTCGTGCCCTATCTCCTATCTTTCATTCAGAGTCTTTTTTTACAGA	TGCAGGCAGATTACAGTGAAGGGTTCGTGCCCTATCTCCTATCTTTCATTCAGAGTCTTTTTTTACAGA	TGCAGGCAGATTACAGTGAAGGGTTCGTGCCCTATCTCCTATCTTTCATTCAGAGTCTTTTTTTACAGA	JJMO01000121.1_chromosome_5_Vr05	15584739	1	7.05138e-27	TGCAGGCAGATTACAGTGAAGGGTTCGTGCCCTGTCTCCTATCTTTCATTCAGAGTCTTTTTTTACAGA	33:A>G	A	G	AA	AG	GG	33	0.962329	0.925267	0.224199	0.775801	0.0747331	0.149466	0.138296	0.347868	0.243082	64.0479	44.5844	0.99505	6192816	6192816-33	69.2	0.149466	AA	AA	AA	AA	AA	AA	AA	AA	AA	AA	AA	AG	AA	AA	AA	AA
SNP0407	6194871|F|0-43:G>A-43:G>A	6194871	TGCAGAAGGTCCAAATAGGTGTCCCATTTGTTTCCAATGACCTGAATCGGAGAAAAGGGACAAAATTAC	TGCAGAAGGTCCAAATAGGTGTCCCATTTGTTTCCAATGACCTGAATCGGAGAAAAGGGACAAAATTAC	TGCAGAAGGTCCAAATAGGTGTCCCATTTGTTTCCAATGACCTGAATCGGAGAAAAGGGACAAAATTAC	JJMO01000121.1_chromosome_5_Vr05	15584805	2	1.51560e-28	TGCAGAAGGTCCAAATAGGTGTCCCATTTGTTTCCAATGACCTAAATCGGAGAAAAGGGACAAAATTAC	43:G>A	G	A	GG	GA	AA	43	1	0.952055	0.174658	0.825342	0.0479452	0.126712	0.0912929	0.288305	0.189799	52.5213	33.7013	0.995238	6194871	6194871-43	55.4	0.111301	GG	GG	GG	GG	GG	GG	GG	GG	GG	GG	GA	GG	GG	GG	GG	GG
SNP0408	6201707|F|0-16:G>C-16:G>C	6201707	TGCAGTTGGTTGAAGCGGAAAAGAAGAAGATCAGGCAAGAGTACGAACGCAAAGAGCGCCAAGTCGAAA	TGCAGTTGGTTGAAGCGGAAAAGAAGAAGATCAGGCAAGAGTACGAACGCAAAGAGCGCCAAGTCGAAA	TGCAGTTGGTTGAAGCGGAAAAGAAGAAGATCAGGCAAGAGTACGAACGCAAAGAGCGCCAAGTCGAAA	JJMO01000121.1_chromosome_5_Vr05	15655268	3	1.96055e-27	TGCAGTTGGTTGAAGCCGAAAAGAAGAAGATCAGGCAAGAGTACGAACGCAAAGAGCGCCAAGTCGAAA	16:G>C	G	C	GG	GC	CC	16	0.982877	0.310105	0.84669	0.15331	0.689895	0.156794	0.427879	0.259612	0.343746	4.15455	6.12885	0.970588	6201707	6201707-16	6.5	0.231707	CC	CC	CC	CC	CC	GG	CC	CC	CC	CC	CC	GC	CC	CC	CC	CC
SNP0409	6201706|F|0-49:C>A-49:C>A	6201706	TGCAGTTGGTTGAAGCCGAAAAGAAGAAGATCAGGCAAGAGTACGAACGCAAAGAGCGCCAAGTCGAAA	TGCAGTTGGTTGAAGCCGAAAAGAAGAAGATCAGGCAAGAGTACGAACGCAAAGAGCGCCAAGTCGAAA	TGCAGTTGGTTGAAGCCGAAAAGAAGAAGATCAGGCAAGAGTACGAACGCAAAGAGCGCCAAGTCGAAA	JJMO01000121.1_chromosome_5_Vr05	15655268	3	4.21392e-29	TGCAGTTGGTTGAAGCCGAAAAGAAGAAGATCAGGCAAGAGTACGAACGAAAAGAGCGACAAGTCGAAA	49:C>A	C	A	CC	CA	AA	49	0.996575	0.835052	0.333333	0.666667	0.164948	0.168385	0.275481	0.444444	0.359963	6.12885	4.89256	0.975728	6201706	6201706-49	6.7	0.249141	CC	CC	CC	CC	CC	AA	CC	CC	CC	CC	CC	CA	CC	CC	CC	CC
SNP0410	6180981|F|0-45:G>T-45:G>T	6180981	TGCAGCTTACAAGTGGCTCCTTTGTTGACTTCGGAAAAGGCTTCTGTTTTGCTTCACAAATAGACAAGT	TGCAGCTTACAAGTGGCTCCTTTGTTGACTTCGGAAAAGGCTTCTGTTTTGCTTCACAAATAGACAAGT	TGCAGCTTACAAGTGGCTCCTTTGTTGACTTCGGAAAAGGCTTCTGTTTTGCTTCACAAATAGACAAGT	JJMO01000121.1_chromosome_5_Vr05	15661088	1	4.21392e-29	TGCAGCTTACAAGTGGCTCCTTTGTTGACTTCGGAAAAGGCTTCTTTTTTGCTTCACAAATAGACAAGT	45:G>T	G	T	GG	GT	TT	45	0.996575	0.876289	0.37457	0.62543	0.123711	0.250859	0.216814	0.468535	0.342674	63.9919	37.7626	1	6180981	6180981-45	70.1	0.249141	GG	GG	GG	GG	GG	TT	GG	GG	GG	GG	GG	GT	GG	GG	GG	GG
SNP0411	6163519|F|0-59:C>T-59:C>T	6163519	TGCAGTTAGTCCACACAGATATATCTAGAACTCAGAGAACTCCTTCATTAGCAGGGAATCGATGTTATG	TGCAGTTAGTCCACACAGATATATCTAGAACTCAGAGAACTCCTTCATTAGCAGGGAATCGATGTTATG	TGCAGTTAGTCCACACAGATATATCTAGAACTCAGAGAACTCCTTCATTAGCAGGGAATCGATGTTATG	JJMO01000121.1_chromosome_5_Vr05	15661154	1	4.21392e-29	TGCAGTTAGTCCACACAGATATATCTAGAACTCAGAGAACTCCTTCATTAGCAGGGAATTGATGTTATG	59:C>T	C	T	CC	CT	TT	59	1	0.84589	0.380137	0.619863	0.15411	0.226027	0.26072	0.471266	0.365993	10.9227	7.69784	0.97619	6163519	6163519-59	12.1	0.267123	CC	CC	CC	CC	CC	TT	CC	CC	CC	CC	CC	CT	CC	CC	CC	CC
SNP0412	6190920|F|0-24:C>T-24:C>T	6190920	TGCAGCCTCAGACAAAGACCTCCACCACCAATCCCTATCCCACCATGATCCTCACGGTAAGACGATTCC	TGCAGCCTCAGACAAAGACCTCCACCACCAATCCCTATCCCACCATGATCCTCACGGTAAGACGATTCC	TGCAGCCTCAGACAAAGACCTCCACCACCAATCCCTATCCCACCATGATCCTCACGGTAAGACGATTCC	JJMO01000121.1_chromosome_5_Vr05	15665928	1	4.21392e-29	TGCAGCCTCAGACAAAGACCTCCATCACCAATCCCTATCCCACCACGATCCTCACGGTAAGACGATTCC	24:C>T	C	T	CC	CT	TT	24	1	0.818493	0.465753	0.534247	0.181507	0.284247	0.297124	0.497654	0.397389	13.6629	10.7079	0.965079	6190920	6190920-24	16.1	0.32363	CC	CC	CC	CC	CC	TT	CC	CC	CC	CC	CC	CT	CC	CC	CC	CC
SNP0413	6182957|F|0-14:T>C-14:T>C	6182957	TGCAGTTACCAATATGTGGATTCTCAAAATTTCAATTTTCTGTCAGCTATACTTACTATTTTCATAGCT	TGCAGTTACCAATATGTGGATTCTCAAAATTTCAATTTTCTGTCAGCTATACTTACTATTTTCATAGCT	TGCAGTTACCAATATGTGGATTCTCAAAATTTCAATTTTCTGTCAGCTATACTTACTATTTTCATAGCT	JJMO01000121.1_chromosome_5_Vr05	15825462	1	4.21392e-29	TGCAGTTACCAATACGTGGATTCTCAAAATTTCAATTTTCTGTCAGCTATACTTACTATTTTCATAGCT	14:T>C	T	C	TT	TC	CC	14	1	0.35274	0.886986	0.113014	0.64726	0.239726	0.456629	0.200483	0.328556	9.73381	15.1417	0.971429	6182957	6182957-14	16.8	0.232877	CC	CC	CC	CC	CC	CC	CC	TC	CC	TC	CC	TC	CC	CC	CC	CC
SNP0414	6183156|F|0-24:C>T-24:C>T	6183156	TGCAGTTGGCCTGCTTCCAGCAGCCCTTCAGGTAAGTGTCCATAAATGTAAATTGATTGTTTATTTTTA	TGCAGTTGGCCTGCTTCCAGCAGCCCTTCAGGTAAGTGTCCATAAATGTAAATTGATTGTTTATTTTTA	TGCAGTTGGCCTGCTTCCAGCAGCCCTTCAGGTAAGTGTCCATAAATGTAAATTGATTGTTTATTTTTA	JJMO01000121.1_chromosome_5_Vr05	15825743	1	9.12154e-26	TGCAGTTGGCCTGCTTCCAGCAGCTCTTCAGGTAAGTGTCCATAAATGTAAATTGGTTGTTTATTTTTA	24:C>T	C	T	CC	CT	TT	24	1	0.886986	0.342466	0.657534	0.113014	0.229452	0.200483	0.450366	0.325425	21.5957	18.6131	0.97619	6183156	6183156-24	25.5	0.22774	CC	CC	CC	CC	CC	CC	CC	CT	CC	CT	CC	CC	CC	CC	CC	CC
SNP0415	6200614|F|0-51:A>G-51:A>G	6200614	TGCAGAGCAAAAATCACAAATATGAATATGATAACAAGTTTAGAAACAAAAAAAATCTTACAGATCGGA	TGCAGAGCAAAAATCACAAATATGAATATGATAACAAGTTTAGAAACAAAAAAAATCTTACAGATCGGA	TGCAGAGCAAAAATCACAAATATGAATATGATAACAAGTTTAGAAACAAAAAAAATCTTAC	JJMO01000121.1_chromosome_5_Vr05	15838148	1	1.62345e-22	TGCAGAGCAAAAATCACAAATATGAATATGATAACAAGTTTAGAAACAAAAGAAATCTTACAGATCGGA	51:A>G	A	G	AA	AG	GG	51	0.996575	0.670103	0.646048	0.353952	0.329897	0.316151	0.44213	0.45734	0.449735	37.5943	33.4757	0.995238	6200614	6200614-51	46.6	0.487973	AA	AA	AG	AG	AA	AA	GG	AG	AA	AG	GG	GG	AG	AA	GG	AG
SNP0416	6176861|F|0-36:T>C-36:T>C	6176861	TGCAGTGTTTTCTGGATTCTGGGATAAAGCACTTGATGGGATTACAGATCGGAAGAGCGGTTCAGCAGG	TGCAGTGTTTTCTGGATTCTGGGATAAAGCACTTGATGGGATTACAGATCGGAAGAGCGGTTCAGCAGG	TGCAGTGTTTTCTGGATTCTGGGATAAAGCACTTGATGGGATTAC	JJMO01000121.1_chromosome_5_Vr05	15875337	1	1.55280e-15	TGCAGTGTTTTCTGGATTCTGGGATAAAGCACTTGACGGGATTACAGATCGGAAGAGCGGTTCAGCAGG	36:T>C	T	C	TT	TC	CC	36	1	0.688356	0.640411	0.359589	0.311644	0.328767	0.429044	0.46057	0.444807	45.9014	36.2959	0.97619	6176861	6176861-36	54.7	0.476027	CC	CC	TC	TC	CC	CC	TT	TC	CC	TC	TT	TT	TC	CC	TT	TC
SNP0417	6189278|F|0-24:A>T-24:A>T	6189278	TGCAGAAAGGAATTGATGCGGTGCATGAAGTGATTGCTTTATAAATTTATAAGCCTGCCACAAAATTTA	TGCAGAAAGGAATTGATGCGGTGCATGAAGTGATTGCTTTATAAATTTATAAGCCTGCCACAAAATTTA	TGCAGAAAGGAATTGATGCGGTGCATGAAGTGATTGCTTTATAAATTTATAAGCCTGCCACAAAATTTA	JJMO01000121.1_chromosome_5_Vr05	16033323	1	4.21392e-29	TGCAGAAAGGAATTGATGCGGTGCTTGAAGTGATTGCTTTATAAATTTATAAGCCTGTCACAAAATTTA	24:A>T	A	T	AA	AT	TT	24	0.993151	0.972414	0.0965517	0.903448	0.0275862	0.0689655	0.0536504	0.174459	0.114055	29.0985	9.27778	0.995192	6189278	6189278-24	29.2	0.062069	AA	AA	AA	AA	AA	AA	AA	AA	AA	AA	AA	AA	AA	AA	AA	AA
SNP0418	6206304|F|0-5:A>G-5:A>G	6206304	TGCAGAACAACCAGGACAAAATCAGGGGCATGCAGGATGAACTAAGGAAGACTCTGCTGTTTACAGATC	TGCAGAACAACCAGGACAAAATCAGGGGCATGCAGGATGAACTAAGGAAGACTCTGCTGTTTACAGATC	TGCAGAACAACCAGGACAAAATCAGGGGCATGCAGGATGAACTAAGGAAGACTCTGCTGTTTAC	JJMO01000121.1_chromosome_5_Vr05	16102108	1	8.10804e-26	TGCAGGACAACCAGGACAAAATCAGGGGCATGCAGGATGAACTAAGGAAGACTCTGCTGTTTACAGATC	5:A>G	A	G	AA	AG	GG	5	1	0.503425	0.739726	0.260274	0.496575	0.243151	0.499977	0.385063	0.44252	40.4608	45.5521	0.990476	6206304	6206304-5	54.2	0.381849	GG	GG	AG	AG	GG	GG	AA	GG	GG	AG	AA	AA	AG	GG	AA	AG
SNP0419	6203712|F|0-19:C>A-19:C>A	6203712	TGCAGTGATGCCATCTGTACGATGAAAGATCATTGGAAATATAATTTCACGTAGATATAAACTTACAGA	TGCAGTGATGCCATCTGTACGATGAAAGATCATTGGAAATATAATTTCACGTAGATATAAACTTACAGA	TGCAGTGATGCCATCTGTACGATGAAAGATCATTGGAAATATAATTTCACGTAGATATAAACTTACAGA	JJMO01000121.1_chromosome_5_Vr05	16105148	1	7.05138e-27	TGCAGTGATGCCATCTGTAAGATGAAAGATCATTGGAAATATAATTTCACGTAGATATAAACTTACAGA	19:C>A	C	A	CC	CA	AA	19	1	0.489726	0.729452	0.270548	0.510274	0.219178	0.499789	0.394704	0.447246	29.06	27.6806	0.990476	6203712	6203712-19	34.4	0.380137	AA	AA	CA	CA	AA	AA	CC	AA	AA	CA	CC	CC	CA	AA	CC	CA
SNP0420	6204036|F|0-66:T>C-66:T>C	6204036	TGCAGAACTGAGTGACAACACCTCCCAGAGTAAAATAGTCCGAATTCTCTCGATCTCTCCTCAAATTTA	TGCAGAACTGAGTGACAACACCTCCCAGAGTAAAATAGTCCGAATTCTCTCGATCTCTCCTCAAATTTA	TGCAGAACTGAGTGACAACACCTCCCAGAGTAAAATAGTCCGAATTCTCTCGATCTCTCCTCAAATTTA	JJMO01000121.1_chromosome_5_Vr05	16125446	1	4.21392e-29	TGCAGAACTGAGTGACAACACCTCCCAGAGTAAAATAGTCCGAATTCTCTCGATCTCTCCTCAAATCTA	66:T>C	T	C	TT	TC	CC	66	1	0.479452	0.726027	0.273973	0.520548	0.205479	0.499156	0.397823	0.448489	23.2615	29.2078	0.992063	6204036	6204036-66	32.3	0.376712	CC	CC	TC	TC	CC	CC	TT	CC	CC	TC	TT	TT	TC	CC	TT	TC
SNP0422	6162214|F|0-16:G>A-16:G>A	6162214	TGCAGTCAACAGGAGCGAAAAGAAAGAAATCAGTAATCAGATTAGTCAGCCAAAAATTAGCAATTTTGT	TGCAGTCAACAGGAGCGAAAAGAAAGAAATCAGTAATCAGATTAGTCAGCCAAAAATTAGCAATTTTGT	TGCAGTCAACAGGAGCGAAAAGAAAGAAATCAGTAATCAGATTAGTCAGCCAAAAATTAGCAATTTTGT	JJMO01000121.1_chromosome_5_Vr05	16385797	1	1.96055e-27	TGCAGTCAACAGGAGCAAAAAGAAAGAAATCAGTAATCAGATTAGTCAGCCAAAAATTAGCAATTTTGT	16:G>A	G	A	GG	GA	AA	16	0.993151	0.689655	0.593103	0.406897	0.310345	0.282759	0.428062	0.482663	0.455363	8.63889	7.85887	0.944444	6162214	6162214-16	10.6	0.451724	GA	GG	GA	GG	GG	AA	GG	AA	AA	AA	GG	GG	GA	GG	GG	GA
SNP0423	6180396|F|0-48:C>G-48:C>G	6180396	TGCAGCCCTTTGTGCCAGAAAATAAGAGTCAAACATCCGATATGTCCACTGGGGCCAAAATGCTTTTGA	TGCAGCCCTTTGTGCCAGAAAATAAGAGTCAAACATCCGATATGTCCACTGGGGCCAAAATGCTTTTGA	TGCAGCCCTTTGTGCCAGAAAATAAGAGTCAAACATCCGATATGTCCACTGGGGCCAAAATGCTTTTGA	JJMO01000121.1_chromosome_5_Vr05	16487365	1	1.96055e-27	TGCAGCCCTTTGTGCCAGAAAATAAGAGTCAAACATCCGATATGTCCAGTGGGGCCAAAATGCTTTTGA	48:C>G	C	G	CC	CG	GG	48	1	0.315068	0.863014	0.136986	0.684932	0.178082	0.431601	0.236442	0.334021	12.8175	16.8384	0.985714	6180396	6180396-48	18.5	0.226027	GG	CC	GG	CG	CC	GG	GG	CG	GG	GG	CG	GG	GG	CC	GG	GG
SNP0424	6191761|F|0-58:T>C-58:T>C	6191761	TGCAGGTAGGCTATGTTGTTGTTCTTCTATCTCCCGATTAGATATTTCTTGCAAATTTTCCCCCGCCCC	TGCAGGTAGGCTATGTTGTTGTTCTTCTATCTCCCGATTAGATATTTCTTGCAAATTTTCCCCCGCCCC	TGCAGGTAGGCTATGTTGTTGTTCTTCTATCTCCCGATTAGATATTTCTTGCAAATTTTCCCCCGCCCC	JJMO01000121.1_chromosome_5_Vr05	16487431	1	1.96055e-27	TGCAGGTAGGCTATGTTGTTGTTCTTCTATCTCCCGATTAGATATTTCTTGCAAATTTCCCCCCGCCCC	58:T>C	T	C	TT	TC	CC	58	0.996575	0.800687	0.378007	0.621993	0.199313	0.178694	0.319174	0.470235	0.394705	6.54294	4.98765	0.954693	6191761	6191761-58	7.1	0.28866	TT	CC	TT	TC	CC	TT	TT	TC	CC	TC	TT	TT	TT	CC	TT	TT
SNP0425	6188836|F|0-39:G>C-39:G>C	6188836	TGCAGGAGGTCGGTCACCTGCTCATTATGGAGCATGTAAGATGAAAATTCATTTCTCCAAAAATAAGAT	TGCAGGAGGTCGGTCACCTGCTCATTATGGAGCATGTAAGATGAAAATTCATTTCTCCAAAAATAAGAT	TGCAGGAGGTCGGTCACCTGCTCATTATGGAGCATGTAAGATGAAAATTCATTTCTCCAAAAATAAGAT	JJMO01000121.1_chromosome_5_Vr05	16645783	1	4.21392e-29	TGCAGGAGGTCGGTCACCTGCTCATTATGGAGCATGTAACATGAAAATTCATTTCTCCAAAAATAAGAT	39:G>C	G	C	GG	GC	CC	39	1	0.921233	0.178082	0.821918	0.0787671	0.0993151	0.145126	0.292738	0.218932	16.7705	14.8916	0.984127	6188836	6188836-39	18.1	0.128425	GG	GG	GG	GG	GC	GG	GG	GG	GG	GG	GG	GG	GG	GG	GG	GG
SNP0426	15687845|F|0-51:T>G-51:T>G	15687845	TGCAGAATGCAGATATTGTTGGTTGAAGTTCTTGTATGAAGGACATGCACATCATGGTACTCAACTTAC	TGCAGAATGCAGATATTGTTGGTTGAAGTTCTTGTATGAAGGACATGCACATCATGGTACTCAACTTAC	TGCAGAATGCAGATATTGTTGGTTGAAGTTCTTGTATGAAGGACATGCACATCATGGTACTCAACTTAC	JJMO01000121.1_chromosome_5_Vr05	16726634	1	4.21392e-29	TGCAGAATGCAGATATTGTTGGTTGAAGTTCTTGTATGAAGGACATGCACAGCATGGTACTCAACTTAC	51:T>G	T	G	TT	TG	GG	51	0.996575	0.24055	0.90378	0.0962199	0.75945	0.14433	0.365371	0.173923	0.269647	22.0275	23.7351	0.985714	15687845	15687845-51	26.7	0.168385	GG	GG	GG	GG	TG	GG	GG	GG	TT	TG	GG	GG	GG	GG	GG	GG
SNP0428	6191929|F|0-23:T>C-23:T>C	6191929	TGCAGTTTTAGAATTCCAAAACATGTATCTTTACATGCAGGGGCAAGGCCAGCTTCTTCTGTTGGAGCA	TGCAGTTTTAGAATTCCAAAACATGTATCTTTACATGCAGGGGCAAGGCCAGCTTCTTCTGTTGGAGCA	TGCAGTTTTAGAATTCCAAAACATGTATCTTTACATGCAGGGGCAAGGCCAGCTTCTTCTGTTGGAGCA	JJMO01000121.1_chromosome_5_Vr05	16828702	1	4.21392e-29	TGCAGTTTTAGAATTCCAAAACACGTATCTTTACATGCAGGGGCAAGGCCAGCTTCTTCTGTTGGAGCA	23:T>C	T	C	TT	TC	CC	23	0.989726	0.941176	0.134948	0.865052	0.0588235	0.0761246	0.110727	0.233474	0.1721	7.57632	6.4375	0.980198	6191929	6191929-23	8	0.0968858	TT	TT	TT	TT	TT	TT	TT	TT	TT	TT	TT	TT	TT	TC	TT	TT
SNP0429	6190077|F|0-26:T>C-26:T>C	6190077	TGCAGAGTTGCAATATTATTTCTTCATGTATAAACGTTGAAAAGTAGATTAGTGTATGAAATTACAGGT	TGCAGAGTTGCAATATTATTTCTTCATGTATAAACGTTGAAAAGTAGATTAGTGTATGAAATTACAGGT	TGCAGAGTTGCAATATTATTTCTTCATGTATAAACGTTGAAAAGTAGATTAGTGTATGAAATTAC	JJMO01000121.1_chromosome_5_Vr05	16938957	1	6.42459e-27	TGCAGAGTTGCAATATTATTTCTTCACGTATAAACGTTCAAAAGTAGATTAGTGTATGAAATTACAGGT	26:T>C	T	C	TT	TC	CC	26	1	0.893836	0.229452	0.770548	0.106164	0.123288	0.189787	0.353608	0.271697	16.7473	16.1619	0.985714	6190077	6190077-26	18.7	0.167808	TT	TT	TT	TC	TT	TT	TT	TT	TT	TT	TT	TT	TT	TT	TT	TT
SNP0430	6197336|F|0-20:C>T-20:C>T	6197336	TGCAGCAAATTGAAACAATGCTCACCATTTGCAAGCACTATTTACAGATCGGAAGAGCGGTTCAGCAGG	TGCAGCAAATTGAAACAATGCTCACCATTTGCAAGCACTATTTACAGATCGGAAGAGCGGTTCAGCAGG	TGCAGCAAATTGAAACAATGCTCACCATTTGCAAGCACTATTTAC	JJMO01000121.1_chromosome_5_Vr05	16950617	2	1.55280e-15	TGCAGCAAATTGAAACAATGTACATCATTTGCAAGCACTATTTACAGATCGGAAGAGCGGTTCAGCAGG	20:C>T	C	T	CC	CT	TT	20	0.986301	0.916667	0.225694	0.774306	0.0833333	0.142361	0.152778	0.349513	0.251145	68.2466	49.1068	0.995192	6197336	6197336-20	73.7	0.154514	CC	CC	CC	CT	CC	CC	CC	CC	CC	CC	CC	CC	CC	CT	CC	CC
SNP0431	6178407|F|0-19:G>C-19:G>C	6178407	TGCAGAATCCACATTTATCGACAATTTATTAGATATAAAAGGAAAATCAGGAAGTTCGTAACAACACAC	TGCAGAATCCACATTTATCGACAATTTATTAGATATAAAAGGAAAATCAGGAAGTTCGTAACAACACAC	TGCAGAATCCACATTTATCGACAATTTATTAGATATAAAAGGAAAATCAGGAAGTTCGTAACAACACAC	JJMO01000121.1_chromosome_5_Vr05	17011198	1	4.21392e-29	TGCAGAATCCACATTTATCCACAATTTATTAGATATAAAAGGAAAATCAGGAAGTTCGTAACAACACAC	19:G>C	G	C	GG	GC	CC	19	0.986301	0.909722	0.190972	0.809028	0.0902778	0.100694	0.164255	0.309004	0.23663	5.72253	3.34091	0.980583	6178407	6178407-19	5.9	0.140625	GG	GG	GG	GC	GG	GG	GG	GG	GG	GG	GG	GG	GG	GG	GG	GG
SNP0432	6190637|F|0-57:C>T-57:C>T	6190637	TGCAGCAGGATCTAGGAATGAGAGCTTGGTTGACTGGGTGAGTTGACTGAGTTCTTTCCAATAATATGT	TGCAGCAGGATCTAGGAATGAGAGCTTGGTTGACTGGGTGAGTTGACTGAGTTCTTTCCAATAATATGT	TGCAGCAGGATCTAGGAATGAGAGCTTGGTTGACTGGGTGAGTTGACTGAGTTCTTTCCAATAATATGT	JJMO01000121.1_chromosome_5_Vr05	17045297	1	1.96055e-27	TGCAGCAGGATCTAGGAATGAGAGCTTGGTTGACTGGGTGAGTTGACTGAGTTCTTTTCAATAATATGT	57:C>T	C	T	CC	CT	TT	57	0.989726	0.83737	0.304498	0.695502	0.16263	0.141869	0.272363	0.423558	0.34796	6.04734	5.19847	0.979365	6190637	6190637-57	6.6	0.233564	TT	CC	CC	CT	CC	TT	CC	CT	TT	CT	CC	CC	CC	CC	CC	CC
SNP0433	6200874|F|0-32:A>T-32:A>T	6200874	TGCAGTAAGAAGATGTAGGCGAACCTGCATCAACAGATGAGACAGCAGTTGTTTACAGATCGGAAGAGC	TGCAGTAAGAAGATGTAGGCGAACCTGCATCAACAGATGAGACAGCAGTTGTTTACAGATCGGAAGAGC	TGCAGTAAGAAGATGTAGGCGAACCTGCATCAACAGATGAGACAGCAGTTGTTTAC	JJMO01000121.1_chromosome_5_Vr05	17062169	1	3.93154e-18	TGCAGTAAGAAGATGTAGGCGAACCTGCATCATCAGATGAGACATCAGTTGTTTACAGATCGGAAGAGC	32:A>T	A	T	AA	AT	TT	32	0.986301	0.715278	0.548611	0.451389	0.284722	0.263889	0.407311	0.495274	0.451292	84.9621	82.1101	1	6200874	6200874-32	105.4	0.416667	TT	AT	TT	AT	AA	TT	AA	AT	TT	TT	AA	AA	AA	AT	AA	AT
SNP0434	6192367|F|0-54:C>G-54:C>G	6192367	TGCAGTGTGTGCGAGTTATGGACTCAACGGCTCACTGAAAAGAGAAAATGGTCACGAATAAACGACACC	TGCAGTGTGTGCGAGTTATGGACTCAACGGCTCACTGAAAAGAGAAAATGGTCACGAATAAACGACACC	TGCAGTGTGTGCGAGTTATGGACTCAACGGCTCACTGAAAAGAGAAAATGGTCACGAATAAACGACACC	JJMO01000121.1_chromosome_5_Vr05	17072187	1	4.21392e-29	TGCAGTGTGTGCGAGTTATGGACTCAACGGCTCACTGAAAAGAGAAAATGGTCAGGAATAAACGACACC	54:C>G	C	G	CC	CG	GG	54	1	0.534247	0.712329	0.287671	0.465753	0.246575	0.497654	0.409833	0.453744	43.0583	41.089	0.995238	6192367	6192367-54	52.1	0.410959	CC	CG	CC	CG	GG	CC	GG	CG	CC	CC	GG	GG	GG	CG	GG	CG
SNP0435	6154146|F|0-60:C>T-60:C>T	6154146	TGCAGAAGTATGCCATTCACAAGTCTTTTTGTTGCAGGTGCCAATATCTGAAGTAGTTGGCAAAACCAT	TGCAGAAGTATGCCATTCACAAGTCTTTTTGTTGCAGGTGCCAATATCTGAAGTAGTTGGCAAAACCAT	TGCAGAAGTATGCCATTCACAAGTCTTTTTGTTGCAGGTGCCAATATCTGAAGTAGTTGGCAAAACCAT	JJMO01000121.1_chromosome_5_Vr05	17468176	1	4.21392e-29	TGCAGAAGTATGCCATTCACAAGTCTTTTTGTTGCAGGTGCCAATATCTGAAGTAGTTGGTAAAACCAT	60:C>T	C	T	CC	CT	TT	60	0.986301	0.743056	0.576389	0.423611	0.256944	0.319444	0.381848	0.488329	0.435089	13.7541	12.7137	0.990385	6154146	6154146-60	17.5	0.416667	CC	CT	CC	TT	CC	CC	TT	CT	CC	CC	TT	TT	CT	CT	TT	CT
SNP0436	6192453|F|0-61:G>T-61:G>T	6192453	TGCAGTTCACTGGTAATAAAAAAAGAGGGAGAAAGATGGAATGGAATGGGAGTGAGTAGAAGGGATATT	TGCAGTTCACTGGTAATAAAAAAAGAGGGAGAAAGATGGAATGGAATGGGAGTGAGTAGAAGGGATATT	TGCAGTTCACTGGTAATAAAAAAAGAGGGAGAAAGATGGAATGGAATGGGAGTGAGTAGAAGGGATATT	JJMO01000121.1_chromosome_5_Vr05	17621613	1	4.21392e-29	TGCAGTTCACTGGTAATAAAAAAAGAGGGAGAAAGATGGAATGGAATGGGAGTGAGTAGAATAGATATT	61:G>T	G	T	GG	GT	TT	61	1	0.969178	0.119863	0.880137	0.0308219	0.0890411	0.0597439	0.210992	0.135368	47.0562	27.2222	1	6192453	6192453-61	48.8	0.0753425	GG	GG	GG	GG	GG	GG	GG	GT	GG	GG	GG	GG	GT	GG	GG	GG
SNP0437	6197229|F|0-22:C>T-22:C>T	6197229	TGCAGAAGGATAAGAATTTGGCCAGGTTTACATGGAAGCAACAACTTTCCTTTACAGATCGGAAGAGCG	TGCAGAAGGATAAGAATTTGGCCAGGTTTACATGGAAGCAACAACTTTCCTTTACAGATCGGAAGAGCG	TGCAGAAGGATAAGAATTTGGCCAGGTTTACATGGAAGCAACAACTTTCCTTTAC	JJMO01000121.1_chromosome_5_Vr05	17705112	2	6.32834e-21	TGCAGAAGGATAAGAATTTGGCTAGGTTTACATGGAAGCAACAACTTTCCTTTACAGATCGGAAGAGCG	22:C>T	C	T	CC	CT	TT	22	1	0.410959	0.821918	0.178082	0.589041	0.232877	0.484143	0.292738	0.388441	55.678	59.5268	0.995238	6197229	6197229-22	71.6	0.294521	TT	CT	CC	CT	CC	TT	TT	CT	TT	CT	TT	TT	TT	CT	TT	CT
SNP0439	6153293|F|0-33:C>T-33:C>T	6153293	TGCAGTTCCAATCTCCTGGTCTGCTCATTTTCCCTTCATAGTTTCCAGATTCCACCATGCATATATAGA	TGCAGTTCCAATCTCCTGGTCTGCTCATTTTCCCTTCATAGTTTCCAGATTCCACCATGCATATATAGA	TGCAGTTCCAATCTCCTGGTCTGCTCATTTTCCCTTCATAGTTTCCAGATTCCACCATGCATATATAGA	JJMO01000121.1_chromosome_5_Vr05	18244769	1	4.21392e-29	TGCAGTTCCAATCTCCTGGTCTGCTCATTTTCCTTTCATAGTTTCCAGATTCCACCATGCATATATATA	33:C>T	C	T	CC	CT	TT	33	1	0.791096	0.482877	0.517123	0.208904	0.273973	0.330526	0.499414	0.41497	12.6677	7.74752	0.984127	6153293	6153293-33	13.7	0.34589	TT	CC	CT	CT	CC	CC	TT	CC	CC	CC	CT	TT	CT	CC	TT	CT
SNP0440	6214002|F|0-18:C>T-18:C>T	6214002	TGCAGGCCGAGAGAATCACAGCAAAAACCAAACTATTCGGTTGCAGCCCCATATCCTCTGATAGGATAC	TGCAGGCCGAGAGAATCACAGCAAAAACCAAACTATTCGGTTGCAGCCCCATATCCTCTGATAGGATAC	TGCAGGCCGAGAGAATCACAGCAAAAACCAAACTATTCGGTTGCAGCCCCATATCCTCTGATAGGATAC	JJMO01000121.1_chromosome_5_Vr05	18355202	1	4.21392e-29	TGCAGGCCGAGAGAATCATAGCAAAAACCAAACTATTCGGTTGCAGCCCCATATCCTCTGATAGGATAC	18:C>T	C	T	CC	CT	TT	18	0.989726	0.702422	0.515571	0.484429	0.297578	0.217993	0.418051	0.499515	0.458783	10.9094	13.0676	0.944444	6214002	6214002-18	14.4	0.406574	CC	CC	CT	TT	CC	TT	TT	CC	CC	CC	CT	TT	TT	CC	TT	CT
SNP0441	6190163|F|0-57:G>C-57:G>C	6190163	TGCAGATATTTTATTGAGTTTTTGCTATTTTTTTTACTGAATTTTCAAAATATTGTTGGTTTTGGTGTA	TGCAGATATTTTATTGAGTTTTTGCTATTTTTTTTACTGAATTTTCAAAATATTGTTGGTTTTGGTGTA	TGCAGATATTTTATTGAGTTTTTGCTATTTTTTTTACTGAATTTTCAAAATATTGTTGGTTTTGGTGTA	JJMO01000121.1_chromosome_5_Vr05	18385661	1	4.21392e-29	TGCAGATATTTTATTGAGTTTTTGCTATTTTTTTTACTGAATTTTCAAAATATTGTTCGTTTTGATGTA	57:G>C	G	C	GG	GC	CC	57	1	0.794521	0.489726	0.510274	0.205479	0.284247	0.326515	0.499789	0.413152	18.1276	17.6332	0.990476	6190163	6190163-57	23	0.347603	GG	GG	GC	GC	GG	CC	CC	GG	GG	GG	GC	CC	GC	GG	CC	GC
SNP0442	6190597|F|0-21:T>C-21:T>C	6190597	TGCAGCAGATTGATCCCGTTCTCGGCCAAGTTTATGCTCTTGTTCTGTGCCATACTAGAGAATTAGCAT	TGCAGCAGATTGATCCCGTTCTCGGCCAAGTTTATGCTCTTGTTCTGTGCCATACTAGAGAATTAGCAT	TGCAGCAGATTGATCCCGTTCTCGGCCAAGTTTATGCTCTTGTTCTGTGCCATACTAGAGAATTAGCAT	JJMO01000121.1_chromosome_5_Vr05	18395356	1	4.24384e-24	TGCAGCAGATTGATCCCGTTCCTGGCCAAGTTTCTGCTCTTGTTCTGTGCCATACTAGAGAATTAGCAT	21:T>C	T	C	TT	TC	CC	21	1	0.455479	0.996575	0.00342466	0.544521	0.452055	0.496036	0.00682586	0.251431	21.8895	9.09716	0.990476	6190597	6190597-21	18.8	0.229452	CC	CC	TC	TC	CC	CC	TC	TC	CC	CC	TC	TC	TC	CC	TC	TC
SNP0443	6156786|F|0-57:T>G-57:T>G	6156786	TGCAGCAAGAATGCCCTTTCAATTCTACCAATATAGGCAATAATTGCACTAAAATGCTTACAATATCAC	TGCAGCAAGAATGCCCTTTCAATTCTACCAATATAGGCAATAATTGCACTAAAATGCTTACAATATCAC	TGCAGCAAGAATGCCCTTTCAATTCTACCAATATAGGCAATAATTGCACTAAAATGCTTACAATATCAC	JJMO01000121.1_chromosome_5_Vr05	18611560	1	4.21392e-29	TGCAGCAAGAATGCCCTTTCAATTCTACCAATATAGGCAATAATTGCACTAAAATGCGTACAATATCAC	57:T>G	T	G	TT	TG	GG	57	1	0.712329	0.650685	0.349315	0.287671	0.363014	0.409833	0.454588	0.432211	20.2721	21.0385	0.980952	6156786	6156786-57	28.1	0.469178	GG	TG	TT	TG	TG	GG	GG	TT	GG	TG	TG	GG	TT	TG	GG	TT
SNP0444	6207215|F|0-30:C>T-30:C>T	6207215	TGCAGGGTAGCAGTGCTCATGCAGATATTCCAGTCCTCTGTCAGAATACCAGAAGAATGTTACAGATCG	TGCAGGGTAGCAGTGCTCATGCAGATATTCCAGTCCTCTGTCAGAATACCAGAAGAATGTTACAGATCG	TGCAGGGTAGCAGTGCTCATGCAGATATTCCAGTCCTCTGTCAGAATACCAGAAGAATGTTAC	JJMO01000121.1_chromosome_5_Vr05	18824596	1	2.84326e-25	TGCAGGGTAGCAGTGCTCATGCAGATATTCTAGTCCTCTGTCAGAATACCAGAAGAATGTTACAGATCG	30:C>T	C	T	CC	CT	TT	30	1	0.722603	0.702055	0.297945	0.277397	0.424658	0.400896	0.418348	0.409622	67.936	66.0762	0.995238	6207215	6207215-30	95.2	0.489726	CC	CT	CC	CT	TT	TT	TT	CC	TT	CT	CT	CT	CC	CT	TT	CT
SNP0446	6191400|F|0-66:C>A-66:C>A	6191400	TGCAGGACCAGCCACCCAACCCATCTGCGCAATTGCCCATGCAAGAGAAAGAACTCCTGAACCAATCAC	TGCAGGACCAGCCACCCAACCCATCTGCGCAATTGCCCATGCAAGAGAAAGAACTCCTGAACCAATCAC	TGCAGGACCAGCCACCCAACCCATCTGCGCAATTGCCCATGCAAGAGAAAGAACTCCTGAACCAATCAC	JJMO01000121.1_chromosome_5_Vr05	19319464	1	4.21392e-29	TGCAGGACCAGCCACCCAACCCATCTGCGCAATTGCCCATGCAAGAGAAAGAACTCCTGAACCAATAAC	66:C>A	C	A	CC	CA	AA	66	1	0.143836	0.965753	0.0342466	0.856164	0.109589	0.246294	0.0661475	0.156221	13.1228	21.0542	0.990476	6191400	6191400-66	22.1	0.0890411	AA	AA	AA	AA	AA	AA	AA	AA	AA	CA	AA	AA	AA	AA	AA	AA
SNP0447	6161086|F|0-32:C>T-32:C>T	6161086	TGCAGGGAACGAGAGATTTGGAGTTGTCTTTACGGGAGAAAACAGAAGAGTCAGCCACGATATCATCTG	TGCAGGGAACGAGAGATTTGGAGTTGTCTTTACGGGAGAAAACAGAAGAGTCAGCCACGATATCATCTG	TGCAGGGAACGAGAGATTTGGAGTTGTCTTTACGGGAGAAAACAGAAGAGTCAGCCACGATATCATCTG	JJMO01000121.1_chromosome_5_Vr05	19680996	1	4.21392e-29	TGCAGGGAACGAGAGATTTGGAGTTGTCTTTATGGGAGAAAACAGAAGAGTCAGCCACGATATCATCTG	32:C>T	C	T	CC	CT	TT	32	1	0.712329	0.568493	0.431507	0.287671	0.280822	0.409833	0.490617	0.450225	6.9244	6.87083	0.950321	6161086	6161086-32	8.8	0.428082	TT	CC	CC	TT	CC	CC	CC	TT	CT	CT	CC	CT	CT	CT	CC	CT
SNP0448	6200552|F|0-32:A>G-32:A>G	6200552	TGCAGAAGATGTTCAGAAAATATTGGAAGACTAGCATTACAGATCGGAAGAGCGGTTCAGCAGGAATGC	TGCAGAAGATGTTCAGAAAATATTGGAAGACTAGCATTACAGATCGGAAGAGCGGTTCAGCAGGAATGC	TGCAGAAGATGTTCAGAAAATATTGGAAGACTAGCATTAC	JJMO01000121.1_chromosome_5_Vr05	20215141	1	7.56543e-13	TGCAGAAGATGTTCAGAAAATATTGGAAGACTGGCATTACAGATCGGAAGAGCGGTTCAGCAGGAATGC	32:A>G	A	G	AA	AG	GG	32	1	0.80137	0.534247	0.465753	0.19863	0.335616	0.318352	0.497654	0.408003	34.105	21.107	0.995238	6200552	6200552-32	38.6	0.366438	AA	AG	AG	AG	AA	AA	GG	AA	AA	AA	GG	GG	AG	AG	GG	AA
SNP0449	6160883|F|0-36:A>G-36:A>G	6160883	TGCAGGCACCTCCTCAGCAGGTAGATCGACTTGCCAAACTTCGTTAGGAAATCCATAAAGGCAAAGATC	TGCAGGCACCTCCTCAGCAGGTAGATCGACTTGCCAAACTTCGTTAGGAAATCCATAAAGGCAAAGATC	TGCAGGCACCTCCTCAGCAGGTAGATCGACTTGCCAAACTTCGTTAGGAAATCCATAAAGGCAAAGATC	JJMO01000121.1_chromosome_5_Vr05	20444326	2	4.21392e-29	TGCAGGCACCTCCTCAGCAGGTAGATCGACTTGCCAGACTTCGTTAGGAAATCCATAAAGGCAAAGATC	36:A>G	A	G	AA	AG	GG	36	0.996575	0.841924	0.477663	0.522337	0.158076	0.319588	0.266175	0.499002	0.382589	37.2905	28.2356	1	6160883	6160883-36	44.8	0.317869	AA	AG	AG	AG	AA	AA	GG	AA	AA	AA	GG	GG	AG	AG	GG	AA
SNP0450	6159472|F|0-66:C>T-66:C>T	6159472	TGCAGCTGTTGCTATTTCTCTTCTGCCTCAACGACGCTGGAAGATGCTGAAGAAGCAATGTTGAAACTG	TGCAGCTGTTGCTATTTCTCTTCTGCCTCAACGACGCTGGAAGATGCTGAAGAAGCAATGTTGAAACTG	TGCAGCTGTTGCTATTTCTCTTCTGCCTCAACGACGCTGGAAGATGCTGAAGAAGCAATGTTGAAACTG	JJMO01000121.1_chromosome_5_Vr05	20486782	2	4.21392e-29	TGCAGCTGTTGCTATTTCTCTTCTGCCTCAACGACGCTGGAAGATGCTGAAGAAGCAATGTTGAAATTG	66:C>T	C	T	CC	CT	TT	66	0.996575	0.814433	0.457045	0.542955	0.185567	0.271478	0.302264	0.49631	0.399287	8.53913	6.60556	0.968254	6159472	6159472-66	9.9	0.321306	CC	CT	CT	CT	CC	CC	TT	CC	CC	CC	TT	TT	CT	CT	TT	CC
SNP0451	6200966|F|0-15:C>A-15:C>A	6200966	TGCAGTTGGTCAAATCTCAGGTTTCTAATTGGAAAGGGTTGTGTTGAAAACTGTTTACAGATCGGAAGA	TGCAGTTGGTCAAATCTCAGGTTTCTAATTGGAAAGGGTTGTGTTGAAAACTGTTTACAGATCGGAAGA	TGCAGTTGGTCAAATCTCAGGTTTCTAATTGGAAAGGGTTGTGTTGAAAACTGTTTAC	JJMO01000121.1_chromosome_5_Vr05	22930059	1	1.49182e-22	TGCAGTTGGTCAAATATCAGGTTTCTAATTGGAAAGGGTTGTGTTGAAAACTGTTTACAGATCGGAAGA	15:C>A	C	A	CC	CA	AA	15	0.986301	0.975694	0.208333	0.791667	0.0243056	0.184028	0.0474296	0.329861	0.188645	106.556	54.4146	0.995192	6200966	6200966-15	115	0.116319	CC	CC	CC	CA	CA	CC	CC	CC	CC	CC	CA	CC	CC	CC	CC	CC
SNP0452	6161759|F|0-22:G>A-22:G>A	6161759	TGCAGTAAAGTCTTACGCCTAGGAATATTGCCGTCAGCTCCTGCGATTTCAGCGAAAGCCCTGCGAAGA	TGCAGTAAAGTCTTACGCCTAGGAATATTGCCGTCAGCTCCTGCGATTTCAGCGAAAGCCCTGCGAAGA	TGCAGTAAAGTCTTACGCCTAGGAATATTGCCGTCAGCTCCTGCGATTTCAGCGAAAGCCCTGCGAAGA	JJMO01000121.1_chromosome_5_Vr05	22930418	1	1.96055e-27	TGCAGTAAAGTCTTACGCCTAGAAATATTGCCGTCAGCTCCTGCGATTTCAGCGAAAGCCCTGCGAAGA	22:G>A	G	A	GG	GA	AA	22	1	0.208904	0.965753	0.0342466	0.791096	0.174658	0.330526	0.0661475	0.198337	39.0235	20.0568	0.990476	6161759	6161759-22	27.6	0.121575	AA	AA	AA	GA	GA	AA	AA	AA	AA	AA	GA	AA	AA	AA	AA	AA
SNP0453	6189474|F|0-32:C>G-32:C>G	6189474	TGCAGAAGCAGGGAATGGAAGTGACAACCAGACTAACCGTGAAGTTTATATCGTGTATATGGGAGCCGT	TGCAGAAGCAGGGAATGGAAGTGACAACCAGACTAACCGTGAAGTTTATATCGTGTATATGGGAGCCGT	TGCAGAAGCAGGGAATGGAAGTGACAACCAGACTAACCGTGAAGTTTATATCGTGTATATGGGAGCCGT	JJMO01000121.1_chromosome_5_Vr05	23092298	1	4.21392e-29	TGCAGAAGCAGGGAATGGAAGTGACAACCAGAGTAACCGTGAAGTTTATATCGTGTATATGGGAGCCGC	32:C>G	C	G	CC	CG	GG	32	1	0.969178	0.113014	0.886986	0.0308219	0.0821918	0.0597439	0.200483	0.130114	25.2099	17.25	1	6189474	6189474-32	26.4	0.0719178	CC	CC	CC	CC	CC	CC	CC	CC	CC	CC	CC	CC	CC	CC	CC	CC
SNP0454	6198839|F|0-61:T>C-61:T>C	6198839	TGCAGCACTTTTACTTTATGGGTGTTACTCCCTGCACCTCCACACATCACTTCCTACACCTTTCCATTT	TGCAGCACTTTTACTTTATGGGTGTTACTCCCTGCACCTCCACACATCACTTCCTACACCTTTCCATTT	TGCAGCACTTTTACTTTATGGGTGTTACTCCCTGCACCTCCACACATCACTTCCTACACCTTTCCATTT	JJMO01000121.1_chromosome_5_Vr05	24311155	1	1.96055e-27	TGCAGCACTTTTACTTTATGGGTGTTACTCCCTGCACCTCCACACATCACTTCCTACACCTCTCCATTT	61:T>C	T	C	TT	TC	CC	61	0.993151	0.275862	0.862069	0.137931	0.724138	0.137931	0.399524	0.237812	0.318668	4.97222	6.68715	0.972756	6198839	6198839-61	7.1	0.206897	CC	CC	TT	CC	CC	CC	CC	TT	CC	TC	CC	NN	CC	CC	CC	CC
SNP0455	6179185|F|0-9:C>T-9:C>T	6179185	TGCAGATATCTTTCATCCATATGAGAGATTGGTACAACTAAGAAGCAAAGAGAAGTATCTAAGTAGAGC	TGCAGATATCTTTCATCCATATGAGAGATTGGTACAACTAAGAAGCAAAGAGAAGTATCTAAGTAGAGC	TGCAGATATCTTTCATCCATATGAGAGATTGGTACAACTAAGAAGCAAAGAGAAGTATCTAAGTAGAGC	JJMO01000121.1_chromosome_5_Vr05	24443313	1	4.21392e-29	TGCAGATATTTTTCATCCATATGAGAGATTGGTACAACTAAGAAGCAAAGAGAAGTATCTAAGTAGAGC	9:C>T	C	T	CC	CT	TT	9	1	0.753425	0.534247	0.465753	0.246575	0.287671	0.371552	0.497654	0.434603	31.4596	23.9816	0.990476	6179185	6179185-9	36.5	0.390411	CC	CC	CT	TT	CC	CC	TT	CC	CC	CC	TT	CT	CT	CC	TT	TT
SNP0456	6185938|F|0-9:A>G-9:A>G	6185938	TGCAGGGAGAGAGGTAACATGACCATGTTATGTTACAGATCGGAAGAGCGGTTCAGCAGGAATGCCGAG	TGCAGGGAGAGAGGTAACATGACCATGTTATGTTACAGATCGGAAGAGCGGTTCAGCAGGAATGCCGAG	TGCAGGGAGAGAGGTAACATGACCATGTTATGTTAC	JJMO01000121.1_chromosome_5_Vr05	24479395	1	9.68090e-11	TGCAGGGAGGGAGGTAACATGACCATGTTATGTTACAGATCGGAAGAGCGGTTCAGCAGGAATGCCGAG	9:A>G	A	G	AA	AG	GG	9	0.996575	0.852234	0.453608	0.546392	0.147766	0.305842	0.251863	0.495696	0.373779	58.6849	45.1437	0.995238	6185938	6185938-9	70.3	0.300687	AA	AA	AG	GG	AA	AA	GG	AA	AA	AA	GG	AG	AG	AA	AA	GG
SNP0457	6185047|F|0-23:G>A-23:G>A	6185047	TGCAGAGTTAGCTTCTCAGGTCAGATCCTCCTTTCTTACAGATCGGAAGAGCGGTTCAGCAGGAATGCC	TGCAGAGTTAGCTTCTCAGGTCAGATCCTCCTTTCTTACAGATCGGAAGAGCGGTTCAGCAGGAATGCC	TGCAGAGTTAGCTTCTCAGGTCAGATCCTCCTTTCTTAC	JJMO01000121.1_chromosome_5_Vr05	24487965	1	2.56095e-12	TGCAGAGTTAGCTTCTCAGGTCAAATCCTCCTTTCTTACAGATCGGAAGAGCGGTTCAGCAGGAATGCC	23:G>A	G	A	GG	GA	AA	23	1	0.914384	0.294521	0.705479	0.0856164	0.208904	0.156573	0.415556	0.286064	52.9117	35.3689	0.988889	6185047	6185047-23	58.8	0.190068	GG	GG	GG	GG	GG	GG	GG	GG	GG	GG	GG	GG	GG	GG	AA	GG
SNP0458	6180355|F|0-66:G>A-66:G>A	6180355	TGCAGCCCAGTAAAGCCCCGAGCCCGTCCTACTCACCCAGTAAAACGGCGTTTAGAGACCTGGACTGAA	TGCAGCCCAGTAAAGCCCCGAGCCCGTCCTACTCACCCAGTAAAACGGCGTTTAGAGACCTGGACTGAA	TGCAGCCCAGTAAAGCCCCGAGCCCGTCCTACTCACCCAGTAAAACGGCGTTTAGAGACCTGGACTGAA	JJMO01000121.1_chromosome_5_Vr05	24525882	1	4.21392e-29	TGCAGCCCAGTAAAGCCCCGAGCCCGTCCTACTCACCCAGTAAAACGGCGTTTAGAGACCTGGACTAAA	66:G>A	G	A	GG	GA	AA	66	1	0.907534	0.287671	0.712329	0.0924658	0.195205	0.167832	0.409833	0.288832	18.2827	13	0.998413	6180355	6180355-66	20.3	0.190068	GG	GG	GG	GG	GG	GG	GG	GG	GG	GG	GG	GG	GG	GG	AA	GG
SNP0459	6184618|F|0-35:C>G-35:C>G	6184618	TGCAGAAAACCTAAAAGATGGCTGGTTGGTGGCTGCTAATATGACAAATTACAGATCGGAAGAGCGGTT	TGCAGAAAACCTAAAAGATGGCTGGTTGGTGGCTGCTAATATGACAAATTACAGATCGGAAGAGCGGTT	TGCAGAAAACCTAAAAGATGGCTGGTTGGTGGCTGCTAATATGACAAATTAC	JJMO01000121.1_chromosome_5_Vr05	24527426	1	2.65936e-19	TGCAGAAAACCTAAAAGATGGCTGGTTGGTGGCTGGTAATATGACAAATTACAGATCGGAAGAGCGGTT	35:C>G	C	G	CC	CG	GG	35	1	0.910959	0.297945	0.702055	0.0890411	0.208904	0.162226	0.418348	0.290287	71.4115	51.3651	0.998413	6184618	6184618-35	80.3	0.193493	CC	CC	CC	CC	CC	CC	CC	CC	CC	CC	CC	CC	CC	CC	GG	CC
SNP0460	6205061|F|0-26:A>T-26:A>T	6205061	TGCAGCGCCCAGTTTGAGTTGGTTCCACGCAATCCAGGTGACTACAAATGGCAGTTGAAACCTTACAGA	TGCAGCGCCCAGTTTGAGTTGGTTCCACGCAATCCAGGTGACTACAAATGGCAGTTGAAACCTTACAGA	TGCAGCGCCCAGTTTGAGTTGGTTCCACGCAATCCAGGTGACTACAAATGGCAGTTGAAACCTTACAGA	JJMO01000121.1_chromosome_5_Vr05	24536433	1	1.52636e-23	TGCAGCGCCCAGTTTGAGTTGGTTCCTCGCAATCTAGGTGACTACAAATGGCAGTTGAAACCTTACAGA	26:A>T	A	T	AA	AT	TT	26	1	0.75	0.623288	0.376712	0.25	0.373288	0.375	0.4696	0.4223	47.4903	41.1351	1	6205061	6205061-26	61	0.436644	AA	TT	AT	AT	AT	AA	TT	AA	AA	AT	TT	AT	AT	TT	AA	TT
SNP0461	6192619|F|0-47:A>G-47:A>G	6192619	TGCAGTTTCTTCTGCCTGAAACACAACCATTGTTTCATTGAGGGAGGACAAGTCCTTCCCTAGCACTTG	TGCAGTTTCTTCTGCCTGAAACACAACCATTGTTTCATTGAGGGAGGACAAGTCCTTCCCTAGCACTTG	TGCAGTTTCTTCTGCCTGAAACACAACCATTGTTTCATTGAGGGAGGACAAGTCCTTCCCTAGCACTTG	JJMO01000121.1_chromosome_5_Vr05	24559477	1	4.21392e-29	TGCAGTTTCTTCTGCCTGAAACACAACCATTGTTTCATTGAGGGAGGGCAAGTCCTTCCCCAGCACTTG	47:A>G	A	G	AA	AG	GG	47	1	0.794521	0.59589	0.40411	0.205479	0.390411	0.326515	0.48161	0.404063	35.5706	28.7276	0.993651	6192619	6192619-47	45.2	0.400685	GG	AA	AG	AG	AG	GG	AA	GG	GG	AG	AA	AG	AG	AA	AA	AA
SNP0462	6182324|F|0-15:C>T-15:C>T	6182324	TGCAGTATTTCGTATCGGGTCTGATGTAATAGAGGACTTGATTGGAGGATAGTTAGTGCCATAGGGCTT	TGCAGTATTTCGTATCGGGTCTGATGTAATAGAGGACTTGATTGGAGGATAGTTAGTGCCATAGGGCTT	TGCAGTATTTCGTATCGGGTCTGATGTAATAGAGGACTTGATTGGAGGATAGTTAGTGCCATAGGGCTT	JJMO01000121.1_chromosome_5_Vr05	24561926	1	4.21392e-29	TGCAGTATTTCGTATTGGGTCTGATGTAATAGAGGACTTGATTGGAGGATAGGTAGTGCTATAGGTCTT	15:C>T	C	T	CC	CT	TT	15	0.996575	0.762887	0.549828	0.450172	0.237113	0.312715	0.361781	0.495034	0.428408	5.89206	4.77679	0.94127	6182324	6182324-15	7.1	0.393471	TT	CC	CC	CT	CT	TT	CC	TT	TT	CT	CC	CC	CT	CC	CC	CC
SNP0463	6176156|F|0-11:T>A-11:T>A	6176156	TGCAGCCATTTTCACAGCTCAATGTAGCATGTACCAGTTTACAGATCGGAAGAGCGGTTCAGCAGGAAT	TGCAGCCATTTTCACAGCTCAATGTAGCATGTACCAGTTTACAGATCGGAAGAGCGGTTCAGCAGGAAT	TGCAGCCATTTTCACAGCTCAATGTAGCATGTACCAGTTTAC	JJMO01000121.1_chromosome_5_Vr05	24613820	1	6.53648e-14	TGCAGCCATTTACACAGCTCAATGTAGCATGTACCAGTTTACAGATCGGAAGAGCGGTTCAGCAGGAAT	11:T>A	T	A	TT	TA	AA	11	1	0.780822	0.623288	0.376712	0.219178	0.40411	0.342278	0.4696	0.405939	56.4128	46.0467	0.984127	6176156	6176156-11	72.2	0.421233	AA	TT	TA	TA	TA	AA	TT	AA	AA	TA	TT	TA	TA	TT	TT	TT
SNP0464	6178616|F|0-24:C>T-24:C>T	6178616	TGCAGACTCACGTTTGTATGAATCCGAAGAAAAAGAAAATGAAATCTGAAAATGGGAGGCGACAGCTGA	TGCAGACTCACGTTTGTATGAATCCGAAGAAAAAGAAAATGAAATCTGAAAATGGGAGGCGACAGCTGA	TGCAGACTCACGTTTGTATGAATCCGAAGAAAAAGAAAATGAAATCTGAAAATGGGAGGCGACAGCTGA	JJMO01000121.1_chromosome_5_Vr05	24615937	1	4.21392e-29	TGCAGACTCACGTTTGTATGAATCTGAAGAAAAAGAAAACGAAATCTGAAAATGGGAGGCGACAGCTGA	24:C>T	C	T	CC	CT	TT	24	0.996575	0.738832	0.570447	0.429553	0.261168	0.309278	0.385919	0.490075	0.437997	5.50485	4.9697	0.94391	6178616	6178616-24	6.9	0.415808	TT	CC	CC	CT	CT	TT	CC	TT	TT	CT	CC	CT	CT	CC	CC	CC
SNP0465	6157314|F|0-53:G>A-53:G>A	6157314	TGCAGCAGCGAGCCTTCAAGAGTAACGAGTCTCTCTGATGAGAAAGGAATGTAGGAGAAAATTGTGATA	TGCAGCAGCGAGCCTTCAAGAGTAACGAGTCTCTCTGATGAGAAAGGAATGTAGGAGAAAATTGTGATA	TGCAGCAGCGAGCCTTCAAGAGTAACGAGTCTCTCTGATGAGAAAGGAATGTAGGAGAAAATTGTGATA	JJMO01000121.1_chromosome_5_Vr05	24621221	3	4.21392e-29	TGCAGCAGCGAGCCTTCAAGAGTAACGAGTCTCTCTGATGAGAAAGGAATGTAAGAGAAAATTGTGATA	53:G>A	G	A	GG	GA	AA	53	0.989726	0.782007	0.477509	0.522491	0.217993	0.259516	0.340944	0.498988	0.419966	29.4892	5.94681	0.963696	6157314	6157314-53	25.9	0.347751	AA	GA	GA	GG	GA	AA	GG	AA	AA	GG	GG	GA	GA	GG	GG	GG
SNP0466	6175875|F|0-33:A>G-33:A>G	6175875	TGCAGCAACTCTCCTTGACAAGGATAAGTATGTACTCAGGGCAGAATGCTTACAGATCGGAAGAGCGGT	TGCAGCAACTCTCCTTGACAAGGATAAGTATGTACTCAGGGCAGAATGCTTACAGATCGGAAGAGCGGT	TGCAGCAACTCTCCTTGACAAGGATAAGTATGTACTCAGGGCAGAATGCTTAC	JJMO01000121.1_chromosome_5_Vr05	24702809	1	7.65808e-20	TGCAGCAACTCTCCTTGACAAGGATAAGTATGTGCTCAGGGCAGAATGCTTACAGATCGGAAGAGCGGT	33:A>G	A	G	AA	AG	GG	33	1	0.767123	0.606164	0.393836	0.232877	0.373288	0.35729	0.477458	0.417374	37.8975	31.9839	0.984127	6175875	6175875-33	48.2	0.419521	GG	AA	AG	AG	AG	GG	AA	GG	GG	AG	AA	AG	AG	AA	AA	AA
SNP0467	6155565|F|0-65:T>A-65:T>A	6155565	TGCAGAGTGGTGAGTGTTGATCTCATCGCGCTGCCCACCAGTGTTCCCACATTCTTTTGACTTCTTCTA	TGCAGAGTGGTGAGTGTTGATCTCATCGCGCTGCCCACCAGTGTTCCCACATTCTTTTGACTTCTTCTA	TGCAGAGTGGTGAGTGTTGATCTCATCGCGCTGCCCACCAGTGTTCCCACATTCTTTTGACTTCTTCTA	JJMO01000121.1_chromosome_5_Vr05	24710103	1	4.21392e-29	TGCAGAGTGGTGAGTGTTGATCTCATCGCGCTGCCCACCAGTGTTCCCACATTCTTTTGACTTCTACAA	65:T>A	T	A	TT	TA	AA	65	1	0.746575	0.575342	0.424658	0.253425	0.321918	0.378401	0.488647	0.433524	12.0254	10.5447	0.97619	6155565	6155565-65	15	0.414384	AA	TT	TA	TA	TA	AA	TT	AA	AA	TA	TT	TA	TA	TT	TT	TT
SNP0468	6189932|F|0-55:A>G-55:A>G	6189932	TGCAGAGCAAAACCACAAATGAAAATCGGCTAATGGAATGCTATTCACAAAGAGCATCTAGCGGCGATC	TGCAGAGCAAAACCACAAATGAAAATCGGCTAATGGAATGCTATTCACAAAGAGCATCTAGCGGCGATC	TGCAGAGCAAAACCACAAATGAAAATCGGCTAATGGAATGCTATTCACAAAGAGCATCTAGCGGCGATC	JJMO01000121.1_chromosome_5_Vr05	24710169	1	4.21392e-29	TGCAGAGCAAAACCACAAATGAAAATCGGCTAATGGAATGCTATTCACAAAGAGCGTCTAGCGGCGATC	55:A>G	A	G	AA	AG	GG	55	1	0.760274	0.585616	0.414384	0.239726	0.34589	0.364515	0.48534	0.424927	23.7344	19.6292	0.985714	6189932	6189932-55	29.4	0.412671	GG	AA	AG	AG	AG	GG	AA	GG	GG	AG	AA	AA	AG	AA	AA	AA
SNP0469	15684377|F|0-34:A>T-34:A>T	15684377	TGCAGGCAACAACGAGCAAGAGACTTGAATAGAAATTTTCTGAACATTATTTTCCATAATAAAACTGTA	TGCAGGCAACAACGAGCAAGAGACTTGAATAGAAATTTTCTGAACATTATTTTCCATAATAAAACTGTA	TGCAGGCAACAACGAGCAAGAGACTTGAATAGAAATTTTCTGAACATTATTTTCCATAATAAAACTGTA	JJMO01000121.1_chromosome_5_Vr05	24869340	1	4.21392e-29	TGCAGGCAACAACGAGCAAGAGACTTGAATAGAATTTTTCTGAACATTATTTTCCATAATAAAACTGTA	34:A>T	A	T	AA	AT	TT	34	1	0.976027	0.109589	0.890411	0.0239726	0.0856164	0.0467958	0.195159	0.120977	16.1671	8.04651	0.990476	15684377	15684377-34	16.6	0.0667808	AA	AA	AT	AA	AA	AA	AA	TT	AA	AA	AA	AA	AA	AA	AA	AA
SNP0470	6153932|F|0-62:C>T-62:C>T	6153932	TGCAGAAGAAGATAGAAGAGAGGAGAAGATGGGTTACTTCTGCATCTTCTGTCCGCTGTTCTCAGATGC	TGCAGAAGAAGATAGAAGAGAGGAGAAGATGGGTTACTTCTGCATCTTCTGTCCGCTGTTCTCAGATGC	TGCAGAAGAAGATAGAAGAGAGGAGAAGATGGGTTACTTCTGCATCTTCTGTCCGCTGTTCTCAGATGC	JJMO01000121.1_chromosome_5_Vr05	24928982	1	4.21392e-29	TGCAGAAGAAGATAGAAGAGAGGAGAAGATGGGTTACTTCTGCATCTTCTGTCCGCTGTTCTTAGATGC	62:C>T	C	T	CC	CT	TT	62	1	0.688356	0.613014	0.386986	0.311644	0.30137	0.429044	0.474456	0.45175	8.47018	7.99222	0.960317	6153932	6153932-62	10.7	0.462329	CC	TT	CT	TT	TT	CC	CC	CC	CC	CC	CT	CC	CT	CT	TT	CC
SNP0471	6179776|F|0-10:C>T-10:C>T	6179776	TGCAGCACAACTTTTCTACCCGCATCCCCCTAACTTTTGAAATCTGTTTTTGTCTCTCATTGTGTGTAC	TGCAGCACAACTTTTCTACCCGCATCCCCCTAACTTTTGAAATCTGTTTTTGTCTCTCATTGTGTGTAC	TGCAGCACAACTTTTCTACCCGCATCCCCCTAACTTTTGAAATCTGTTTTTGTCTCTCATTGTGTGTAC	JJMO01000121.1_chromosome_5_Vr05	24929251	1	4.21392e-29	TGCAGCACAATTTTTCTACCCGCATCCCCCTAACTTTTGAAATCTGTTTTTGTCTCTCATTGTGTGTAC	10:C>T	C	T	CC	CT	TT	10	1	0.64726	0.681507	0.318493	0.35274	0.328767	0.456629	0.434111	0.44537	26.5993	24.6505	0.995238	6179776	6179776-10	33.9	0.482877	CC	CT	TT	TT	TT	CC	CC	TT	CC	CC	CT	CC	CT	CT	TT	CC
SNP0472	6185738|F|0-5:C>A-5:C>A	6185738	TGCAGCTTGTTGATCTATCATATAACCTTTTACAGATCGGAAGAGCGGTTCAGCAGGAATGCCGAGACC	TGCAGCTTGTTGATCTATCATATAACCTTTTACAGATCGGAAGAGCGGTTCAGCAGGAATGCCGAGACC	TGCAGCTTGTTGATCTATCATATAACCTTTTAC	JJMO01000121.1_chromosome_5_Vr05	24942429	1	3.46468e-09	TGCAGATTGTTGATCTATCATATAACCTTTTACAGATCGGAAGAGCGGTTCAGCAGGAATGCCGAGACC	5:C>A	C	A	CC	CA	AA	5	1	0.705479	0.643836	0.356164	0.294521	0.349315	0.415556	0.458623	0.43709	50.9553	38.1782	0.990476	6185738	6185738-5	60.3	0.469178	CC	CA	CA	AA	AA	CC	CC	CC	CC	CC	CA	CC	CA	CA	AA	CC
SNP0473	6178189|F|0-35:G>A-35:G>A	6178189	TGCAGAAATTGCTGTGCCAGCTGCTCCTTACCCAAGTAGTCAGACAACTGAAACAGGTGGGGTCACTGC	TGCAGAAATTGCTGTGCCAGCTGCTCCTTACCCAAGTAGTCAGACAACTGAAACAGGTGGGGTCACTGC	TGCAGAAATTGCTGTGCCAGCTGCTCCTTACCCAAGTAGTCAGACAACTGAAACAGGTGGGGTCACTGC	JJMO01000121.1_chromosome_5_Vr05	24986852	1	4.21392e-29	TGCAGAAATTGCTGTGCCAGCTGCTCCTTACCCAAATAGTCAGACAACTGAAACAGGTGGGGTCACTGC	35:G>A	G	A	GG	GA	AA	35	1	0.976027	0.109589	0.890411	0.0239726	0.0856164	0.0467958	0.195159	0.120977	13.4171	7.18182	0.990476	6178189	6178189-35	13.9	0.0667808	GG	GG	GA	GG	GG	GG	GG	AA	GG	GG	GG	GG	GG	GG	GG	GG
SNP0474	6180969|F|0-50:C>T-50:C>T	6180969	TGCAGCTGTTATCGATGAAATTTTTTATTTGCAGGTTCTAATTTATGGCACATATATGGTTGTGTGTGC	TGCAGCTGTTATCGATGAAATTTTTTATTTGCAGGTTCTAATTTATGGCACATATATGGTTGTGTGTGC	TGCAGCTGTTATCGATGAAATTTTTTATTTGCAGGTTCTAATTTATGGCACATATATGGTTGTGTGTGC	JJMO01000121.1_chromosome_5_Vr05	25000567	2	4.21392e-29	TGCAGCTGTTATCGATGAAATTTTTTATTTGCAGGTTCTAATTTATGGCATATATATGGTTGTGTGTGC	50:C>T	C	T	CC	CT	TT	50	1	0.681507	0.609589	0.390411	0.318493	0.291096	0.434111	0.47598	0.455046	12.9258	11.4077	0.961905	6180969	6180969-50	15.7	0.464041	CC	TT	CT	TT	TT	CC	CC	CC	CC	CC	CT	CC	CT	CT	TT	CC
SNP0475	6182501|F|0-49:A>G-49:A>G	6182501	TGCAGTCGTCAAAAATGCAGTTCCGTCATCAAGACTAGACCTGTCAACAACGAATTCATCCATTAGCAT	TGCAGTCGTCAAAAATGCAGTTCCGTCATCAAGACTAGACCTGTCAACAACGAATTCATCCATTAGCAT	TGCAGTCGTCAAAAATGCAGTTCCGTCATCAAGACTAGACCTGTCAACAACGAATTCATCCATTAGCAT	JJMO01000121.1_chromosome_5_Vr05	25001360	1	4.21392e-29	TGCAGTCGTCAAAAATGCAGTTCCGTCATCAAGACTAGACCTGTCAACAGCGAATTCATCCATTAGCAT	49:A>G	A	G	AA	AG	GG	49	1	0.976027	0.123288	0.876712	0.0239726	0.0993151	0.0467958	0.216176	0.131486	95.7942	44.3265	0.995238	6182501	6182501-49	98.9	0.0736301	AA	AA	AG	AA	AA	AA	AA	GG	AA	AA	AA	AA	AA	AA	AA	AA
SNP0476	6190918|F|0-51:A>T-51:A>T	6190918	TGCAGCCTATGTAGACAATTTCACATGCAACAAACTTATAATAACAAAATAACGTCGGAGGAATATCTA	TGCAGCCTATGTAGACAATTTCACATGCAACAAACTTATAATAACAAAATAACGTCGGAGGAATATCTA	TGCAGCCTATGTAGACAATTTCACATGCAACAAACTTATAATAACAAAATAACGTCGGAGGAATATCTA	JJMO01000121.1_chromosome_5_Vr05	25018477	1	4.21392e-29	TGCAGCCTATGTAGACAATTTCACATGCAACAAACTTATAATAACAAAATATTGTCGGAGGAATATCTA	51:A>T	A	T	AA	AT	TT	51	1	0.979452	0.113014	0.886986	0.0205479	0.0924658	0.0402515	0.200483	0.120367	39.7105	17.3778	0.995238	6190918	6190918-51	40.8	0.0667808	AA	AA	AT	AA	AA	AA	AA	TT	AA	AA	AA	AA	AA	AA	AA	AA
SNP0477	6202447|F|0-49:C>T-49:C>T	6202447	TGCAGAAGAAAATTGTTGAATGAGACACAAGATACTGCTTTACCATAATCACACTTACAGATCGGAAGA	TGCAGAAGAAAATTGTTGAATGAGACACAAGATACTGCTTTACCATAATCACACTTACAGATCGGAAGA	TGCAGAAGAAAATTGTTGAATGAGACACAAGATACTGCTTTACCATAATCACACTTAC	JJMO01000121.1_chromosome_5_Vr05	25061769	2	1.49182e-22	TGCAGAAGAAAATTGTTGAATGAGACACAAGATACTGCTTTACCATAATTACACTTACAGATCGGAAGA	49:C>T	C	T	CC	CT	TT	49	1	0.976027	0.116438	0.883562	0.0239726	0.0924658	0.0467958	0.205761	0.126278	22.8093	12.5435	0.995238	6202447	6202447-49	23.7	0.0702055	CC	CC	CT	CC	CC	CC	CC	TT	CC	CC	CC	CC	CC	CC	CC	CC
SNP0478	6199714|F|0-12:G>A-12:G>A	6199714	TGCAGCTGCTATGATAACATTCTTCGCTCCATTCACCGCTGGCTCCACCATTTCTTCCTGCATAATCCA	TGCAGCTGCTATGATAACATTCTTCGCTCCATTCACCGCTGGCTCCACCATTTCTTCCTGCATAATCCA	TGCAGCTGCTATGATAACATTCTTCGCTCCATTCACCGCTGGCTCCACCATTTCTTCCTGCATAATCCA	JJMO01000121.1_chromosome_5_Vr05	25066541	1	4.21392e-29	TGCAGCTGCTATAATAACATTCTTCGCTCCATTCACCGCTGGCTCCACCATTTCTTCCTGCATAATCCA	12:G>A	G	A	GG	GA	AA	12	1	0.976027	0.113014	0.886986	0.0239726	0.0890411	0.0467958	0.200483	0.12364	41.4634	17.6522	1	6199714	6199714-12	42.4	0.0684932	GG	GG	GA	GG	GG	GG	GG	AA	GG	GG	GG	GG	GG	GG	GG	GG
SNP0479	6194154|F|0-27:C>G-27:C>G	6194154	TGCAGTAATGAATTCGAGAACTAAAAACAGATTGGTAAATTACAGATCGGAAGAGCGGTTCAGCAGGAA	TGCAGTAATGAATTCGAGAACTAAAAACAGATTGGTAAATTACAGATCGGAAGAGCGGTTCAGCAGGAA	TGCAGTAATGAATTCGAGAACTAAAAACAGATTGGTAAATTAC	JJMO01000121.1_chromosome_5_Vr05	25075138	1	1.91304e-14	TGCAGTAATGAATTCGAGAACTAAAAAGAGATTGGTAAATTACAGATCGGAAGAGCGGTTCAGCAGGAA	27:C>G	C	G	CC	CG	GG	27	0.996575	0.979381	0.113402	0.886598	0.0206186	0.0927835	0.0403869	0.201084	0.120735	59.4939	24.1087	1	6194154	6194154-27	61	0.0670103	CC	CC	CG	CC	CC	NN	CC	GG	CC	CC	CC	CC	CC	CC	CC	CC
SNP0480	6156995|F|0-59:G>A-59:G>A	6156995	TGCAGCACTACAAGATTCACTAAAAAAGGTGCATGTAGCTCACCTGTTTTCATGCCAAAGAAAAACTAG	TGCAGCACTACAAGATTCACTAAAAAAGGTGCATGTAGCTCACCTGTTTTCATGCCAAAGAAAAACTAG	TGCAGCACTACAAGATTCACTAAAAAAGGTGCATGTAGCTCACCTGTTTTCATGCCAAAGAAAAACTAG	JJMO01000121.1_chromosome_5_Vr05	25324040	1	1.96055e-27	TGCAGCACTACAAGATTCACTAAAAAAGGTGCATGTAGCTCACCTGTTTTCATGCCAAAAAAAAACTAG	59:G>A	G	A	GG	GA	AA	59	1	0.787671	0.496575	0.503425	0.212329	0.284247	0.334491	0.499977	0.417234	12.2246	7.35354	0.955556	6156995	6156995-59	13.2	0.354452	AA	GA	GG	GG	GG	AA	GG	GG	AA	AA	GG	GG	GA	GA	GG	GG
SNP0481	6214048|F|0-52:C>T-52:C>T	6214048	TGCAGGATATGGGGAAAGTTTCTCCGTCATATATTTTTGCTGCTTTTATTCCCGCCATAATGATAGCGG	TGCAGGATATGGGGAAAGTTTCTCCGTCATATATTTTTGCTGCTTTTATTCCCGCCATAATGATAGCGG	TGCAGGATATGGGGAAAGTTTCTCCGTCATATATTTTTGCTGCTTTTATTCCCGCCATAATGATAGCGG	JJMO01000121.1_chromosome_5_Vr05	25332256	2	1.96055e-27	TGCAGGATATGGGGAAAGTTTCTCCGTCATATATTTTTGCTGCTTTTATTCCTGCCATAATGATAGCGG	52:C>T	C	T	CC	CT	TT	52	0.996575	0.773196	0.463918	0.536082	0.226804	0.237113	0.350728	0.497396	0.424062	6.6789	5.41081	0.947619	6214048	6214048-52	7.6	0.345361	TT	CC	CC	CC	CC	TT	CC	CC	TT	TT	CC	CC	CT	CT	CC	CC
SNP0482	6180984|F|0-29:T>C-29:T>C	6180984	TGCAGTCATGTATTACATATATCGTCAAGTTTGTTGCCGTTGAGCAATTACAGATCGGAAGAGCGGTTC	TGCAGTCATGTATTACATATATCGTCAAGTTTGTTGCCGTTGAGCAATTACAGATCGGAAGAGCGGTTC	TGCAGTCATGTATTACATATATCGTCAAGTTTGTTGCCGTTGAGCAATTAC	JJMO01000121.1_chromosome_5_Vr05	25347742	1	9.22316e-19	TGCAGTCATGTATTACATATATCGTCAAGCTTGTTGCCGTTGAGCAATTACAGATCGGAAGAGCGGTTC	29:T>C	T	C	TT	TC	CC	29	1	0.482877	0.818493	0.181507	0.517123	0.30137	0.499414	0.297124	0.398269	34.8	55.1686	0.985714	6180984	6180984-29	61.6	0.332192	TT	TC	CC	CC	CC	TT	CC	CC	TT	TC	CC	CC	TC	TC	CC	CC
SNP0483	6182762|F|0-32:A>G-32:A>G	6182762	TGCAGTGCTCTTGAAGATTCACAGACTGATATATGCCATGTACGTACCCAATTTCTTATGCTATATATA	TGCAGTGCTCTTGAAGATTCACAGACTGATATATGCCATGTACGTACCCAATTTCTTATGCTATATATA	TGCAGTGCTCTTGAAGATTCACAGACTGATATATGCCATGTACGTACCCAATTTCTTATGCTATATATA	JJMO01000121.1_chromosome_5_Vr05	25354035	1	4.21392e-29	TGCAGTGCTCTTGAAGATTCACAGACTGATATGTGCCATGTACGTACCCAATTTCTTATGCTATATATA	32:A>G	A	G	AA	AG	GG	32	1	0.465753	0.815068	0.184932	0.534247	0.280822	0.497654	0.301464	0.399559	8.25668	12.9483	0.97619	6182762	6182762-32	14.3	0.325342	AA	AG	GG	GG	GG	AA	GG	GG	AA	AG	GG	GG	AG	AG	GG	GG
SNP0484	6164093|F|0-65:T>C-65:T>C	6164093	TGCAGTTGGAATGCAACATATGAAAGTTTATTGGGTGGCAACAAGCCTTTCCCCCAGCATATTCCTCTT	TGCAGTTGGAATGCAACATATGAAAGTTTATTGGGTGGCAACAAGCCTTTCCCCCAGCATATTCCTCTT	TGCAGTTGGAATGCAACATATGAAAGTTTATTGGGTGGCAACAAGCCTTTCCCCCAGCATATTCCTCTT	JJMO01000121.1_chromosome_5_Vr05	25387089	2	4.21392e-29	TGCAGTTGGAATGCAACATATGAAAGTTTATTGGGTGGCAACAAGCCTTTCCCCCAGCATATTCCCCTT	65:T>C	T	C	TT	TC	CC	65	1	0.770548	0.558219	0.441781	0.229452	0.328767	0.353608	0.493221	0.423414	8.46417	7.75	0.953968	6164093	6164093-65	10.8	0.393836	TT	TT	CC	TC	TT	TT	CC	CC	TT	TT	CC	CC	TC	TT	CC	CC
SNP0486	6203440|F|0-31:A>G-31:A>G	6203440	TGCAGAAGATGCTGGAACTGATGAAACCGCTAATGTTGCTAAAGACGTTGGTTTGAGCTTGGCAATTAC	TGCAGAAGATGCTGGAACTGATGAAACCGCTAATGTTGCTAAAGACGTTGGTTTGAGCTTGGCAATTAC	TGCAGAAGATGCTGGAACTGATGAAACCGCTAATGTTGCTAAAGACGTTGGTTTGAGCTTGGCAATTAC	JJMO01000121.1_chromosome_5_Vr05	25536101	2	1.51560e-28	TGCAGAAGATGCTGGAACTGATGAAACCGCTGATCTTGCTAAAGACGTTGGTATCAGCTTGGCAATTAC	31:A>G	A	G	AA	AG	GG	31	1	1	0.582192	0.417808	0	0.582192	0	0.486489	0.243245	155.571	36.2218	0.995238	6203440	6203440-31	176.7	0.291096	AG	AG	AG	AA	AA	AG	AA	AG	AG	AG	AA	AA	AG	AG	AA	AA
SNP0487	6182281|F|0-67:G>C-67:G>C	6182281	TGCAGTATCTGAGTGGTTGTGGAAGCAGAGTGTGGGAGGTACTTCTGTTTCAAGTTTGTGAGGAATTGA	TGCAGTATCTGAGTGGTTGTGGAAGCAGAGTGTGGGAGGTACTTCTGTTTCAAGTTTGTGAGGAATTGA	TGCAGTATCTGAGTGGTTGTGGAAGCAGAGTGTGGGAGGTACTTCTGTTTCAAGTTTGTGAGGAATTGA	JJMO01000121.1_chromosome_5_Vr05	25675488	1	4.21392e-29	TGCAGTATCTGAGTGGTTGTGGAAGCAGAGTGTGGGAGGTACTTCTGTTTCAAGTTTGTGAGGAATTCA	67:G>C	G	C	GG	GC	CC	67	0.993151	0.924138	0.162069	0.837931	0.0758621	0.0862069	0.140214	0.271605	0.20591	6.11082	4.21739	0.970874	6182281	6182281-67	6.3	0.118966	CC	GG	GG	GG	GG	CC	GG	GG	GG	GC	GG	GG	GG	GG	GG	GG
SNP0488	6153615|F|0-13:C>T-13:C>T	6153615	TGCAGAAAGAAACCACAGATTCGGAGTATGTTTCAAGCAACTCAGGTTCAAAGGATTGTCCAGTTAGAG	TGCAGAAAGAAACCACAGATTCGGAGTATGTTTCAAGCAACTCAGGTTCAAAGGATTGTCCAGTTAGAG	TGCAGAAAGAAACCACAGATTCGGAGTATGTTTCAAGCAACTCAGGTTCAAAGGATTGTCCAGTTAGAG	JJMO01000121.1_chromosome_5_Vr05	25683749	1	4.21392e-29	TGCAGAAAGAAACTACAGATTCGGAGTATGTTTCAAGCAACTCAGGTTCAAAGGATTGTCCAGTTAGAG	13:C>T	C	T	CC	CT	TT	13	0.993151	0.817241	0.37931	0.62069	0.182759	0.196552	0.298716	0.470868	0.384792	6.04863	5.24242	0.946032	6153615	6153615-13	6.9	0.281034	TT	CT	CC	CC	CT	TT	TT	CC	CC	CT	CC	CC	CC	CT	CC	CT
SNP0489	6179725|F|0-61:T>A-61:T>A	6179725	TGCAGCAATATCATATTCAAGAAAAAAATTGCATATATACATACACAAACAAGAACTATGATGTAAATA	TGCAGCAATATCATATTCAAGAAAAAAATTGCATATATACATACACAAACAAGAACTATGATGTAAATA	TGCAGCAATATCATATTCAAGAAAAAAATTGCATATATACATACACAAACAAGAACTATGATGTAAATA	JJMO01000121.1_chromosome_5_Vr05	25696094	1	4.21392e-29	TGCAGCAATATCATATTCAAGAAAAAAATTGCATATATACATACACAAACAAGAACTATGAAATAAATA	61:T>A	T	A	TT	TA	AA	61	0.982877	0.923345	0.149826	0.850174	0.0766551	0.0731707	0.141558	0.254756	0.198157	6.99468	4.77273	0.97619	6179725	6179725-61	7.2	0.11324	AA	TT	TT	TT	TT	AA	TT	TT	TT	TA	TT	TT	TT	TT	TT	TT
SNP0490	6205212|F|0-11:A>G-11:A>G	6205212	TGCAGTTCAAGAAGATGTTGACTGCATTCTGCAACTACTTGTTGAACCAAGTCACTCTACAAGATTATT	TGCAGTTCAAGAAGATGTTGACTGCATTCTGCAACTACTTGTTGAACCAAGTCACTCTACAAGATTATT	TGCAGTTCAAGAAGATGTTGACTGCATTCTGCAACTACTTGTTGAACCAAGTCACTCTACAAGATTATT	JJMO01000121.1_chromosome_5_Vr05	25706113	2	4.21392e-29	TGCAGTTCAAGGAGATGTTGACTGCATTCTGCAACTACTTGTTGAACCAAGTCACTCTACAAGATTATT	11:A>G	A	G	AA	AG	GG	11	1	0.928082	0.184932	0.815068	0.0719178	0.113014	0.133491	0.301464	0.217477	74.3964	52.7089	0.995238	6205212	6205212-11	78.6	0.128425	GG	AA	AA	AA	AA	GG	AA	AA	AA	AG	AA	AA	AA	AA	AA	AA
SNP0493	6176452|F|0-28:A>C-28:A>C	6176452	TGCAGGATGATAGCAGGAGACTGGCATCAACATTATTTCCATCACTGACTTCCATGTTACAGATCGGAA	TGCAGGATGATAGCAGGAGACTGGCATCAACATTATTTCCATCACTGACTTCCATGTTACAGATCGGAA	TGCAGGATGATAGCAGGAGACTGGCATCAACATTATTTCCATCACTGACTTCCATGTTAC	JJMO01000121.1_chromosome_5_Vr05	25788188	1	1.22109e-23	TGCAGGATGATAGCAGGAGACTGGCATCCACATTATTTCCATCACTGACTTCCATGTTACAGATCGGAA	28:A>C	A	C	AA	AC	CC	28	1	0.832192	0.55137	0.44863	0.167808	0.383562	0.279297	0.494722	0.38701	40.7333	33.3277	0.988889	6176452	6176452-28	52	0.359589	AA	CC	AC	AC	AC	AA	CC	AC	AA	AA	AC	CC	AC	CC	AA	AC
SNP0497	6197473|F|0-27:G>A-27:G>A	6197473	TGCAGGCGAGAAACGAGAACGCATTGCGATTAGGTTACAGATCGGAAGAGCGGTTCAGCAGGAATGCCG	TGCAGGCGAGAAACGAGAACGCATTGCGATTAGGTTACAGATCGGAAGAGCGGTTCAGCAGGAATGCCG	TGCAGGCGAGAAACGAGAACGCATTGCGATTAGGTTAC	JJMO01000121.1_chromosome_5_Vr05	25942642	1	8.63514e-12	TGCAGGCGAGAAACGAGAACGCATTGCAATTAGGTTACAGATCGGAAGAGCGGTTCAGCAGGAATGCCG	27:G>A	G	A	GG	GA	AA	27	0.996575	0.731959	0.642612	0.357388	0.268041	0.37457	0.39239	0.459324	0.425857	71.3734	70.4576	0.995238	6197473	6197473-27	97.3	0.455326	AA	AA	GA	GA	GA	AA	NN	GA	AA	GA	GA	AA	GA	AA	GG	AA
SNP0498	6156634|F|0-27:C>T-27:C>T	6156634	TGCAGCAAAACCAATGGCTGTGCTAAGCAACCCATCTATACCACTAGCACCCCTGTTAGCAGCCACTCT	TGCAGCAAAACCAATGGCTGTGCTAAGCAACCCATCTATACCACTAGCACCCCTGTTAGCAGCCACTCT	TGCAGCAAAACCAATGGCTGTGCTAAGCAACCCATCTATACCACTAGCACCCCTGTTAGCAGCCACTCT	JJMO01000121.1_chromosome_5_Vr05	26017181	1	4.21392e-29	TGCAGCAAAACCAATGGCTGTGCTAAGTAACCCATCTATACCACTAGCACCCCTGTTAGCAGCCACTCT	27:C>T	C	T	CC	CT	TT	27	1	0.390411	0.866438	0.133562	0.609589	0.256849	0.47598	0.231446	0.353713	29.7929	41.3452	1	6156634	6156634-27	47.3	0.261986	TT	TT	TT	CT	CT	TT	TT	CT	TT	CT	TT	TT	CT	TT	TT	TT
SNP0499	6154403|F|0-42:A>G-42:A>G	6154403	TGCAGAATGCTCCCTTACTGAGCCTTATGTTGCACATGTGATATCAGATGCTCTTTCCTCCGAGTCTGC	TGCAGAATGCTCCCTTACTGAGCCTTATGTTGCACATGTGATATCAGATGCTCTTTCCTCCGAGTCTGC	TGCAGAATGCTCCCTTACTGAGCCTTATGTTGCACATGTGATATCAGATGCTCTTTCCTCCGAGTCTGC	JJMO01000121.1_chromosome_5_Vr05	26017370	1	4.21392e-29	TGCAGAATGCTCCCTTACTGAGCCTTATGTTGCACATGTGATGTCAGATGCTCTTTCCTCCGAGTCTGC	42:A>G	A	G	AA	AG	GG	42	1	0.832192	0.465753	0.534247	0.167808	0.297945	0.279297	0.497654	0.388476	8.54	6.57216	0.985714	6154403	6154403-42	10.1	0.316781	AA	GG	AG	AA	AA	AA	AA	AG	AA	AA	AG	GG	AG	AG	AA	GG
SNP0500	6176642|F|0-15:T>A-15:T>A	6176642	TGCAGTAATTTGAAATTTTATCTCCCACTCAACCTACAAATTACAGATCGGAAGAGCGGTTCAGCAGGA	TGCAGTAATTTGAAATTTTATCTCCCACTCAACCTACAAATTACAGATCGGAAGAGCGGTTCAGCAGGA	TGCAGTAATTTGAAATTTTATCTCCCACTCAACCTACAAATTAC	JJMO01000121.1_chromosome_5_Vr05	26017436	1	5.58491e-15	TGCAGTAATTTGAAAATTTATCTCCCACTCAACCTACAAATTACAGATCGGAAGAGCGGTTCAGCAGGA	15:T>A	T	A	TT	TA	AA	15	1	0.85274	0.486301	0.513699	0.14726	0.339041	0.251149	0.499625	0.375387	42.8619	35.925	0.995238	6176642	6176642-15	53.8	0.316781	TT	AA	TA	TA	TT	TT	TT	TA	TT	TT	TA	TA	TA	TA	TT	AA
SNP0501	6185124|F|0-15:A>G-15:A>G	6185124	TGCAGATCGACCTCCAGAGCTTTTGGATTGTGGGGCAAACCAAGCAATTGATCAGGTTACAGATCGGAA	TGCAGATCGACCTCCAGAGCTTTTGGATTGTGGGGCAAACCAAGCAATTGATCAGGTTACAGATCGGAA	TGCAGATCGACCTCCAGAGCTTTTGGATTGTGGGGCAAACCAAGCAATTGATCAGGTTAC	JJMO01000121.1_chromosome_5_Vr05	26019405	1	1.22109e-23	TGCAGATCGACCTCCGGAGCTTTTGGATTGTGGGGCAAACCAAGCAATTGATCAGGTTACAGATCGGAA	15:A>G	A	G	AA	AG	GG	15	1	0.849315	0.489726	0.510274	0.150685	0.339041	0.255958	0.499789	0.377873	57.3287	43.8209	1	6185124	6185124-15	69.9	0.320205	AA	GG	AG	AG	AA	AA	AA	AG	AA	AA	AG	AG	AG	AG	AA	GG
SNP0506	6176688|F|0-21:C>A-21:C>A	6176688	TGCAGTATATAAAGGGATTTCCAAAGGTGACAAGGATGCTGTCTGGTTACAGATCGGAAGAGCGGTTCA	TGCAGTATATAAAGGGATTTCCAAAGGTGACAAGGATGCTGTCTGGTTACAGATCGGAAGAGCGGTTCA	TGCAGTATATAAAGGGATTTCCAAAGGTGACAAGGATGCTGTCTGGTTAC	JJMO01000121.1_chromosome_5_Vr05	26050593	1	3.19438e-18	TGCAGTATATAAAGGGATTTCAAAAGGTGACAAGGATGCTGTCTGGTTACAGATCGGAAGAGCGGTTCA	21:C>A	C	A	CC	CA	AA	21	1	0.828767	0.469178	0.530822	0.171233	0.297945	0.283824	0.4981	0.390962	20.3493	16.1231	0.979365	6176688	6176688-21	24.4	0.320205	CC	CC	CA	CC	AA	CC	AA	CC	CC	CC	CA	CA	CC	CA	AA	CC
SNP0507	6180516|F|0-46:A>T-46:A>T	6180516	TGCAGCCTTTGGTCTTCTCAAAAGACTGCTTCCTACCCATTTGTCCAGTTTTGAGCTCAAAATAGTGTC	TGCAGCCTTTGGTCTTCTCAAAAGACTGCTTCCTACCCATTTGTCCAGTTTTGAGCTCAAAATAGTGTC	TGCAGCCTTTGGTCTTCTCAAAAGACTGCTTCCTACCCATTTGTCCAGTTTTGAGCTCAAAATAGTGTC	JJMO01000121.1_chromosome_5_Vr05	26056912	1	4.21392e-29	TGCAGCCTTTGGTCTTCTCAAAAGACTGCTTCCTACCCATTTGTCCTGTTTTGAGCTCAAAATAGTGTC	46:A>T	A	T	AA	AT	TT	46	0.969178	0.689046	0.526502	0.473498	0.310954	0.215548	0.428523	0.498595	0.463559	4.11273	3.24883	0.935644	6180516	6180516-46	4.5	0.418728	TT	AA	TT	AA	TT	TT	TT	AA	TT	AT	AT	AT	AA	AT	NN	AA
SNP0508	6202787|F|0-25:T>A-25:T>A	6202787	TGCAGGCATGTGTACAATAAACTAATCAACGTTTGATGTGATACGTTACAGATCGGAAGAGCGGTTCAG	TGCAGGCATGTGTACAATAAACTAATCAACGTTTGATGTGATACGTTACAGATCGGAAGAGCGGTTCAG	TGCAGGCATGTGTACAATAAACTAATCAACGTTTGATGTGATACGTTAC	JJMO01000121.1_chromosome_5_Vr05	26090177	2	1.10471e-17	TGCAGGCATGTGTACAATAAACTAAACAACCTTTGATGTGATACGTTACAGATCGGAAGAGCGGTTCAG	25:T>A	T	A	TT	TA	AA	25	1	1	0.205479	0.794521	0	0.205479	0	0.326515	0.163258	122.338	55.9884	0.995238	6202787	6202787-25	133.7	0.10274	TA	TT	TT	TT	TT	TA	TT	TT	TA	TA	TT	TT	TT	TT	TT	TT
SNP0509	6185021|F|0-39:G>T-39:G>T	6185021	TGCAGAGGTCATGTGACCGTCAATCCTAAACAAGAATGTGTAGAATTACAGATCGGAAGAGCGGTTCAG	TGCAGAGGTCATGTGACCGTCAATCCTAAACAAGAATGTGTAGAATTACAGATCGGAAGAGCGGTTCAG	TGCAGAGGTCATGTGACCGTCAATCCTAAACAAGAATGTGTAGAATTAC	JJMO01000121.1_chromosome_5_Vr05	26106163	1	1.10471e-17	TGCAGAGGTCATGTGACCGTCAATCCTAAACAAGAATGTTTAGAATTACAGATCGGAAGAGCGGTTCAG	39:G>T	G	T	GG	GT	TT	39	1	0.59589	0.726027	0.273973	0.40411	0.321918	0.48161	0.397823	0.439717	46.6475	43.6523	0.993651	6185021	6185021-39	59.1	0.434932	GG	TT	TT	GT	GG	GG	GG	GT	GG	GG	TT	GT	GT	GT	TT	TT
SNP0510	6195557|F|0-55:G>A-55:G>A	6195557	TGCAGCCAGGGCAGAAGGTTTTCCTATGTTCAATATAGCAAATAAGCAAGCTGATGTCTTATTTACTGT	TGCAGCCAGGGCAGAAGGTTTTCCTATGTTCAATATAGCAAATAAGCAAGCTGATGTCTTATTTACTGT	TGCAGCCAGGGCAGAAGGTTTTCCTATGTTCAATATAGCAAATAAGCAAGCTGATGTCTTATTTACTGT	JJMO01000121.1_chromosome_5_Vr05	26112682	1	1.96055e-27	TGCAGCCAGGGCAGAAGGTTTTCCTATGTTCAATATAGCAAATAAGCAAGCTGATATCTTATTTACTGT	55:G>A	G	A	GG	GA	AA	55	1	0.318493	0.921233	0.0787671	0.681507	0.239726	0.434111	0.145126	0.289618	12.5079	14.8016	0.979365	6195557	6195557-55	17.6	0.19863	AA	AA	GA	AA	AA	AA	AA	AA	AA	AA	GA	AA	AA	AA	GG	AA
SNP0511	6203832|F|0-41:C>A-41:C>A	6203832	TGCAGAACCACTTGCACATGCTCATGTTTTTTCTTCCATTTCTCTGCCTGCATGAATTTAGTTTTTACA	TGCAGAACCACTTGCACATGCTCATGTTTTTTCTTCCATTTCTCTGCCTGCATGAATTTAGTTTTTACA	TGCAGAACCACTTGCACATGCTCATGTTTTTTCTTCCATTTCTCTGCCTGCATGAATTTAGTTTTTACA	JJMO01000121.1_chromosome_5_Vr05	26130140	1	5.45105e-28	TGCAGAACCACTTGCACATGCTCATGTTTTTTCTTCCATTTATCTGCCTGCATGAATTTAGTTTTTACA	41:C>A	C	A	CC	CA	AA	41	1	0.777397	0.55137	0.44863	0.222603	0.328767	0.346102	0.494722	0.420412	48.9238	45.4152	0.990476	6203832	6203832-41	62.8	0.386986	CC	AA	CA	CC	CC	CC	CC	CA	CC	CC	CA	CA	CA	CA	CC	AA
SNP0512	6153318|F|0-61:G>A-61:G>A	6153318	TGCAGAAAAAAAGAAATCACATGAAAAATTGACAGCCTGATAATAATTTATTGTACATATAGTAAAGAA	TGCAGAAAAAAAGAAATCACATGAAAAATTGACAGCCTGATAATAATTTATTGTACATATAGTAAAGAA	TGCAGAAAAAAAGAAATCACATGAAAAATTGACAGCCTGATAATAATTTATTGTACATATAGTAAAGAA	JJMO01000121.1_chromosome_5_Vr05	26146037	1	4.21392e-29	TGCAGAAAAAAAGAAATCACATGAAAAATTGACAGCCTGATAATAATTTATTGTACATATAATAAGGAA	61:G>A	G	A	GG	GA	AA	61	1	0.90411	0.339041	0.660959	0.0958904	0.243151	0.173391	0.448184	0.310788	14.2565	8.80435	0.980952	6153318	6153318-61	15.8	0.217466	GG	GG	GA	GG	GG	GG	GG	GG	GG	GG	GA	GG	GG	GG	AA	GG
SNP0514	6156441|F|0-43:T>C-43:T>C	6156441	TGCAGATTGAAAAGTTGAGCAGGCCAACTACGTTTCTGACCATTAGGACTAACACCAGTAGCTTCTAAG	TGCAGATTGAAAAGTTGAGCAGGCCAACTACGTTTCTGACCATTAGGACTAACACCAGTAGCTTCTAAG	TGCAGATTGAAAAGTTGAGCAGGCCAACTACGTTTCTGACCATTAGGACTAACACCAGTAGCTTCTAAG	JJMO01000121.1_chromosome_5_Vr05	26209529	1	1.96055e-27	TGCAGATTGAAAAGTTGAGCAGGCCAACTACGTTTCTGACCATCAGGACTAACACCAGTAGCTTCTAAG	43:T>C	T	C	TT	TC	CC	43	0.996575	0.52921	0.752577	0.247423	0.47079	0.281787	0.498294	0.372409	0.435352	11.7991	6.62821	0.931746	6156441	6156441-43	11.1	0.388316	TT	CC	TC	CC	TC	TT	TT	CC	TT	TC	CC	TC	CC	TC	TT	CC
SNP0515	6181000|F|0-61:G>A-61:G>A	6181000	TGCAGCTTCAAGTGACGTGGTCTGCGTTTTGAAACACTATCAGTATTGTCGCAGTTTGATAGCATTGAT	TGCAGCTTCAAGTGACGTGGTCTGCGTTTTGAAACACTATCAGTATTGTCGCAGTTTGATAGCATTGAT	TGCAGCTTCAAGTGACGTGGTCTGCGTTTTGAAACACTATCAGTATTGTCGCAGTTTGATAGCATTGAT	JJMO01000121.1_chromosome_5_Vr05	26253470	1	4.21392e-29	TGCAGCTTCAAGTGACGTGGTCTGCGTTTTGAAACACTATCAGTATTGTCGCAGTTTGATAACATTGAT	61:G>A	G	A	GG	GA	AA	61	1	0.825342	0.472603	0.527397	0.174658	0.297945	0.288305	0.498499	0.393402	32.8203	23.7041	0.985714	6181000	6181000-61	38	0.32363	AA	GG	AA	GG	GG	AA	GG	GG	AA	GA	GA	GG	GG	GG	GG	GG
SNP0516	6162122|F|0-39:A>C-39:A>C	6162122	TGCAGTATCTCCTTCAGACACAAGTTGGTGAAGATGGTTAGGGTTTTCCTGAGGAACTTCCAATTCAGG	TGCAGTATCTCCTTCAGACACAAGTTGGTGAAGATGGTTAGGGTTTTCCTGAGGAACTTCCAATTCAGG	TGCAGTATCTCCTTCAGACACAAGTTGGTGAAGATGGTTAGGGTTTTCCTGAGGAACTTCCAATTCAGG	JJMO01000121.1_chromosome_5_Vr05	26254890	1	4.21392e-29	TGCAGTATCTCCTTCAGACACAAGTTGGTGAAGATGGTTCGGGTTTTCCTGAGGAACTTCCAATTCAGG	39:A>C	A	C	AA	AC	CC	39	0.996575	0.797251	0.429553	0.570447	0.202749	0.226804	0.323284	0.490075	0.406679	6.61791	5.3046	0.969841	6162122	6162122-39	7.5	0.316151	CC	AA	CC	AA	AA	CC	AA	AA	CC	AA	AC	AA	AA	AA	AA	AA
SNP0517	6161900|F|0-34:A>C-34:A>C	6161900	TGCAGTACAATTATCATCTATAGATCAGATCAAAACTCTAAGTATATGAATCCAACTTTTCAGACTTCA	TGCAGTACAATTATCATCTATAGATCAGATCAAAACTCTAAGTATATGAATCCAACTTTTCAGACTTCA	TGCAGTACAATTATCATCTATAGATCAGATCAAAACTCTAAGTATATGAATCCAACTTTTCAGACTTCA	JJMO01000121.1_chromosome_5_Vr05	26274591	1	1.96055e-27	TGCAGTACAATTATCATCTATAGATCAGATCAAACCTCTAAGTATATGAATCCAACTTTTCAGACTTCA	34:A>C	A	C	AA	AC	CC	34	0.996575	0.158076	0.917526	0.0824742	0.841924	0.0756014	0.266175	0.151344	0.20876	5.72308	8.8094	0.98254	6161900	6161900-34	9	0.120275	AA	AC	CC	CC	CC	AA	CC	CC	AA	AC	CC	CC	CC	CC	CC	CC
SNP0519	6198730|F|0-38:A>C-38:A>C	6198730	TGCAGATTCCTACCACCACCTCGTCAATCTCTTCTCCAAAAACATTGCTTTTCTTATTTCTTTCTCCCT	TGCAGATTCCTACCACCACCTCGTCAATCTCTTCTCCAAAAACATTGCTTTTCTTATTTCTTTCTCCCT	TGCAGATTCCTACCACCACCTCGTCAATCTCTTCTCCAAAAACATTGCTTTTCTTATTTCTTTCTCCCT	JJMO01000121.1_chromosome_5_Vr05	26308259	1	4.21392e-29	TGCAGATTCCTACCACCACCTCGTCAATCTCTTCTCCACAAACATTGCTTTTCTTATTTCTTTCTCCCT	38:A>C	A	C	AA	AC	CC	38	1	0.921233	0.256849	0.743151	0.0787671	0.178082	0.145126	0.381755	0.263441	8.69509	6.11765	0.969841	6198730	6198730-38	9.6	0.167808	AA	AA	AC	AA	AA	AA	AA	AA	AA	AA	AC	AA	AA	AA	AA	AA
SNP0520	6179047|F|0-50:T>C-50:T>C	6179047	TGCAGAGTTTGCTGTGAATTTGTATTGTTATATATTGTTTCGTAGTTTTGTCTTGTCTCTTTTCTTTTT	TGCAGAGTTTGCTGTGAATTTGTATTGTTATATATTGTTTCGTAGTTTTGTCTTGTCTCTTTTCTTTTT	TGCAGAGTTTGCTGTGAATTTGTATTGTTATATATTGTTTCGTAGTTTTGTCTTGTCTCTTTTCTTTTT	JJMO01000121.1_chromosome_5_Vr05	26388012	1	4.21392e-29	TGCAGAGTTTGCTGTGAATTTGTATTGTTATATATTGTTTCGTAGTTTTGCCTTGTCTCTTTTCTTTTT	50:T>C	T	C	TT	TC	CC	50	1	0.869863	0.321918	0.678082	0.130137	0.191781	0.226403	0.436573	0.331488	21.2022	15.2538	0.984127	6179047	6179047-50	23.3	0.226027	CC	TT	TT	TT	TT	TT	CC	TT	CC	TC	TT	TT	TT	TC	TT	TT
SNP0522	6185296|F|0-9:C>T-9:C>T	6185296	TGCAGCAATCTGTGAATACCTTTTGCCTTTGAAACTAAAATGGCTTACTTTACAGATCGGAAGAGCGGT	TGCAGCAATCTGTGAATACCTTTTGCCTTTGAAACTAAAATGGCTTACTTTACAGATCGGAAGAGCGGT	TGCAGCAATCTGTGAATACCTTTTGCCTTTGAAACTAAAATGGCTTACTTTAC	JJMO01000121.1_chromosome_5_Vr05	26409759	1	7.65808e-20	TGCAGCAATTTGTGAATACCTTTTGCCTTTGAAACTAAAATGGCTTACTTTACAGATCGGAAGAGCGGT	9:C>T	C	T	CC	CT	TT	9	0.969178	0.886926	0.243816	0.756184	0.113074	0.130742	0.200577	0.36874	0.284658	61.5694	42.9592	1	6185296	6185296-9	65	0.178445	TT	CC	CC	CC	NN	CC	NN	CC	TT	CT	CC	CC	CC	CC	CC	CC
SNP0523	6175902|F|0-10:G>C-10:G>C	6175902	TGCAGCAATAGCTTTTTCCTTTGAAACTAAAATGGCTTACTTTACAGATCGGAAGAGCGGTTCAGCAGG	TGCAGCAATAGCTTTTTCCTTTGAAACTAAAATGGCTTACTTTACAGATCGGAAGAGCGGTTCAGCAGG	TGCAGCAATAGCTTTTTCCTTTGAAACTAAAATGGCTTACTTTAC	JJMO01000121.1_chromosome_5_Vr05	26412206	1	7.22450e-14	TGCAGCAATACCTTTTTCCTTTGAAACTAAAATGGCTTACTTTACAGATCGGAAGAGCGGTTCAGCAGG	10:G>C	G	C	GG	GC	CC	10	1	0.236301	0.893836	0.106164	0.763699	0.130137	0.360926	0.189787	0.275357	34.7172	52.8613	0.995238	6175902	6175902-10	55.3	0.171233	GG	CC	CC	CC	CC	CC	CC	CC	GG	GC	CC	CC	CC	CC	CC	CC
SNP0524	6158187|F|0-5:G>C-5:G>C	6158187	TGCAGGCATACCCATGATTATTATGATAATGATGTGTGCAGTTGCAGGCGAAAACAGGAGAAGAATAAG	TGCAGGCATACCCATGATTATTATGATAATGATGTGTGCAGTTGCAGGCGAAAACAGGAGAAGAATAAG	TGCAGGCATACCCATGATTATTATGATAATGATGTGTGCAGTTGCAGGCGAAAACAGGAGAAGAATAAG	JJMO01000121.1_chromosome_5_Vr05	26430789	1	1.96055e-27	TGCAGCCATACCCATGATTATTATGATAATGATGTGTGCAGTTGCAGGCGAAAACAGGAGAAGAATAAG	5:G>C	G	C	GG	GC	CC	5	1	0.59589	0.681507	0.318493	0.40411	0.277397	0.48161	0.434111	0.45786	17.0879	16.3925	0.98254	6158187	6158187-5	21.3	0.457192	CC	GG	GG	GC	CC	CC	CC	CC	CC	CC	GC	GG	GC	GC	GG	GG
SNP0525	6176093|F|0-27:G>C-27:G>C	6176093	TGCAGCATTTTCTCGCAGGGAATCCAAGCATTTACAGATCGGAAGAGCGGTTCAGCAGGAATGCCGAGA	TGCAGCATTTTCTCGCAGGGAATCCAAGCATTTACAGATCGGAAGAGCGGTTCAGCAGGAATGCCGAGA	TGCAGCATTTTCTCGCAGGGAATCCAAGCATTTAC	JJMO01000121.1_chromosome_5_Vr05	26439512	1	3.21403e-10	TGCAGCATTTTCTCGCAGGGAATCCAACCATTTACAGATCGGAAGAGCGGTTCAGCAGGAATGCCGAGA	27:G>C	G	C	GG	GC	CC	27	0.986301	0.694444	0.618056	0.381944	0.305556	0.3125	0.424383	0.472126	0.448254	55.5408	61.4337	0.99505	6176093	6176093-27	76.1	0.461806	GG	CC	CC	GC	NN	GG	GG	GC	GG	GG	GC	GC	GC	GC	CC	CC
SNP0526	6193776|F|0-25:T>C-25:T>C	6193776	TGCAGAGACTTGAAGGCACCTTCTTTGTATTTTCTTTTTATTCAATTTTCTTCTTTACAGATCGGAAGA	TGCAGAGACTTGAAGGCACCTTCTTTGTATTTTCTTTTTATTCAATTTTCTTCTTTACAGATCGGAAGA	TGCAGAGACTTGAAGGCACCTTCTTTGTATTTTCTTTTTATTCAATTTTCTTCTTTAC	JJMO01000121.1_chromosome_5_Vr05	26466026	2	1.49182e-22	TGCAGAGACTTGAAGGCACCTTCTTCATATTTTATTTTTATTCAATTTTCTTCTTTACAGATCGGAAGA	25:T>C	T	C	TT	TC	CC	25	1	0.832192	0.363014	0.636986	0.167808	0.195205	0.279297	0.46247	0.370883	23.3895	11.0317	0.971429	6193776	6193776-25	23.5	0.265411	CC	TT	TT	TC	CC	TT	TT	CC	TT	TT	TT	TT	TC	TT	TT	TT
SNP0527	6201969|F|0-8:C>T-8:C>T	6201969	TGCAGTCCCTTTTTGGTGTTTCCGATGACTGGTGTTTGAAATGTTTTTTACAGATCGGAAGAGCGGTTC	TGCAGTCCCTTTTTGGTGTTTCCGATGACTGGTGTTTGAAATGTTTTTTACAGATCGGAAGAGCGGTTC	TGCAGTCCCTTTTTGGTGTTTCCGATGACTGGTGTTTGAAATGTTTTTTAC	JJMO01000121.1_chromosome_5_Vr05	26466081	1	9.22316e-19	TGCAGTCCTTTTTTGGTGTTTCCGATGACTAGTGTTTGAAATGTTTTTTACAGATCGGAAGAGCGGTTC	8:C>T	C	T	CC	CT	TT	8	1	0.842466	0.39726	0.60274	0.157534	0.239726	0.265434	0.478889	0.372162	100.516	70.4854	1	6201969	6201969-8	112.5	0.277397	TT	CC	CC	CT	TT	CC	CC	CT	CC	CT	CC	CC	CT	CC	CC	CC
SNP0529	6162254|F|0-32:T>A-32:T>A	6162254	TGCAGTCACCATATCCTCCTAGCAACTTTTTCTCTCCAACAGCCACCACGTCCTATGAATATTTCTGCT	TGCAGTCACCATATCCTCCTAGCAACTTTTTCTCTCCAACAGCCACCACGTCCTATGAATATTTCTGCT	TGCAGTCACCATATCCTCCTAGCAACTTTTTCTCTCCAACAGCCACCACGTCCTATGAATATTTCTGCT	JJMO01000121.1_chromosome_5_Vr05	26488167	1	4.21392e-29	TGCAGTCACCATATCCTCCTAGCAACTTTTTCACTCCAACAGCCACCACGTCCTATGAATATTTCTACT	32:T>A	T	A	TT	TA	AA	32	1	0.839041	0.390411	0.609589	0.160959	0.229452	0.270102	0.47598	0.373041	41.6609	38.7619	0.990476	6162254	6162254-32	49.9	0.275685	AA	TT	TT	TA	AA	TT	TT	TA	TT	TA	TT	TT	TA	TT	TT	TT
SNP0530	6213996|F|0-15:A>T-15:A>T	6213996	TGCAGCCAGGATAAGAACACTTCGTATGGTCAATAGAAACACAATCAAGGCACAACAAATGCCGACATG	TGCAGCCAGGATAAGAACACTTCGTATGGTCAATAGAAACACAATCAAGGCACAACAAATGCCGACATG	TGCAGCCAGGATAAGAACACTTCGTATGGTCAATAGAAACACAATCAAGGCACAACAAATGCCGACATG	JJMO01000121.1_chromosome_5_Vr05	26490242	1	4.21392e-29	TGCAGCCAGGATAAGTACACTTCGTATGGTCAATAGAAACACAATCAAGGCACAACAAATGCCGACATG	15:A>T	A	T	AA	AT	TT	15	1	0.219178	0.893836	0.106164	0.780822	0.113014	0.342278	0.189787	0.266033	11.9545	18.0557	0.984127	6213996	6213996-15	18.7	0.162671	TT	TT	TT	TT	TT	TT	AA	TT	AA	AA	TT	TT	TT	AT	TT	TT
SNP0531	6199588|F|0-47:A>C-47:A>C	6199588	TGCAGCTAATATTAGCTATACCATAACATAGATCTATTTCAAAGACTAACTTGTTTATAAATTCCAAAG	TGCAGCTAATATTAGCTATACCATAACATAGATCTATTTCAAAGACTAACTTGTTTATAAATTCCAAAG	TGCAGCTAATATTAGCTATACCATAACATAGATCTATTTCAAAGACTAACTTGTTTATAAATTCCAAAG	JJMO01000121.1_chromosome_5_Vr05	26573875	1	1.96055e-27	TGCAGCTAATATTAGCTATACCATAACATAGATCTATTTCAAAGACTCACTTGTTTATAAATTCCAAAG	47:A>C	A	C	AA	AC	CC	47	1	0.722603	0.520548	0.479452	0.277397	0.243151	0.400896	0.499156	0.450026	10.2814	10.2857	0.977778	6199588	6199588-47	12.7	0.398973	AA	AC	AC	AA	CC	CC	CC	AA	CC	CC	AC	AA	AA	AA	AA	AA
SNP0532	6200555|F|0-37:T>C-37:T>C	6200555	TGCAGAAGCTTGATGATTTGATCCCACCAATCCATAGTTTTTACAGATCGGAAGAGCGGTTCAGCAGGA	TGCAGAAGCTTGATGATTTGATCCCACCAATCCATAGTTTTTACAGATCGGAAGAGCGGTTCAGCAGGA	TGCAGAAGCTTGATGATTTGATCCCACCAATCCATAGTTTTTAC	JJMO01000121.1_chromosome_5_Vr05	26627010	1	2.59840e-13	TGCAGAAGCTTGATGATTTGATCCCACCAATCCATAGCTTTTACAGATCGGAAGAGCGGTTCAGCAGGA	37:T>C	T	C	TT	TC	CC	37	0.993151	0.886207	0.348276	0.651724	0.113793	0.234483	0.201688	0.45396	0.327824	85.32	51.9931	0.993651	6200555	6200555-37	93.3	0.231034	TT	TC	TT	TT	TT	TT	CC	TT	CC	TC	TC	TC	TT	TC	TT	TT
SNP0533	6155410|F|0-37:G>T-37:G>T	6155410	TGCAGAGGTACATGAAAAAGGTTAGGTGGCACCGAATGTGCATGCAAACACTGACAGAGTGAGTTACAT	TGCAGAGGTACATGAAAAAGGTTAGGTGGCACCGAATGTGCATGCAAACACTGACAGAGTGAGTTACAT	TGCAGAGGTACATGAAAAAGGTTAGGTGGCACCGAATGTGCATGCAAACACTGACAGAGTGAGTTACAT	JJMO01000121.1_chromosome_5_Vr05	26679346	1	4.21392e-29	TGCAGAGGTACATGAAAAAGGTTAGGTGGCACCGAATTTGCATGCAAACACTGACAGAGTGAGTTACAT	37:G>T	G	T	GG	GT	TT	37	0.996575	0.278351	0.883162	0.116838	0.721649	0.161512	0.401743	0.206375	0.304059	4.83036	7.52846	0.963492	6155410	6155410-37	8	0.197595	TT	TT	TT	TT	TT	TT	GG	TT	GG	GG	GT	GT	TT	TT	TT	TT
SNP0534	6153402|F|0-47:C>T-47:C>T	6153402	TGCAGAAAACAGTCATAAAAGGTATGAGCCAAAATCCATTCAACACTCTTTGGGAATCATGGTTGTCTC	TGCAGAAAACAGTCATAAAAGGTATGAGCCAAAATCCATTCAACACTCTTTGGGAATCATGGTTGTCTC	TGCAGAAAACAGTCATAAAAGGTATGAGCCAAAATCCATTCAACACTCTTTGGGAATCATGGTTGTCTC	JJMO01000121.1_chromosome_5_Vr05	26688411	1	4.21392e-29	TGCAGAAAACAGTCATAAAAGGTATGAGCCAAAATCCATTCAACACTTTTTGGGAATCATGGTTGTCTC	47:C>T	C	T	CC	CT	TT	47	0.979452	0.951049	0.122378	0.877622	0.048951	0.0734266	0.0931097	0.214803	0.153956	4.68734	3.18	0.978758	6153402	6153402-47	4.8	0.0856643	CC	CC	CC	CC	CC	TT	CC	CC	CC	CC	CC	CC	CC	CC	CC	CC
SNP0535	6205707|F|0-46:T>C-46:T>C	6205707	TGCAGAAATAAAAGCAAGGTGCTGCTCCCTTCACCACTACACCATGTTTCATCCTCTCCTCCAAATTCT	TGCAGAAATAAAAGCAAGGTGCTGCTCCCTTCACCACTACACCATGTTTCATCCTCTCCTCCAAATTCT	TGCAGAAATAAAAGCAAGGTGCTGCTCCCTTCACCACTACACCATGTTTCATCCTCTCCTCCAAATTCT	JJMO01000121.1_chromosome_5_Vr05	26715939	3	4.21392e-29	TGCAGAAATAAAAGCAAGGTGCTGCTCCCTTCACCACTACACCATGCTTCATCCTCTCCTCCAAATTCT	46:T>C	T	C	TT	TC	CC	46	0.996575	0.278351	0.907216	0.0927835	0.721649	0.185567	0.401743	0.168349	0.285046	64.8099	103.327	1	6205707	6205707-46	111.4	0.185567	CC	CC	CC	CC	CC	CC	TT	CC	TT	TC	TC	TC	CC	TC	CC	CC
SNP0536	6175239|F|0-23:G>T-23:G>T	6175239	TGCAGAAGAAACAAGGGTCTCATGATATTTTACAGATCGGAAGAGCGGTTCAGCAGGAATGCCGAGACC	TGCAGAAGAAACAAGGGTCTCATGATATTTTACAGATCGGAAGAGCGGTTCAGCAGGAATGCCGAGACC	TGCAGAAGAAACAAGGGTCTCATGATATTTTAC	JJMO01000121.1_chromosome_5_Vr05	26772552	2	3.46468e-09	TGCAGAAGAAACAAGGGTCTCATTATATTTTACAGATCGGAAGAGCGGTTCAGCAGGAATGCCGAGACC	23:G>T	G	T	GG	GT	TT	23	1	0.945205	0.212329	0.787671	0.0547945	0.157534	0.103584	0.334491	0.219037	63.0505	19.7579	1	6175239	6175239-23	63.8	0.133562	GG	GT	GT	GG	TT	GG	GG	GG	GG	GG	GG	GG	GG	GG	GG	GG
SNP0537	6195432|F|0-32:G>A-32:G>A	6195432	TGCAGCACGCAGTTTTTCTATCTTCTTTCATCGTATCTTATGATAAATGTGAATCCTATCCTGTTCGTT	TGCAGCACGCAGTTTTTCTATCTTCTTTCATCGTATCTTATGATAAATGTGAATCCTATCCTGTTCGTT	TGCAGCACGCAGTTTTTCTATCTTCTTTCATCGTATCTTATGATAAATGTGAATCCTATCCTGTTCGTT	JJMO01000121.1_chromosome_5_Vr05	26796846	1	1.96055e-27	TGCAGCACGCAGTTTTTCTATCTTCTTTCATCATATCTTATGATAAATGTGAATCCTATCCTGTTCGTT	32:G>A	G	A	GG	GA	AA	32	0.996575	0.927835	0.250859	0.749141	0.0721649	0.178694	0.133914	0.375858	0.254886	55.4527	28.7573	0.995238	6195432	6195432-32	58.4	0.161512	GG	GG	GG	GG	GG	GG	AA	GG	AA	GA	GA	GA	GG	GA	GG	GG
SNP0538	6176574|F|0-9:G>A-9:G>A	6176574	TGCAGGTGTGTTGGAAAGCCATCAATAAAAATAAAGCTAATAATTTTAGTATGTTTACAGATCGGAAGA	TGCAGGTGTGTTGGAAAGCCATCAATAAAAATAAAGCTAATAATTTTAGTATGTTTACAGATCGGAAGA	TGCAGGTGTGTTGGAAAGCCATCAATAAAAATAAAGCTAATAATTTTAGTATGTTTAC	JJMO01000121.1_chromosome_5_Vr05	26885976	1	6.94076e-21	TGCAGGTGTATTGGAAAGCCATCAATAAAAATAAAGCTAATAATTTTAGTATGTTTACAGATCGGAAGA	9:G>A	G	A	GG	GA	AA	9	1	0.907534	0.267123	0.732877	0.0924658	0.174658	0.167832	0.391537	0.279684	20.0725	11.7818	0.995238	6176574	6176574-9	21.3	0.179795	GG	GG	GG	GG	GG	GG	AA	GG	AA	GA	GA	GA	GG	GA	GG	GG
SNP0539	6195237|F|0-53:G>A-53:G>A	6195237	TGCAGATTCATGGATGCTGCCACTGCTGGTGAGATTCTTCCAGCAACGTCATCGTCAGTGGAAAGAAGC	TGCAGATTCATGGATGCTGCCACTGCTGGTGAGATTCTTCCAGCAACGTCATCGTCAGTGGAAAGAAGC	TGCAGATTCATGGATGCTGCCACTGCTGGTGAGATTCTTCCAGCAACGTCATCGTCAGTGGAAAGAAGC	JJMO01000121.1_chromosome_5_Vr05	26911402	1	1.96055e-27	TGCAGATTCATGGATGCTGCCACTGCTGGTGAGATTCTTCCAGCAACGTCATCATCAGTGGAAAGAAGC	53:G>A	G	A	GG	GA	AA	53	1	0.90411	0.270548	0.729452	0.0958904	0.174658	0.173391	0.394704	0.284047	13.724	7.16514	0.979365	6195237	6195237-53	14.3	0.183219	GG	GG	GG	GG	GG	GG	AA	GG	AA	AA	GA	GA	GG	GA	GG	GG
SNP0540	6195422|F|0-11:A>C-11:A>C	6195422	TGCAGCACCCAAGCCTTTCAATGATGATGGAGACCGGGGAACAATGCTGTAAGAACAAAACAAGTACCA	TGCAGCACCCAAGCCTTTCAATGATGATGGAGACCGGGGAACAATGCTGTAAGAACAAAACAAGTACCA	TGCAGCACCCAAGCCTTTCAATGATGATGGAGACCGGGGAACAATGCTGTAAGAACAAAACAAGTACCA	JJMO01000121.1_chromosome_5_Vr05	27464489	1	4.21392e-29	TGCAGCACCCACGCCTTTCAATGATGATGGAGACCGGGGAACAATGCTGTAAGAACAAAACAAGTACCA	11:A>C	A	C	AA	AC	CC	11	1	0.900685	0.339041	0.660959	0.0993151	0.239726	0.178903	0.448184	0.313544	30.288	23.1324	0.987302	6195422	6195422-11	35	0.219178	AA	AA	AA	AA	CC	AA	AA	AC	AA	AA	AC	AA	AC	AA	AA	AA
SNP0541	6191600|F|0-29:G>T-29:G>T	6191600	TGCAGGCGACGACGACGAGGGCGCGCAACGATGACCGAGGGTGACGGTCTGTGACTCGACGGCGAGCGG	TGCAGGCGACGACGACGAGGGCGCGCAACGATGACCGAGGGTGACGGTCTGTGACTCGACGGCGAGCGG	TGCAGGCGACGACGACGAGGGCGCGCAACGATGACCGAGGGTGACGGTCTGTGACTCGACGGCGAGCGG	JJMO01000121.1_chromosome_5_Vr05	27472769	1	4.21392e-29	TGCAGGCGACGACGACGAGGGCGCGCAACTATGACCGAGGGTGACGGTCTGTGACTCGACGGCGAGCGG	29:G>T	G	T	GG	GT	TT	29	0.996575	0.890034	0.316151	0.683849	0.109966	0.206186	0.195746	0.432399	0.314073	8.50685	6.9781	0.947115	6191600	6191600-29	9.8	0.213058	GG	GG	GG	GG	TT	GG	GG	TT	GG	GG	GT	GG	GT	GG	GG	GG
SNP0542	6182107|F|0-35:A>T-35:A>T	6182107	TGCAGTATGGGCCCGGGGACTTTCCTAAGCCCAGCAAGAAGCATAGGCCCAATCACATCTCCCCTAATC	TGCAGTATGGGCCCGGGGACTTTCCTAAGCCCAGCAAGAAGCATAGGCCCAATCACATCTCCCCTAATC	TGCAGTATGGGCCCGGGGACTTTCCTAAGCCCAGCAAGAAGCATAGGCCCAATCACATCTCCCCTAATC	JJMO01000121.1_chromosome_5_Vr05	27482705	3	9.12154e-26	TGCAGTATGGGCCCGGGGACTTTCCTAAGCCCAGCTATAAGCATAGGCCCAGTCACATCTCCCCTAATC	35:A>T	A	T	AA	AT	TT	35	1	0.856164	0.39726	0.60274	0.143836	0.253425	0.246294	0.478889	0.362591	32.1038	21.3636	0.990476	6182107	6182107-35	35.9	0.270548	AA	AA	AT	AT	AA	AA	AA	AT	AA	AT	AA	AA	AT	AA	AA	AT
SNP0543	6155968|F|0-67:G>A-67:G>A	6155968	TGCAGATCAGTTCCATGATGTTTTATCCAACAGGACACACCATATTGCCAACATTTTTCCTAAAGTAGT	TGCAGATCAGTTCCATGATGTTTTATCCAACAGGACACACCATATTGCCAACATTTTTCCTAAAGTAGT	TGCAGATCAGTTCCATGATGTTTTATCCAACAGGACACACCATATTGCCAACATTTTTCCTAAAGTAGT	JJMO01000121.1_chromosome_5_Vr05	27856727	1	4.21392e-29	TGCAGATCAGTTCCATGATGTTTTATCCAACAGGACACACCATATTGCCAACATTTTTCCTAAAGTAAT	67:G>A	G	A	GG	GA	AA	67	0.976027	0.8	0.37193	0.62807	0.2	0.17193	0.32	0.467196	0.393598	5.40491	3.0493	0.946078	6155968	6155968-67	5.5	0.285965	GG	AA	AA	AA	GG	GG	GG	GG	GG	GG	GA	GG	AA	GA	GG	AA
SNP0544	6176535|F|0-9:G>A-9:G>A	6176535	TGCAGGTAAGAAAACAAACCCAACTGTTACAGATCGGAAGAGCGGTTCAGCAGGAATGCCGAGACCGAT	TGCAGGTAAGAAAACAAACCCAACTGTTACAGATCGGAAGAGCGGTTCAGCAGGAATGCCGAGACCGAT	TGCAGGTAAGAAAACAAACCCAACTGTTAC	JJMO01000121.1_chromosome_5_Vr05	28018523	1	1.28957e-07	TGCAGGTAAAAAAACAAGCCCAACTGTTACAGATCGGAAGAGCGGTTCAGCAGGAATGCCGAGACCGAT	9:G>A	G	A	GG	GA	AA	9	1	0.863014	0.390411	0.609589	0.136986	0.253425	0.236442	0.47598	0.356211	28.4208	21.609	0.995238	6176535	6176535-9	32.9	0.263699	GG	GA	AA	AA	GG	GG	GG	GA	GG	GG	GA	GA	GA	GA	GG	AA
SNP0545	6162145|F|0-29:A>G-29:A>G	6162145	TGCAGTATGGGAGATAAAATAAGTAAACAACATGAAGCGAGAGAAAAATTGAAAAGGATTTCAAGCTAA	TGCAGTATGGGAGATAAAATAAGTAAACAACATGAAGCGAGAGAAAAATTGAAAAGGATTTCAAGCTAA	TGCAGTATGGGAGATAAAATAAGTAAACAACATGAAGCGAGAGAAAAATTGAAAAGGATTTCAAGCTAA	JJMO01000121.1_chromosome_5_Vr05	28018550	1	4.21392e-29	TGCAGTATGGGAGATAAAATAAGTAAACAGCATGAAGCGAGAGAAAAATTGAAAAGGATTGCAAGCTAA	29:A>G	A	G	AA	AG	GG	29	1	0.859589	0.386986	0.613014	0.140411	0.246575	0.241391	0.474456	0.357924	9.01923	6.61039	0.97619	6162145	6162145-29	10.3	0.263699	AA	AG	GG	GG	AA	AA	AA	AG	AA	AA	AA	AG	AG	GG	AA	GG
SNP0546	6191406|F|0-23:G>C-23:G>C	6191406	TGCAGGACCTCATCTTCCTTTGGGGCACCACTATATTCTGCATAGTTTCCTAGCTCAGGAGCATAACCA	TGCAGGACCTCATCTTCCTTTGGGGCACCACTATATTCTGCATAGTTTCCTAGCTCAGGAGCATAACCA	TGCAGGACCTCATCTTCCTTTGGGGCACCACTATATTCTGCATAGTTTCCTAGCTCAGGAGCATAACCA	JJMO01000121.1_chromosome_5_Vr05	28132565	1	4.21392e-29	TGCAGGACCTCATCTTCCTTTGGCGCACCACTATATTCTGCATAGTTTCCTAGCTCAGGAGCATAACCA	23:G>C	G	C	GG	GC	CC	23	1	0.688356	0.585616	0.414384	0.311644	0.273973	0.429044	0.48534	0.457192	47.3197	47.479	0.990476	6191406	6191406-23	60	0.44863	GG	CC	CC	CC	GG	GG	GG	GC	GG	GG	GC	GC	GC	GC	CC	CC
SNP0547	6160218|F|0-6:A>G-6:A>G	6160218	TGCAGGAATATGGTTAGTTGAATTGGCAATCTTGCTAATTGAAACCTTTATTACAAATAGATTGCTAAC	TGCAGGAATATGGTTAGTTGAATTGGCAATCTTGCTAATTGAAACCTTTATTACAAATAGATTGCTAAC	TGCAGGAATATGGTTAGTTGAATTGGCAATCTTGCTAATTGAAACCTTTATTACAAATAGATTGCTAAC	JJMO01000121.1_chromosome_5_Vr05	28157356	1	4.21392e-29	TGCAGGGATATGGTTAGTTGAATTGGCAATCTTGCTAATTGAAACCTTTATTACAAATAGATTGCTAAC	6:A>G	A	G	AA	AG	GG	6	0.993151	0.658621	0.558621	0.441379	0.341379	0.217241	0.449679	0.493127	0.471403	7.02878	6.70404	0.968254	6160218	6160218-6	8.3	0.45	AA	GG	GG	GG	AA	AA	AA	AA	AA	AA	GG	AG	AG	AG	GG	GG
SNP0548	6158659|F|0-45:G>C-45:G>C	6158659	TGCAGCGCAAAAGAAGATGAGGGAGAGAAAGGAAAAATGAAGGGTGGAAAGTAACATAGATAAGGGCAT	TGCAGCGCAAAAGAAGATGAGGGAGAGAAAGGAAAAATGAAGGGTGGAAAGTAACATAGATAAGGGCAT	TGCAGCGCAAAAGAAGATGAGGGAGAGAAAGGAAAAATGAAGGGTGGAAAGTAACATAGATAAGGGCAT	JJMO01000121.1_chromosome_5_Vr05	28189332	1	4.21392e-29	TGCAGCGCAAAAGAAGATGAGGGAGAGAAAGGAAAAATGAAGGGTCGAAAGTAACATAGATAAGGGCAT	45:G>C	G	C	GG	GC	CC	45	1	0.702055	0.575342	0.424658	0.297945	0.277397	0.418348	0.488647	0.453497	29.7324	29.5746	0.987302	6158659	6158659-45	37.8	0.436644	GG	GC	CC	CC	GG	GG	GG	GC	GG	GG	GC	CC	GC	GC	CC	CC
SNP0549	15689940|F|0-27:C>T-27:C>T	15689940	TGCAGAATAAGTCCAATTACAGAAAACCAATAAATAATATATCACTATATGAGATTTTACAGATCGGAA	TGCAGAATAAGTCCAATTACAGAAAACCAATAAATAATATATCACTATATGAGATTTTACAGATCGGAA	TGCAGAATAAGTCCAATTACAGAAAACCAATAAATAATATATCACTATATGAGATTTTAC	JJMO01000121.1_chromosome_5_Vr05	28203694	8	5.68116e-22	TGCAGAATAAGTCCAATTACAGAAAACTAATAAATAATATATCACTATATGAGATTTTACAGATCGGAA	27:C>T	C	T	CC	CT	TT	27	0.993151	0.565517	0.662069	0.337931	0.434483	0.227586	0.491415	0.447467	0.469441	12.9825	8.36462	0.961905	15689940	15689940-27	12.9	0.451724	TT	CC	CC	CC	TT	TT	TT	TT	TT	TT	CC	CC	CT	CT	CC	CC
SNP0551	6194093|F|0-46:G>C-46:G>C	6194093	TGCAGGGTTTTGACTCTGCTAACTGCAAAAGAAAAAGAGAAAGACCGCTTTGTATTACAGATCGGAAGA	TGCAGGGTTTTGACTCTGCTAACTGCAAAAGAAAAAGAGAAAGACCGCTTTGTATTACAGATCGGAAGA	TGCAGGGTTTTGACTCTGCTAACTGCAAAAGAAAAAGAGAAAGACCGCTTTGTATTAC	JJMO01000121.1_chromosome_5_Vr05	28266022	1	1.49182e-22	TGCAGGGTTTTGACTCTGCTAACTGCAAAAGAAAAAGAGAAAGACCCCTTTGTATTACAGATCGGAAGA	46:G>C	G	C	GG	GC	CC	46	1	0.702055	0.585616	0.414384	0.297945	0.287671	0.418348	0.48534	0.451844	48.849	40.7715	0.992063	6194093	6194093-46	57.9	0.441781	GG	GC	CC	CC	GG	GG	GG	GC	GG	GG	GC	GC	GC	GC	CC	CC
SNP0552	6155601|F|0-6:G>A-6:G>A	6155601	TGCAGAGTTATAAACAATTGGTTAGTACGGTATTCGAGCGAGGTGGGACTTCTACCCTTTTTATTCCAA	TGCAGAGTTATAAACAATTGGTTAGTACGGTATTCGAGCGAGGTGGGACTTCTACCCTTTTTATTCCAA	TGCAGAGTTATAAACAATTGGTTAGTACGGTATTCGAGCGAGGTGGGACTTCTACCCTTTTTATTCCAA	JJMO01000121.1_chromosome_5_Vr05	28290569	1	4.21392e-29	TGCAGAATTATAAACAATTGGTTAGTACGGTATTCGAGCGAGGTGGGACTTCTACCCTTTTTATTCCAA	6:G>A	G	A	GG	GA	AA	6	0.989726	0.764706	0.515571	0.484429	0.235294	0.280277	0.359862	0.499515	0.429688	8.68553	6.89163	0.97619	6155601	6155601-6	10.2	0.375433	GG	GA	AA	AA	GG	GG	GG	GA	GG	GG	GA	GA	GA	GA	GG	AA
SNP0553	6199111|F|0-6:G>A-6:G>A	6199111	TGCAGGGAGAAAAAAGATGGGTGCACGAAGAAAGACCCATGAAGAAAGCACAATTATGACCAAAGTTGC	TGCAGGGAGAAAAAAGATGGGTGCACGAAGAAAGACCCATGAAGAAAGCACAATTATGACCAAAGTTGC	TGCAGGGAGAAAAAAGATGGGTGCACGAAGAAAGACCCATGAAGAAAGCACAATTATGACCAAAGTTGC	JJMO01000121.1_chromosome_5_Vr05	28378903	1	4.21392e-29	TGCAGGAAGAAAAAAGATGGGTGCACGAAGAAAGACCCATGAAGAAAGCACAATTATGACCAAAGTTGC	6:G>A	G	A	GG	GA	AA	6	1	0.780822	0.530822	0.469178	0.219178	0.311644	0.342278	0.4981	0.420189	43.7333	37.1745	0.980952	6199111	6199111-6	53.6	0.375	GG	GA	AA	AA	GG	GG	GG	GA	GG	GG	GA	GA	GA	GA	GA	AA
SNP0554	15683874|F|0-7:A>G-7:A>G	15683874	TGCAGGAACTAGTGCAAAGATCTTGAAAGAGCCCACATCAGCATATTGTTTACAGATCGGAAGAGCGGT	TGCAGGAACTAGTGCAAAGATCTTGAAAGAGCCCACATCAGCATATTGTTTACAGATCGGAAGAGCGGT	TGCAGGAACTAGTGCAAAGATCTTGAAAGAGCCCACATCAGCATATTGTTTAC	JJMO01000121.1_chromosome_5_Vr05	28783779	4	7.65808e-20	TGCAGGAGCTAGTGCAAAGATCTTGAAAGAGCCCACATCAGCATATTGTTTACAGATCGGAAGAGCGGT	7:A>G	A	G	AA	AG	GG	7	1	1	0.636986	0.363014	0	0.636986	0	0.46247	0.231235	188.277	83.6891	0.995238	15683874	15683874-7	240.4	0.318493	AA	AG	AG	AG	AG	AG	AG	AG	AA	AA	AG	AA	AG	AG	AG	AG
SNP0555	6161508|F|0-65:A>G-65:A>G	6161508	TGCAGGTGCTGCCACAAGACAATGTTACATTGAAGTTTCTGTTGGAAGCAACAGGTGATGTAAGCACTA	TGCAGGTGCTGCCACAAGACAATGTTACATTGAAGTTTCTGTTGGAAGCAACAGGTGATGTAAGCACTA	TGCAGGTGCTGCCACAAGACAATGTTACATTGAAGTTTCTGTTGGAAGCAACAGGTGATGTAAGCACTA	JJMO01000121.1_chromosome_5_Vr05	29952814	1	1.96055e-27	TGCAGGTGCTGCCACAAGACAATGTTACATTGAAGTTTCTGTTGGAAGCAACAGGTGATGTAAGCGCTA	65:A>G	A	G	AA	AG	GG	65	1	0.917808	0.212329	0.787671	0.0821918	0.130137	0.150873	0.334491	0.242682	23.2571	15.6548	0.988889	6161508	6161508-65	24.6	0.14726	AA	AA	AA	AA	AA	GG	AA	AA	GG	AG	AA	AA	AA	AA	AA	AA
SNP0556	6197355|F|0-29:G>T-29:G>T	6197355	TGCAGCACTTTTTCCAATTGAAAATGAAAGTCCAATCTCAAGACTCAAGAGCATTACAGATCGGAAGAG	TGCAGCACTTTTTCCAATTGAAAATGAAAGTCCAATCTCAAGACTCAAGAGCATTACAGATCGGAAGAG	TGCAGCACTTTTTCCAATTGAAAATGAAAGTCCAATCTCAAGACTCAAGAGCATTAC	JJMO01000121.1_chromosome_5_Vr05	29969413	2	5.20773e-22	TGCAGCACTTTTTCCAATTGAAAATGAAATTCCAATCTCAAAGCTCAAGAGCATTACAGATCGGAAGAG	29:G>T	G	T	GG	GT	TT	29	0.993151	1	0.213793	0.786207	0	0.213793	0	0.336171	0.168086	74.5574	7.38202	1	6197355	6197355-29	76.1	0.106897	GG	GG	GG	GG	GG	GG	GG	GG	GG	GG	GG	GT	GG	GG	GG	GG
SNP0557	6192052|F|0-14:T>C-14:T>C	6192052	TGCAGTAGTTCTTGTAATTGACAACTTGAATCGATGGACGAGGTGGTTCTGTTGGATACATGGGGCAGC	TGCAGTAGTTCTTGTAATTGACAACTTGAATCGATGGACGAGGTGGTTCTGTTGGATACATGGGGCAGC	TGCAGTAGTTCTTGTAATTGACAACTTGAATCGATGGACGAGGTGGTTCTGTTGGATACATGGGGCAGC	JJMO01000121.1_chromosome_5_Vr05	30242726	1	4.21392e-29	TGCAGTAGTTCTTGCAATTGACAACTTGAATCGATGGACGAGGTGGTTCTGTTGGATACATGGGGCAGC	14:T>C	T	C	TT	TC	CC	14	0.993151	0.910345	0.258621	0.741379	0.0896552	0.168966	0.163234	0.383472	0.273353	18.8286	14.6263	0.99359	6192052	6192052-14	20.9	0.174138	TT	TT	CC	CC	TT	NN	TT	TT	TT	TT	TT	TT	TT	TT	TT	TT
SNP0558	6160461|F|0-55:T>G-55:T>G	6160461	TGCAGGAGCAAATGCGAAAGCGTGAAACCCTAAGAAGCAATTGAAGAAGAAAAGATATTTGAAAATTTC	TGCAGGAGCAAATGCGAAAGCGTGAAACCCTAAGAAGCAATTGAAGAAGAAAAGATATTTGAAAATTTC	TGCAGGAGCAAATGCGAAAGCGTGAAACCCTAAGAAGCAATTGAAGAAGAAAAGATATTTGAAAATTTC	JJMO01000121.1_chromosome_5_Vr05	30569227	1	4.21392e-29	TGCAGGAGCAAATGCGAAAGCGTGAAACCCTAAGAAGCAATTGAAGAAGAAAAGAGATTTGAAAATTTC	55:T>G	T	G	TT	TG	GG	55	0.982877	0.885017	0.324042	0.675958	0.114983	0.209059	0.203523	0.438077	0.3208	6.48913	5.05556	0.961905	6160461	6160461-55	7.4	0.219512	TT	TT	GG	TT	TT	TT	TT	TT	TT	TT	TG	TT	TG	TT	TT	GG
SNP0559	6194829|F|0-11:C>G-11:C>G	6194829	TGCAGAAGAAACCGTAATGAATGGTACAAAAAGAAAAAAATTATTTTTCTGAATGTTCTTGAATGGATT	TGCAGAAGAAACCGTAATGAATGGTACAAAAAGAAAAAAATTATTTTTCTGAATGTTCTTGAATGGATT	TGCAGAAGAAACCGTAATGAATGGTACAAAAAGAAAAAAATTATTTTTCTGAATGTTCTTGAATGGATT	JJMO01000121.1_chromosome_5_Vr05	30617916	1	4.21392e-29	TGCAGAAGAAAGACTAATGAATGGTACAAAAAGAAAAAAATTATTTTTCTGAATGTTCTTGAATGGATT	11:C>G	C	G	CC	CG	GG	11	1	0.880137	0.390411	0.609589	0.119863	0.270548	0.210992	0.47598	0.343486	29.3244	19.8846	0.990476	6194829	6194829-11	33.5	0.255137	CC	CC	GG	CG	CC	CC	CC	CC	CC	CC	CG	CG	CG	CC	CC	GG
SNP0560	6194082|F|0-6:G>T-6:G>T	6194082	TGCAGGGCTTTCTTATAGTTGATAGATAAACATTTACAGATCGGAAGAGCGGTTCAGCAGGAATGCCGA	TGCAGGGCTTTCTTATAGTTGATAGATAAACATTTACAGATCGGAAGAGCGGTTCAGCAGGAATGCCGA	TGCAGGGCTTTCTTATAGTTGATAGATAAACATTTAC	JJMO01000121.1_chromosome_5_Vr05	30622082	1	2.89870e-11	TGCAGGTCTTTCTTATAGTTGATAGATAAACATTTACAGATCGGAAGAGCGGTTCAGCAGGAATGCCGA	6:G>T	G	T	GG	GT	TT	6	1	0.893836	0.380137	0.619863	0.106164	0.273973	0.189787	0.471266	0.330526	39.752	23.7895	1	6194082	6194082-6	44.5	0.243151	GG	GG	TT	GT	GG	GG	GG	GG	GG	GG	GT	GT	GT	GG	GG	TT
SNP0561	6195907|F|0-19:A>C-19:A>C	6195907	TGCAGGATCTGGTAAAAAAAAATGATCAATAATAAGCAAGAACAGTGACAAGGGTAAGTGAGAAAAAAA	TGCAGGATCTGGTAAAAAAAAATGATCAATAATAAGCAAGAACAGTGACAAGGGTAAGTGAGAAAAAAA	TGCAGGATCTGGTAAAAAAAAATGATCAATAATAAGCAAGAACAGTGACAAGGGTAAGTGAGAAAAAAA	JJMO01000121.1_chromosome_5_Vr05	30651731	3	1.96055e-27	TGCAGGATCTGGTAAAAAACTATGATCAATAATAAGGAAGAACAGTGACAAGGGTAAGTGAGAGAAAAA	19:A>C	A	C	AA	AC	CC	19	0.993151	0.37931	1	0	0.62069	0.37931	0.470868	0	0.235434	9.09524	7.25659	0.985577	6195907	6195907-19	10.7	0.189655	CC	CC	AC	AC	CC	CC	CC	CC	CC	CC	AC	AC	AC	CC	CC	AC
SNP0562	6196136|F|0-29:G>A-29:G>A	6196136	TGCAGTAAAATAGAACAATCTAAAAATAAGCTTCCTACTTCTAACCAACTCTAATCTTTATTTACAGAT	TGCAGTAAAATAGAACAATCTAAAAATAAGCTTCCTACTTCTAACCAACTCTAATCTTTATTTACAGAT	TGCAGTAAAATAGAACAATCTAAAAATAAGCTTCCTACTTCTAACCAACTCTAATCTTTATTTAC	JJMO01000121.1_chromosome_5_Vr05	30653302	1	2.31069e-26	TGCAGTAAAATAGAACAATCTAAAAATAAACTTACTACTTCTAACCAACTCTAATCTTTATTTACAGAT	29:G>A	G	A	GG	GA	AA	29	1	0.880137	0.356164	0.643836	0.119863	0.236301	0.210992	0.458623	0.334807	23.8431	14.0845	0.985714	6196136	6196136-29	26	0.238014	GG	GG	AA	GA	GG	GG	GG	GG	GG	GG	GA	GG	GA	GG	GG	AA
SNP0563	6190610|F|0-16:A>C-16:A>C	6190610	TGCAGCAGCAGCCAAAACAAAAAGGCAAGGTGGTTTCCGTTCTACTTGAGTAGGTCAAAGATGTCAAAA	TGCAGCAGCAGCCAAAACAAAAAGGCAAGGTGGTTTCCGTTCTACTTGAGTAGGTCAAAGATGTCAAAA	TGCAGCAGCAGCCAAAACAAAAAGGCAAGGTGGTTTCCGTTCTACTTGAGTAGGTCAAAGATGTCAAAA	JJMO01000121.1_chromosome_5_Vr05	30664098	2	4.21392e-29	TGCAGCAGCAGCCAAACCAAAAAGGCAAAGTGGTTTCCGCTCTACTTGAGTAGGTCAAAGATGTCAAAA	16:A>C	A	C	AA	AC	CC	16	1	0.910959	0.363014	0.636986	0.0890411	0.273973	0.162226	0.46247	0.312348	10.5561	5.97163	0.966667	6190610	6190610-16	11.8	0.226027	AA	AA	CC	AC	AA	AA	AA	AA	AA	AA	AA	AA	AC	AA	AA	CC
SNP0564	6182386|F|0-6:C>G-6:C>G	6182386	TGCAGTCACCTCGGGTTCCAGTGCAGCGATGTCCTGCTGCCGGAGCCACCTCTGACTACAAGTCCTTCC	TGCAGTCACCTCGGGTTCCAGTGCAGCGATGTCCTGCTGCCGGAGCCACCTCTGACTACAAGTCCTTCC	TGCAGTCACCTCGGGTTCCAGTGCAGCGATGTCCTGCTGCCGGAGCCACCTCTGACTACAAGTCCTTCC	JJMO01000121.1_chromosome_5_Vr05	30681085	1	4.21392e-29	TGCAGTGACCTCGGGTTCCAGTGCAGCGATGTCCTGCTGCCGGAGCCACCTCTGACTACAAGTCCTCCC	6:C>G	C	G	CC	CG	GG	6	0.996575	0.890034	0.347079	0.652921	0.109966	0.237113	0.195746	0.45323	0.324488	21.8347	12.3456	0.966667	6182386	6182386-6	23.7	0.228522	CC	CC	GG	CC	CC	CC	CC	CC	CC	CC	CG	CC	CG	CC	CC	GG
SNP0565	6179546|F|0-38:A>C-38:A>C	6179546	TGCAGATTTTTATTGAGAGTTAGCAAATCATCAGCAACAGCTTCAAAGAACCCAGATGCAGAAATTGGG	TGCAGATTTTTATTGAGAGTTAGCAAATCATCAGCAACAGCTTCAAAGAACCCAGATGCAGAAATTGGG	TGCAGATTTTTATTGAGAGTTAGCAAATCATCAGCAACAGCTTCAAAGAACCCAGATGCAGAAATTGGG	JJMO01000121.1_chromosome_5_Vr05	30747244	1	4.21392e-29	TGCAGATTTTTATTGAGAGTTAGCAAATCATCAGCAACCGCTTCAAAGAACCTAGATGCAGAAATTGGG	38:A>C	A	C	AA	AC	CC	38	1	0.893836	0.35274	0.64726	0.106164	0.246575	0.189787	0.456629	0.323208	19.3201	13.2044	0.971429	6179546	6179546-38	21.9	0.229452	AA	AA	CC	AA	AA	AA	AA	AA	AA	AA	AC	AC	AC	AA	AA	CC
SNP0566	6190764|F|0-18:C>T-18:C>T	6190764	TGCAGCCAAAAAGCAGTACAAATAGTCATTTCCTCCAAAACTGCTGCATTTTCCATCACAAGTTTTGCC	TGCAGCCAAAAAGCAGTACAAATAGTCATTTCCTCCAAAACTGCTGCATTTTCCATCACAAGTTTTGCC	TGCAGCCAAAAAGCAGTACAAATAGTCATTTCCTCCAAAACTGCTGCATTTTCCATCACAAGTTTTGCC	JJMO01000121.1_chromosome_5_Vr05	30837368	1	4.21392e-29	TGCAGCCAAAAAGCAGTATAAATAGTCATTTCCTCCAAAACTGCTGCATTTTCCATCACAAATTGTGCC	18:C>T	C	T	CC	CT	TT	18	1	0.900685	0.359589	0.640411	0.0993151	0.260274	0.178903	0.46057	0.319736	37.5643	21.3916	0.985714	6190764	6190764-18	41.5	0.229452	CC	CC	TT	CT	CC	CC	CC	CC	CC	CC	CT	CC	CT	CC	CC	TT
SNP0567	6204266|F|0-44:T>C-44:T>C	6204266	TGCAGAGGTACATGCAACAGCATAACGAGGTCGAACTTTCAGCTTTAGGAATGGGTATTGAAACCCCTC	TGCAGAGGTACATGCAACAGCATAACGAGGTCGAACTTTCAGCTTTAGGAATGGGTATTGAAACCCCTC	TGCAGAGGTACATGCAACAGCATAACGAGGTCGAACTTTCAGCTTTAGGAATGGGTATTGAAACCCCTC	JJMO01000121.1_chromosome_5_Vr05	31007769	1	1.96055e-27	TGCAGAGGTACATGCAACAGCATAACGAGGTCGAACTTTCAGCTCTAGGAATGGGTATTGAAACCCCTC	44:T>C	T	C	TT	TC	CC	44	0.962329	0.779359	0.519573	0.480427	0.220641	0.298932	0.343917	0.499234	0.421575	37.3344	27.8155	0.995146	6204266	6204266-44	43.3	0.370107	CC	TC	NN	TT	TT	CC	TT	NN	CC	TC	TT	TT	TC	TC	TT	TT
SNP0568	6182888|F|0-30:A>C-30:A>C	6182888	TGCAGTGTCAATGTTGTTTCATATTCAGCTAATAAGACATATAGCAAATATCAGATGAGGGAAAACGAT	TGCAGTGTCAATGTTGTTTCATATTCAGCTAATAAGACATATAGCAAATATCAGATGAGGGAAAACGAT	TGCAGTGTCAATGTTGTTTCATATTCAGCTAATAAGACATATAGCAAATATCAGATGAGGGAAAACGAT	JJMO01000121.1_chromosome_5_Vr05	31026090	1	4.24384e-24	TGCAGTGTCAATGTTGTTTCATATTCAGCTCATAATACACATAGCAAATATCAGATGAGGGAAAACGAT	30:A>C	A	C	AA	AC	CC	30	0.993151	0.717241	0.562069	0.437931	0.282759	0.27931	0.405612	0.492295	0.448954	10.3179	7.85463	0.952381	6182888	6182888-30	11.8	0.422414	CC	AA	CC	AA	AA	CC	AA	CC	CC	AC	AA	AA	AC	AC	AA	AA
SNP0569	6177976|F|0-66:A>G-66:A>G	6177976	TGCAGACTATTGTAGTTTTCAGTGTTTCCAAAAAACGACGTTTACTATGTGAAATTTCTTGCAAAAAAT	TGCAGACTATTGTAGTTTTCAGTGTTTCCAAAAAACGACGTTTACTATGTGAAATTTCTTGCAAAAAAT	TGCAGACTATTGTAGTTTTCAGTGTTTCCAAAAAACGACGTTTACTATGTGAAATTTCTTGCAAAAAAT	JJMO01000121.1_chromosome_5_Vr05	31038157	1	4.21392e-29	TGCAGACTATTGTAGTTTTCAGTGTTTCCAAAAAACGACGTTTACTATGTGAAATTTCTTGCAAAAGAT	66:A>G	A	G	AA	AG	GG	66	1	0.811644	0.400685	0.599315	0.188356	0.212329	0.305756	0.480273	0.393015	15.0292	13.6	0.974603	6177976	6177976-66	17.6	0.294521	AA	AG	GG	AA	GG	AA	AA	GG	AA	AA	AA	AA	AA	AG	AA	AA
SNP0570	6197196|F|0-23:G>T-23:G>T	6197196	TGCAGAAAATTGAAAGATAAAAAGAGATCATGGGGAACATTACAGATCGGAAGAGCGGTTCAGCAGGAA	TGCAGAAAATTGAAAGATAAAAAGAGATCATGGGGAACATTACAGATCGGAAGAGCGGTTCAGCAGGAA	TGCAGAAAATTGAAAGATAAAAAGAGATCATGGGGAACATTAC	JJMO01000121.1_chromosome_5_Vr05	31038871	1	1.91304e-14	TGCAGAAAATTGAAAGATAAAAATAGATCATGGGGAACATTACAGATCGGAAGAGCGGTTCAGCAGGAA	23:G>T	G	T	GG	GT	TT	23	1	0.496575	0.811644	0.188356	0.503425	0.308219	0.499977	0.305756	0.402866	32.6961	36.2363	0.995238	6197196	6197196-23	45.5	0.342466	GG	GT	TT	GT	TT	GG	TT	TT	GG	GT	TT	TT	GT	GT	TT	TT
SNP0571	6179756|F|0-34:A>C-34:A>C	6179756	TGCAGCAATTACGAATTTATAAACAATCCGATACACATAGCATTGAGAAGTCGGTACCATACGCTTGAC	TGCAGCAATTACGAATTTATAAACAATCCGATACACATAGCATTGAGAAGTCGGTACCATACGCTTGAC	TGCAGCAATTACGAATTTATAAACAATCCGATACACATAGCATTGAGAAGTCGGTACCATACGCTTGAC	JJMO01000121.1_chromosome_5_Vr05	31081728	1	4.21392e-29	TGCAGCAATTACGAATTTATAAACAATCCGATACCCATAGCATTGAGAAGTCGGTACCATACGCTTGAC	34:A>C	A	C	AA	AC	CC	34	1	0.712329	0.633562	0.366438	0.287671	0.34589	0.409833	0.464323	0.437078	36.1906	39.1866	0.985714	6179756	6179756-34	50.4	0.460616	AA	AA	CC	CC	AA	AA	CC	CC	AA	AC	CC	CC	AC	AA	CC	CC
SNP0572	6175601|F|0-23:G>A-23:G>A	6175601	TGCAGAGTACAAACAAAGGGTGTGTCGGAAATTACAGATCGGAAGAGCGGTTCAGCAGGAATGCCGAGA	TGCAGAGTACAAACAAAGGGTGTGTCGGAAATTACAGATCGGAAGAGCGGTTCAGCAGGAATGCCGAGA	TGCAGAGTACAAACAAAGGGTGTGTCGGAAATTAC	JJMO01000121.1_chromosome_5_Vr05	31086621	1	3.21403e-10	TGCAGAGTACAAACAAAGGGTGTATCGGAAATTACAGATCGGAAGAGCGGTTCAGCAGGAATGCCGAGA	23:G>A	G	A	GG	GA	AA	23	1	0.712329	0.636986	0.363014	0.287671	0.349315	0.409833	0.46247	0.436151	50.7833	48.6915	0.995238	6175601	6175601-23	66.9	0.462329	GG	GG	AA	AA	GG	GG	AA	AA	GG	GA	AA	AA	GA	GG	AA	AA
SNP0573	6153362|F|0-28:A>G-28:A>G	6153362	TGCAGAAAAAGGGGTATTTCACCTCACAATGATACCAAGATCTAGTGTTTTTTTCATCAGAATATGACA	TGCAGAAAAAGGGGTATTTCACCTCACAATGATACCAAGATCTAGTGTTTTTTTCATCAGAATATGACA	TGCAGAAAAAGGGGTATTTCACCTCACAATGATACCAAGATCTAGTGTTTTTTTCATCAGAATATGACA	JJMO01000121.1_chromosome_5_Vr05	31106782	1	4.21392e-29	TGCAGAAAAAGGGGTATTTCACCTCACAGTGATACCAAGATCTAGTGTTTTTTTCATCAGAATATGACA	28:A>G	A	G	AA	AG	GG	28	1	0.691781	0.619863	0.380137	0.308219	0.311644	0.42644	0.471266	0.448853	7.50871	8.38023	0.973016	6153362	6153362-28	10.4	0.464041	AA	AA	GG	GG	AA	AA	GG	GG	AA	AG	GG	GG	AG	AA	GG	GG
SNP0574	6178329|F|0-67:T>G-67:T>G	6178329	TGCAGAAGGGATCTGACATTCATGCACGTCTACTCTACAAGAAAAACAGACTGTGATACCAATATATTG	TGCAGAAGGGATCTGACATTCATGCACGTCTACTCTACAAGAAAAACAGACTGTGATACCAATATATTG	TGCAGAAGGGATCTGACATTCATGCACGTCTACTCTACAAGAAAAACAGACTGTGATACCAATATATTG	JJMO01000121.1_chromosome_5_Vr05	31118034	1	4.21392e-29	TGCAGAAGGGATCTGACATTCATGCACGTCTACTCTACAAGAAAAACAGACTGTGATACCAATATATGA	67:T>G	T	G	TT	TG	GG	67	1	0.702055	0.633562	0.366438	0.297945	0.335616	0.418348	0.464323	0.441335	46.4314	43.3582	1	6178329	6178329-67	59.7	0.465753	TT	TT	GG	GG	TT	TT	GG	GG	TT	TG	GG	GG	TG	TT	GG	GG
SNP0575	15689545|F|0-7:C>T-7:C>T	15689545	TGCAGTTCGAAATTTGCAAAATGAAGACCATCTCCTACACAAGTAGTTTACAGATCGGAAGAGCGGTTC	TGCAGTTCGAAATTTGCAAAATGAAGACCATCTCCTACACAAGTAGTTTACAGATCGGAAGAGCGGTTC	TGCAGTTCGAAATTTGCAAAATGAAGACCATCTCCTACACAAGTAGTTTAC	JJMO01000121.1_chromosome_5_Vr05	31147443	1	4.29112e-17	TGCAGTTTGAAATTTGCAAAATGAAGACCATCTCCTACACAAGTAGTTTACAGATCGGAAGAGCGGTTC	7:C>T	C	T	CC	CT	TT	7	1	0.640411	0.715753	0.284247	0.359589	0.356164	0.46057	0.406901	0.433735	73.4815	62.0764	0.979365	15689545	15689545-7	91.1	0.462329	TT	TT	CC	CC	TT	TT	CC	CC	TT	CT	CC	CC	CT	TT	CC	CC
SNP0576	6158132|F|0-52:A>C-52:A>C	6158132	TGCAGCCACCTTATCTCTCTTTATCCCTCTCTCTGGTTCTTTCTTCAACTCAACAAGGGAACTGAGTGA	TGCAGCCACCTTATCTCTCTTTATCCCTCTCTCTGGTTCTTTCTTCAACTCAACAAGGGAACTGAGTGA	TGCAGCCACCTTATCTCTCTTTATCCCTCTCTCTGGTTCTTTCTTCAACTCAACAAGGGAACTGAGTGA	JJMO01000121.1_chromosome_5_Vr05	31162215	1	4.21392e-29	TGCAGCCACCTTATCTCTCTTTATCCCTCTCTCTGGTTCTTTCTTCAACTCACCAAGGGAACTGAGTGA	52:A>C	A	C	AA	AC	CC	52	1	0.633562	0.664384	0.335616	0.366438	0.297945	0.464323	0.445956	0.455139	7.17255	8.54325	0.960317	6158132	6158132-52	10.2	0.484589	AA	AA	CC	CC	CC	AA	CC	CC	AA	AC	CC	CC	AC	AA	CC	CC
SNP0577	6162096|F|0-15:A>G-15:A>G	6162096	TGCAGTATATGGAGGATTGCGCCAGTAGGACCAATGCTGTTTCCATAGGCAGGCCTTGCATTGAATGAA	TGCAGTATATGGAGGATTGCGCCAGTAGGACCAATGCTGTTTCCATAGGCAGGCCTTGCATTGAATGAA	TGCAGTATATGGAGGATTGCGCCAGTAGGACCAATGCTGTTTCCATAGGCAGGCCTTGCATTGAATGAA	JJMO01000121.1_chromosome_5_Vr05	31181528	1	1.96055e-27	TGCAGTATATGGAGGGTTGCGCCAGTAGGACCAATGCTGTTTCCATAGGCAGGCCTTGCATTGAATGAA	15:A>G	A	G	AA	AG	GG	15	0.989726	0.262976	0.899654	0.100346	0.737024	0.16263	0.387639	0.180553	0.284096	4.49107	5.67568	0.974603	6162096	6162096-15	6.3	0.181661	GG	AG	GG	GG	GG	GG	GG	GG	GG	GG	GG	GG	GG	AG	GG	GG
SNP0578	6194985|F|0-48:C>A-48:C>A	6194985	TGCAGACATGCTATCTGAGTTGTCTAGAAGAGAGAAAGCAGCAAATATCAAGCCTGACCCAGATCTTGA	TGCAGACATGCTATCTGAGTTGTCTAGAAGAGAGAAAGCAGCAAATATCAAGCCTGACCCAGATCTTGA	TGCAGACATGCTATCTGAGTTGTCTAGAAGAGAGAAAGCAGCAAATATCAAGCCTGACCCAGATCTTGA	JJMO01000121.1_chromosome_5_Vr05	31187012	3	4.21392e-29	TGCAGACATGCTATCTGAGTTGTCTAGAAGAGAGAAAGCAGCAAATATAAAGCCTGACCCAGATCTTGA	48:C>A	C	A	CC	CA	AA	48	1	0.952055	0.267123	0.732877	0.0479452	0.219178	0.0912929	0.391537	0.241415	60.8856	16.8291	0.995238	6194985	6194985-48	62.4	0.157534	CC	CC	AA	CC	AA	CC	CC	AA	CC	CC	CC	CC	CC	CC	CC	CC
SNP0579	6194985|F|0-57:C>T-57:C>T	6194985	TGCAGACATGCTATCTGAGTTGTCTAGAAGAGAGAAAGCAGCAAATATCAAGCCTGACCCAGATCTTGA	TGCAGACATGCTATCTGAGTTGTCTAGAAGAGAGAAAGCAGCAAATATCAAGCCTGACCCAGATCTTGA	TGCAGACATGCTATCTGAGTTGTCTAGAAGAGAGAAAGCAGCAAATATCAAGCCTGACCCAGATCTTGA	JJMO01000121.1_chromosome_5_Vr05	31187012	3	4.21392e-29	TGCAGACATGCTATCTGAGTTGTCTAGAAGAGAGAAAGCAGCAAATATCAAGCCTGATCCAGATCTTGA	57:C>T	C	T	CC	CT	TT	57	1	0.952055	0.315068	0.684932	0.0479452	0.267123	0.0912929	0.431601	0.261447	60.8856	22.95	1	6194985	6194985-57	65.1	0.181507	CC	CC	TT	CC	TT	CC	CC	TT	CC	CC	CC	CC	CC	CC	CC	CC
SNP0580	6192526|F|0-49:C>T-49:C>T	6192526	TGCAGTTGCAGTTGCCTGTTATATCAAAAGATTATAATCAGATACAATCCAAAGATGGAATATATATAT	TGCAGTTGCAGTTGCCTGTTATATCAAAAGATTATAATCAGATACAATCCAAAGATGGAATATATATAT	TGCAGTTGCAGTTGCCTGTTATATCAAAAGATTATAATCAGATACAATCCAAAGATGGAATATATATAT	JJMO01000121.1_chromosome_5_Vr05	31187151	3	4.21392e-29	TGCAGTTGCAGTTGCCTGTTATATCAAAAGATTATAATCAGATACAATCTAAAGATGGAATATATATTG	49:C>T	C	T	CC	CT	TT	49	1	1	0.462329	0.537671	0	0.462329	0	0.497162	0.248581	27.2317	13.2564	0.97619	6192526	6192526-49	33.2	0.231164	CC	CT	CT	CC	CT	CC	CC	CT	CC	CC	CC	CC	CC	CT	CC	CC
SNP0581	6189299|F|0-5:A>G-5:A>G	6189299	TGCAGAAAGTTCAGGAAGAGATGGTTCTGTTGTGGAGTCCTGCCATGGAAAGAAAAAAGGAATGGTTCT	TGCAGAAAGTTCAGGAAGAGATGGTTCTGTTGTGGAGTCCTGCCATGGAAAGAAAAAAGGAATGGTTCT	TGCAGAAAGTTCAGGAAGAGATGGTTCTGTTGTGGAGTCCTGCCATGGAAAGAAAAAAGGAATGGTTCT	JJMO01000121.1_chromosome_5_Vr05	31207638	3	4.21392e-29	TGCAGGAAGTTCAGGAAGAGATGGTTCTGTTGTGGAGTCCAGCCATGGAAAGAAAAAGGGAATGGTTCT	5:A>G	A	G	AA	AG	GG	5	0.996575	0.934708	0.292096	0.707904	0.0652921	0.226804	0.122058	0.413552	0.267805	10	6.125	0.984127	6189299	6189299-5	11.1	0.178694	AA	AA	GG	AA	GG	AA	AA	GG	AA	AA	AA	AA	AA	AA	AA	AA
SNP0582	6192525|F|0-38:C>A-38:C>A	6192525	TGCAGTTGCAGTTGCCTGTTATATCAAAAGATTATAATCAGATACAATCTAAAGATGGAATATATATTG	TGCAGTTGCAGTTGCCTGTTATATCAAAAGATTATAATCAGATACAATCTAAAGATGGAATATATATTG	TGCAGTTGCAGTTGCCTGTTATATCAAAAGATTATAATCAGATACAATCTAAAGATGGAATATATATTG	JJMO01000121.1_chromosome_5_Vr05	31209823	3	1.96055e-27	TGCAGTTGCAGTTGCCTGTTATATCAAAAGATTATAATAAGATACAATCTAAAGATGGAATATATATTG	38:C>A	C	A	CC	CA	AA	38	1	0.472603	0.924658	0.0753425	0.527397	0.39726	0.498499	0.139332	0.318915	13.0707	11.5748	0.956731	6192525	6192525-38	16.8	0.273973	AA	CA	CC	AA	CC	AA	AA	CC	AA	AA	AA	AA	AA	CA	AA	AA
SNP0583	6202123|F|0-21:T>C-21:T>C	6202123	TGCAGCAAAAGAAACGGCAGATACAGTGAGCTTGGAATCGTTTGTTTGCGTGAGCTGAATCAGGTTACA	TGCAGCAAAAGAAACGGCAGATACAGTGAGCTTGGAATCGTTTGTTTGCGTGAGCTGAATCAGGTTACA	TGCAGCAAAAGAAACGGCAGATACAGTGAGCTTGGAATCGTTTGTTTGCGTGAGCTGAATCAGGTTACA	JJMO01000121.1_chromosome_5_Vr05	31292300	1	5.45105e-28	TGCAGCAAAAGAAACGGCAGACACAGTGAGCTTGGAATCGTTTGTTTGCGTGAGCTGAATCAGGTTACA	21:T>C	T	C	TT	TC	CC	21	0.979452	0.811189	0.461538	0.538462	0.188811	0.272727	0.306323	0.497041	0.401682	51.2097	44.8163	0.980583	6202123	6202123-21	62.2	0.325175	TT	TC	TT	TT	CC	TT	CC	TT	NN	TT	TT	CC	TT	TC	TT	TT
SNP0584	6195726|F|0-31:C>T-31:C>T	6195726	TGCAGCTCTCCCTGCGAAGTAAACAGTAAACCTTGGACGAAGATGCACACCTTTGGAGCATTCCCTCTT	TGCAGCTCTCCCTGCGAAGTAAACAGTAAACCTTGGACGAAGATGCACACCTTTGGAGCATTCCCTCTT	TGCAGCTCTCCCTGCGAAGTAAACAGTAAACCTTGGACGAAGATGCACACCTTTGGAGCATTCCCTCTT	JJMO01000121.1_chromosome_5_Vr05	31297202	1	4.21392e-29	TGCAGCTCTCCCTGCGAAGTAAACAGTAAACTTTGGACGAAGATGCACACCTTTGGAGCATTCCCTCTT	31:C>T	C	T	CC	CT	TT	31	1	0.821918	0.441781	0.558219	0.178082	0.263699	0.292738	0.493221	0.392979	36.4147	30.5208	0.990476	6195726	6195726-31	43.4	0.309932	CC	CT	CC	CC	TT	CC	TT	CC	CC	CC	CC	TT	CC	CT	CC	CC
SNP0585	6193994|F|0-26:G>A-26:G>A	6193994	TGCAGCTATTTTTGTCACCTCACTTGGATCTGGCTGAAATGATTACAGATCGGAAGAGCGGTTCAGCAG	TGCAGCTATTTTTGTCACCTCACTTGGATCTGGCTGAAATGATTACAGATCGGAAGAGCGGTTCAGCAG	TGCAGCTATTTTTGTCACCTCACTTGGATCTGGCTGAAATGATTAC	JJMO01000121.1_chromosome_5_Vr05	31315532	3	4.52296e-16	TGCAGCTATTTTTGTCACCTCACTTGAATCTGGCTGAAATGATTACAGATCGGAAGAGCGGTTCAGCAG	26:G>A	G	A	GG	GA	AA	26	1	0.821918	0.452055	0.547945	0.178082	0.273973	0.292738	0.495403	0.39407	98.5441	76.345	0.993651	6193994	6193994-26	115.5	0.315068	GG	GA	GG	GG	AA	GG	AA	GG	GG	GG	GG	AA	GG	GA	GG	GG
SNP0586	6196225|F|0-52:A>T-52:A>T	6196225	TGCAGTATGCAGTGATAGACAGTGTAAATTGTAACAAGAACTTCTGTTTCCAAGCAAATGTAACTTGTA	TGCAGTATGCAGTGATAGACAGTGTAAATTGTAACAAGAACTTCTGTTTCCAAGCAAATGTAACTTGTA	TGCAGTATGCAGTGATAGACAGTGTAAATTGTAACAAGAACTTCTGTTTCCAAGCAAATGTAACTTGTA	JJMO01000121.1_chromosome_5_Vr05	31451342	1	4.21392e-29	TGCAGTATGCAGTGATAGACAGTGTAAATTGTAACAAGAACTTCTGTTTCCATGCAAATGTAACTTGTA	52:A>T	A	T	AA	AT	TT	52	0.989726	0.948097	0.228374	0.771626	0.0519031	0.176471	0.0984184	0.352438	0.225428	36.9748	23.0816	0.995146	6196225	6196225-52	40.3	0.140138	AA	AA	AA	AA	AA	AA	TT	AA	NN	AA	AA	TT	AA	AA	AA	AA
SNP0587	15688338|F|0-68:A>C-68:A>C	15688338	TGCAGAGAACATCAATGAGCTTTTCTATGAGATAGGTATTTTCTGAACATCGTCAAAAACACTTTAGCA	TGCAGAGAACATCAATGAGCTTTTCTATGAGATAGGTATTTTCTGAACATCGTCAAAAACACTTTAGCA	TGCAGAGAACATCAATGAGCTTTTCTATGAGATAGGTATTTTCTGAACATCGTCAAAAACACTTTAGCA	JJMO01000121.1_chromosome_5_Vr05	31452327	1	1.51560e-28	TGCAGAGAACATCAATGAGCTTTTCTATGAGATAGGTATTTTCTGAACATCGTCAAAAACACTTTAGCC	68:A>C	A	C	AA	AC	CC	68	0.989726	0.231834	0.944637	0.0553633	0.768166	0.176471	0.356174	0.104596	0.230385	32.05	44.3823	1	15688338	15688338-68	49.4	0.143599	CC	CC	CC	CC	CC	CC	AA	CC	NN	CC	CC	AA	CC	CC	CC	CC
SNP0588	6154868|F|0-17:A>G-17:A>G	6154868	TGCAGAGAAAATGGGATAGATTTGGTGACAGTTCTACCATCATTCATCATTGGACCCTGTTTGCCACCA	TGCAGAGAAAATGGGATAGATTTGGTGACAGTTCTACCATCATTCATCATTGGACCCTGTTTGCCACCA	TGCAGAGAAAATGGGATAGATTTGGTGACAGTTCTACCATCATTCATCATTGGACCCTGTTTGCCACCA	JJMO01000121.1_chromosome_5_Vr05	31654293	1	1.96055e-27	TGCAGAGAAAATGGGATGGATTTGGTGACAGTTCTACCATCATTCATCATTGGACCCTGTTTGCCACCA	17:A>G	A	G	AA	AG	GG	17	0.996575	0.329897	0.85567	0.14433	0.670103	0.185567	0.44213	0.246998	0.344564	4.70769	6.22191	0.964401	6154868	6154868-17	6.9	0.237113	GG	GG	GG	GG	GG	GG	GG	AA	GG	AG	GG	GG	AG	AG	GG	GG
SNP0589	6194884|F|0-49:G>C-49:G>C	6194884	TGCAGAAGTTATTATGGAGGAATGTAGAGTTGTAGTGGAAAAGGGAATTGGAGAAAGCTTACAGATCGG	TGCAGAAGTTATTATGGAGGAATGTAGAGTTGTAGTGGAAAAGGGAATTGGAGAAAGCTTACAGATCGG	TGCAGAAGTTATTATGGAGGAATGTAGAGTTGTAGTGGAAAAGGGAATTGGAGAAAGCTTAC	JJMO01000121.1_chromosome_5_Vr05	31708263	1	9.96399e-25	TGCAGAAGTTATTATGGAGGAATGTAGAGTTGTAGTGGAAAAGGGAATTCGAGAAAGCTTACAGATCGG	49:G>C	G	C	GG	GC	CC	49	1	0.873288	0.380137	0.619863	0.126712	0.253425	0.221313	0.471266	0.346289	52.875	37.2338	0.988889	6194884	6194884-49	60.2	0.253425	GG	GC	GG	GG	GG	GG	GG	CC	GG	GC	GG	GG	GC	GC	GG	GG
SNP0590	6189492|F|0-27:C>A-27:C>A	6189492	TGCAGAAGGAACGAAGAACCGTGGATTCCAAAGAAACGGATGGTGATGATGAAATGTCCCATCAAAATC	TGCAGAAGGAACGAAGAACCGTGGATTCCAAAGAAACGGATGGTGATGATGAAATGTCCCATCAAAATC	TGCAGAAGGAACGAAGAACCGTGGATTCCAAAGAAACGGATGGTGATGATGAAATGTCCCATCAAAATC	JJMO01000121.1_chromosome_5_Vr05	31818968	1	4.21392e-29	TGCAGAAGGAACGAAGAACCGTGGATTACAAAGAAACGGATGGTGATGATGAAATGTCCCATCAAAATC	27:C>A	C	A	CC	CA	AA	27	1	0.780822	0.544521	0.455479	0.219178	0.325342	0.342278	0.496036	0.419157	27.4836	25.0586	0.985714	6189492	6189492-27	35.1	0.381849	CC	CC	CC	CA	CC	CC	CC	AA	CC	CA	AA	CC	CA	CA	AA	AA
SNP0591	6161119|F|0-56:C>T-56:C>T	6161119	TGCAGGGACCGTAACACTTGATCTGTGGTTCCCGCAACAGCAGATTGAGCTGCATGCCCCCTGAAGATT	TGCAGGGACCGTAACACTTGATCTGTGGTTCCCGCAACAGCAGATTGAGCTGCATGCCCCCTGAAGATT	TGCAGGGACCGTAACACTTGATCTGTGGTTCCCGCAACAGCAGATTGAGCTGCATGCCCCCTGAAGATT	JJMO01000121.1_chromosome_5_Vr05	31819034	1	4.21392e-29	TGCAGGGACCGTAACACTTGATCTGTGGTTCCCGCAACAGCAGATTGAGCTGCATGTCCCCTGAAGATT	56:C>T	C	T	CC	CT	TT	56	1	0.791096	0.547945	0.452055	0.208904	0.339041	0.330526	0.495403	0.412964	32.4196	27.4955	0.980952	6161119	6161119-56	40.6	0.378425	CC	CT	CC	TT	CC	CC	CC	TT	CC	CT	TT	CC	CT	CT	TT	TT
SNP0592	6154026|F|0-58:A>T-58:A>T	6154026	TGCAGAAGCAGCAAGCAGAAGCAAACAAACACAAAAATCCAAGGGGAAGCTTGCGGATAGCAAGCTTTG	TGCAGAAGCAGCAAGCAGAAGCAAACAAACACAAAAATCCAAGGGGAAGCTTGCGGATAGCAAGCTTTG	TGCAGAAGCAGCAAGCAGAAGCAAACAAACACAAAAATCCAAGGGGAAGCTTGCGGATAGCAAGCTTTG	JJMO01000121.1_chromosome_5_Vr05	31836316	1	4.21392e-29	TGCAGAAGCAGCAAGCAGAAGCAAACAAACACAAAAATCCAAGGGGAAGCTTGCGGATTGCAAGCTTTG	58:A>T	A	T	AA	AT	TT	58	1	0.773973	0.561644	0.438356	0.226027	0.335616	0.349878	0.4924	0.421139	10.6979	9.25551	0.961905	6154026	6154026-58	13.5	0.393836	AA	AT	AA	AT	AA	AA	AA	AT	AA	AT	TT	AA	AT	AT	TT	TT
SNP0593	6178656|F|0-29:C>G-29:C>G	6178656	TGCAGACTTCGTGGATTCCTTGGCACGGTCAAGCTGTATCTGTGAAACTGCCATTGTGGGAAGACCATA	TGCAGACTTCGTGGATTCCTTGGCACGGTCAAGCTGTATCTGTGAAACTGCCATTGTGGGAAGACCATA	TGCAGACTTCGTGGATTCCTTGGCACGGTCAAGCTGTATCTGTGAAACTGCCATTGTGGGAAGACCATA	JJMO01000121.1_chromosome_5_Vr05	31847167	1	4.21392e-29	TGCAGACTTCGTGGATTCCTTGGCACGGTGAAGCTGTATCTGTGAAACTGCCATTGTGGGAAGTCCATA	29:C>G	C	G	CC	CG	GG	29	0.996575	0.745704	0.594502	0.405498	0.254296	0.340206	0.379259	0.482139	0.430699	31.6478	26.963	0.985714	6178656	6178656-29	39.6	0.424399	CC	CC	GG	CG	GG	CC	CC	CG	CC	CG	GG	CC	CG	CG	GG	GG
SNP0594	6178029|F|0-61:G>A-61:G>A	6178029	TGCAGAAAACAAGTTCTGTAACTTCCTATATACTTGTTCAGAATATAAAACTACTGTGTAAGTTGATCT	TGCAGAAAACAAGTTCTGTAACTTCCTATATACTTGTTCAGAATATAAAACTACTGTGTAAGTTGATCT	TGCAGAAAACAAGTTCTGTAACTTCCTATATACTTGTTCAGAATATAAAACTACTGTGTAAGTTGATCT	JJMO01000121.1_chromosome_5_Vr05	31934985	1	4.21392e-29	TGCAGAAAACAAGTTCTGTAACTTCCTATATACTTGTTCAGAATATAAAACTACTGTGTAAATTGATCT	61:G>A	G	A	GG	GA	AA	61	1	0.616438	0.684932	0.315068	0.383562	0.30137	0.472884	0.431601	0.452242	30.3101	30.6942	0.980952	6178029	6178029-61	39.7	0.465753	GG	AA	AA	GG	AA	GG	GG	GA	GG	GA	AA	GG	GA	GA	AA	AA
SNP0596	15688003|F|0-14:G>C-14:G>C	15688003	TGCAGATTGGATATGCCAGAAGCTATATTACCAATTACAGATCGGAAGAGCGGTTCAGCAGGAATGCCG	TGCAGATTGGATATGCCAGAAGCTATATTACCAATTACAGATCGGAAGAGCGGTTCAGCAGGAATGCCG	TGCAGATTGGATATGCCAGAAGCTATATTACCAATTAC	JJMO01000121.1_chromosome_5_Vr05	31992900	1	8.63514e-12	TGCAGATTGGATATCCCAGAAGCTATATTACCAATTACAGATCGGAAGAGCGGTTCAGCAGGAATGCCG	14:G>C	G	C	GG	GC	CC	14	1	0.931507	0.229452	0.770548	0.0684932	0.160959	0.127604	0.353608	0.240606	43.0663	26.625	0.996825	15688003	15688003-14	46.1	0.148973	GG	GC	CC	GG	GG	GG	GG	GG	GG	GG	GG	GG	GG	GC	GG	GG
SNP0597	6195886|F|0-26:G>A-26:G>A	6195886	TGCAGGAGAGAGTGAAGAAGAAAGCTGAGGTATTCTTTCTATCACGATTTATAGCGAGTAAAATGGAAA	TGCAGGAGAGAGTGAAGAAGAAAGCTGAGGTATTCTTTCTATCACGATTTATAGCGAGTAAAATGGAAA	TGCAGGAGAGAGTGAAGAAGAAAGCTGAGGTATTCTTTCTATCACGATTTATAGCGAGTAAAATGGAAA	JJMO01000121.1_chromosome_5_Vr05	32027951	1	1.96055e-27	TGCAGGAGAGAGTGAAGAAGAAAGCTAAGGTATTCTTTCTATCACGATTTATAGCGAGTAAAATGGAAA	26:G>A	G	A	GG	GA	AA	26	1	0.568493	0.722603	0.277397	0.431507	0.291096	0.490617	0.400896	0.445757	7.57627	7.35526	0.961905	6195886	6195886-26	9.6	0.422945	AA	AA	AA	GG	AA	AA	AA	AA	AA	AA	GG	GG	GA	AA	GG	GG
SNP0598	6153458|F|0-47:T>C-47:T>C	6153458	TGCAGAAAATAAGCAAACAGTTCAATACCAGAAAGAACTAAAGCACATACCATCTGTCAAATGGAAGGT	TGCAGAAAATAAGCAAACAGTTCAATACCAGAAAGAACTAAAGCACATACCATCTGTCAAATGGAAGGT	TGCAGAAAATAAGCAAACAGTTCAATACCAGAAAGAACTAAAGCACATACCATCTGTCAAATGGAAGGT	JJMO01000121.1_chromosome_5_Vr05	32035500	1	1.96055e-27	TGCAGAAAATAAGCAAACAGTTCAATACCAGAAAGAACTAAAGCACACACCATCTGTCAAATGGAAGGT	47:T>C	T	C	TT	TC	CC	47	0.996575	0.773196	0.498282	0.501718	0.226804	0.271478	0.350728	0.499994	0.425361	7.22956	5.51442	0.954693	6153458	6153458-47	8.3	0.362543	CC	TT	CC	TT	TT	CC	TT	TC	CC	TC	TT	TT	TC	TC	TT	TT
SNP0599	6196437|F|0-14:G>A-14:G>A	6196437	TGCAGTTACATTATGTAAACACGTAGTTATTATGCATTCTTCAAACATCCTAGGAAAAAGCAGCCAATT	TGCAGTTACATTATGTAAACACGTAGTTATTATGCATTCTTCAAACATCCTAGGAAAAAGCAGCCAATT	TGCAGTTACATTATGTAAACACGTAGTTATTATGCATTCTTCAAACATCCTAGGAAAAAGCAGCCAATT	JJMO01000121.1_chromosome_5_Vr05	32036195	1	4.21392e-29	TGCAGTTACATTATATAAACACGTAGTTATTATGTATTCTTCAAACATCCTAGGAAAAAGCAGCCAATT	14:G>A	G	A	GG	GA	AA	14	0.958904	0.707143	0.492857	0.507143	0.292857	0.2	0.414184	0.499898	0.457041	4.41071	3.41414	0.946602	6196437	6196437-14	4.8	0.392857	GG	GG	GG	AA	GG	GG	NN	GG	GG	GG	AA	AA	GA	GG	AA	AA
SNP0600	6191165|F|0-33:C>G-33:C>G	6191165	TGCAGCTCTCTCACCCACTAATGTAACATAAATCTTAGTCATTTATGGCTGCAACTGTGAAAAGGGCTT	TGCAGCTCTCTCACCCACTAATGTAACATAAATCTTAGTCATTTATGGCTGCAACTGTGAAAAGGGCTT	TGCAGCTCTCTCACCCACTAATGTAACATAAATCTTAGTCATTTATGGCTGCAACTGTGAAAAGGGCTT	JJMO01000121.1_chromosome_5_Vr05	32044161	1	4.21392e-29	TGCAGCTCTCTCACCCACTAATGTAACATAAATGTTAGTCATTTATGGCTGCAACTGTGAAAAGGGCTT	33:C>G	C	G	CC	CG	GG	33	0.982877	0.512195	0.773519	0.226481	0.487805	0.285714	0.499703	0.350375	0.425039	24.4491	29.0813	0.988889	6191165	6191165-33	34.9	0.369338	CC	CG	CC	GG	GG	CC	NN	CG	CC	CG	GG	GG	CG	CG	GG	GG
SNP0603	6178250|F|0-63:T>C-63:T>C	6178250	TGCAGAACTGAATCCAAAAGAAACAAACTTAGAACAAGGATTCAAAAGGCTAATAAACTGTTTTGGTAG	TGCAGAACTGAATCCAAAAGAAACAAACTTAGAACAAGGATTCAAAAGGCTAATAAACTGTTTTGGTAG	TGCAGAACTGAATCCAAAAGAAACAAACTTAGAACAAGGATTCAAAAGGCTAATAAACTGTTTTGGTAG	JJMO01000121.1_chromosome_5_Vr05	32136374	1	4.21392e-29	TGCAGAACTGAATCCAAAAGAAACAAACTTAGAACAAGGATTCAAAAGGCTAATAAACTGTTTCGGTAG	63:T>C	T	C	TT	TC	CC	63	1	0.784247	0.489726	0.510274	0.215753	0.273973	0.338408	0.499789	0.419098	16.7069	15.1592	0.971429	6178250	6178250-63	20.5	0.35274	TT	TT	TT	TT	TT	CC	TT	TT	TT	TT	CC	CC	TT	TT	CC	CC
SNP0604	6181756|F|0-25:T>C-25:T>C	6181756	TGCAGGGTGTCCATTGGCTGCAACTTTGTCTAAGAAATTCAAAGTTCTGGTGCTTGAAAGAGGAGGCGT	TGCAGGGTGTCCATTGGCTGCAACTTTGTCTAAGAAATTCAAAGTTCTGGTGCTTGAAAGAGGAGGCGT	TGCAGGGTGTCCATTGGCTGCAACTTTGTCTAAGAAATTCAAAGTTCTGGTGCTTGAAAGAGGAGGCGT	JJMO01000121.1_chromosome_5_Vr05	32162093	1	4.21392e-29	TGCAGGGTGTCCATTGGCTGCAACTCTGTCTAAGAAATTCAAAGTTCTGTTGCTTGAAAGAGGAGGCGT	25:T>C	T	C	TT	TC	CC	25	0.993151	0.737931	0.451724	0.548276	0.262069	0.189655	0.386778	0.495339	0.441058	4.3366	3.9322	0.933993	6181756	6181756-25	5	0.356897	TT	TT	TT	TT	TT	CC	TT	TT	TT	TT	CC	CC	TT	TT	CC	CC
SNP0605	6155597|F|0-29:C>A-29:C>A	6155597	TGCAGAGTTAGGTAGAATTTTCTAGTCCCCTTTTGTTCTCCTTTGGCTATACACGAGTCCATCCAATCA	TGCAGAGTTAGGTAGAATTTTCTAGTCCCCTTTTGTTCTCCTTTGGCTATACACGAGTCCATCCAATCA	TGCAGAGTTAGGTAGAATTTTCTAGTCCCCTTTTGTTCTCCTTTGGCTATACACGAGTCCATCCAATCA	JJMO01000121.1_chromosome_5_Vr05	32187157	1	4.21392e-29	TGCAGAGTTAGGTAGAATTTTCTAGTCCCATTTTGTTCTCCTTTGGCTATACACGAGTCCATCCAATCA	29:C>A	C	A	CC	CA	AA	29	1	0.962329	0.19863	0.80137	0.0376712	0.160959	0.0725042	0.318352	0.195428	26.279	16.3012	0.995238	6155597	6155597-29	28.5	0.118151	CC	CC	CA	CC	CC	AA	CC	CC	CC	CC	CA	CC	CC	CC	CA	CC
SNP0606	6176529|F|0-10:G>C-10:G>C	6176529	TGCAGGGTGTGACTAGAAATATGAAGGGATGAACCCGTGATTACAGATCGGAAGAGCGGTTCAGCAGGA	TGCAGGGTGTGACTAGAAATATGAAGGGATGAACCCGTGATTACAGATCGGAAGAGCGGTTCAGCAGGA	TGCAGGGTGTGACTAGAAATATGAAGGGATGAACCCGTGATTAC	JJMO01000121.1_chromosome_5_Vr05	32284376	1	5.58491e-15	TGCAGGGTGTCACTAGAAATATGAAGGGATGAACCCGTGATTACAGATCGGAAGAGCGGTTCAGCAGGA	10:G>C	G	C	GG	GC	CC	10	0.976027	0.97193	0.077193	0.922807	0.0280702	0.0491228	0.0545645	0.142468	0.0985165	34.1244	22.6538	1	6176529	6176529-10	34.9	0.0526316	GG	GG	CC	GG	GG	NN	CC	GG	GG	GG	GG	GG	GG	GG	GG	GG
SNP0607	6195020|F|0-11:T>C-11:T>C	6195020	TGCAGACTGCATATTTTACTTGTTTGTGAATTTTCTGATTTATCTCTTCACACAAAAAGTCTTGCTAAT	TGCAGACTGCATATTTTACTTGTTTGTGAATTTTCTGATTTATCTCTTCACACAAAAAGTCTTGCTAAT	TGCAGACTGCATATTTTACTTGTTTGTGAATTTTCTGATTTATCTCTTCACACAAAAAGTCTTGCTAAT	JJMO01000121.1_chromosome_5_Vr05	32392062	1	4.21392e-29	TGCAGACTGCACATTTTACTTGTTTGTGAATTTTCTGATTTATCTCTTCACACAAAAAGTCTTGCTAAT	11:T>C	T	C	TT	TC	CC	11	0.986301	0.84375	0.461806	0.538194	0.15625	0.305556	0.263672	0.497082	0.380377	17.8676	16.8172	0.990476	6195020	6195020-11	22.8	0.309028	TT	TT	CC	TT	TT	TT	CC	TT	TT	TT	CC	CC	TT	TT	TC	CC
SNP0608	6158386|F|0-28:C>T-28:C>T	6158386	TGCAGCCCGTTTATGCAGTGCAATAATTCTTTCTTGTCACTACGATCTTTTGGGTTAGTCATTTCTATA	TGCAGCCCGTTTATGCAGTGCAATAATTCTTTCTTGTCACTACGATCTTTTGGGTTAGTCATTTCTATA	TGCAGCCCGTTTATGCAGTGCAATAATTCTTTCTTGTCACTACGATCTTTTGGGTTAGTCATTTCTATA	JJMO01000121.1_chromosome_5_Vr05	32539824	1	4.21392e-29	TGCAGCCCGTTTATGCAGTGCAATAATTTTTTCTTGTCACTACGATCTTTTGGGTTAGTCATTTCTATA	28:C>T	C	T	CC	CT	TT	28	1	0.643836	0.691781	0.308219	0.356164	0.335616	0.458623	0.42644	0.442531	11.36	9.96127	0.990476	6158386	6158386-28	14.2	0.476027	CC	TT	CT	CT	CC	TT	CC	CT	CC	CT	CT	TT	CT	CT	TT	CT
SNP0609	6156071|F|0-47:A>G-47:A>G	6156071	TGCAGATCTTTCCATTCCCATTTTGTCCTCTCTCTGAAAAGAATGGCAAAACGCTCAGCCGGAGTTGAA	TGCAGATCTTTCCATTCCCATTTTGTCCTCTCTCTGAAAAGAATGGCAAAACGCTCAGCCGGAGTTGAA	TGCAGATCTTTCCATTCCCATTTTGTCCTCTCTCTGAAAAGAATGGCAAAACGCTCAGCCGGAGTTGAA	JJMO01000121.1_chromosome_5_Vr05	32607210	1	4.21392e-29	TGCAGATCTTTCCATTCCCATTTTGTCCTCTCTCTGAAAAGAATGGCGAAACGCTCAGCCGGAGTTGAA	47:A>G	A	G	AA	AG	GG	47	1	0.585616	0.712329	0.287671	0.414384	0.297945	0.48534	0.409833	0.447586	14.2753	14.6284	0.979365	6156071	6156071-47	18.8	0.436644	GG	GG	AG	AG	AA	GG	AA	AG	AA	AG	GG	GG	AG	AG	GG	AG
SNP0610	6162980|F|0-21:C>A-21:C>A	6162980	TGCAGTGGAAATATTTACAGCCTAATTTTTGTGAAAGCATACAACATAATAAATACACGTGAACAATTG	TGCAGTGGAAATATTTACAGCCTAATTTTTGTGAAAGCATACAACATAATAAATACACGTGAACAATTG	TGCAGTGGAAATATTTACAGCCTAATTTTTGTGAAAGCATACAACATAATAAATACACGTGAACAATTG	JJMO01000121.1_chromosome_5_Vr05	32623121	1	4.21392e-29	TGCAGTGGAAATATTTACAGCATAATTTTTGTGAAAGCATACAACATAATAAATACACGTGAACAATTG	21:C>A	C	A	CC	CA	AA	21	1	0.585616	0.719178	0.280822	0.414384	0.304795	0.48534	0.403922	0.444631	13.3415	12.4628	0.969841	6162980	6162980-21	16.7	0.433219	AA	CA	CA	CA	CC	AA	CC	CA	CC	CA	CA	AA	CA	CA	AA	CA
SNP0611	6157871|F|0-47:G>A-47:G>A	6157871	TGCAGCATGGAACCAGTGGGAAGAAGGCGTGCAGATTCATAAATTGTGGCCAATAATAACGGCATCCGA	TGCAGCATGGAACCAGTGGGAAGAAGGCGTGCAGATTCATAAATTGTGGCCAATAATAACGGCATCCGA	TGCAGCATGGAACCAGTGGGAAGAAGGCGTGCAGATTCATAAATTGTGGCCAATAATAACGGCATCCGA	JJMO01000121.1_chromosome_5_Vr05	32656320	1	1.96055e-27	TGCAGCATGGAACCAGTGGGAAGAAGGCGTGCAGATTCATAAATTGTAGCCAATAATAACGGCATCCGA	47:G>A	G	A	GG	GA	AA	47	0.955479	0.716846	0.512545	0.487455	0.283154	0.229391	0.405956	0.499685	0.45282	5.70714	4.3125	0.959596	6157871	6157871-47	6.3	0.397849	GG	GG	GA	GA	AA	GG	GG	AA	GG	GA	GA	GG	GA	GG	GG	GA
SNP0612	6189929|F|0-38:C>T-38:C>T	6189929	TGCAGAGATGTTCTTTGAAACATGGTGAGATGTTGCTTCTCAAGCATAGTTTTTTGTGTACAAAAGCTA	TGCAGAGATGTTCTTTGAAACATGGTGAGATGTTGCTTCTCAAGCATAGTTTTTTGTGTACAAAAGCTA	TGCAGAGATGTTCTTTGAAACATGGTGAGATGTTGCTTCTCAAGCATAGTTTTTTGTGTACAAAAGCTA	JJMO01000121.1_chromosome_5_Vr05	32656386	1	4.21392e-29	TGCAGAGATGTTCTTTGAAACATGGTGAGATGTTGCTTTTCAAGCATAGTTTTTTGTGTACAAAAGCTA	38:C>T	C	T	CC	CT	TT	38	1	0.565068	0.708904	0.291096	0.434932	0.273973	0.491532	0.412718	0.452125	8.1875	7.79381	0.992063	6189929	6189929-38	10.1	0.428082	TT	TT	CT	CT	CC	TT	TT	CC	TT	CT	TT	TT	CT	TT	TT	CT
SNP0613	6214045|F|0-32:A>G-32:A>G	6214045	TGCAGCGTCATCCCAGTTCACAGATATTATTCATGAAAAGGGACCAGTGAAAGAAAAGAAGCACAAACA	TGCAGCGTCATCCCAGTTCACAGATATTATTCATGAAAAGGGACCAGTGAAAGAAAAGAAGCACAAACA	TGCAGCGTCATCCCAGTTCACAGATATTATTCATGAAAAGGGACCAGTGAAAGAAAAGAAGCACAAACA	JJMO01000121.1_chromosome_5_Vr05	32658083	1	4.21392e-29	TGCAGCGTCATCCCAGTTCACAGATATTATTCGTGAAAAGGGACCAGTGAAAGAAAAGAAGCACAAACA	32:A>G	A	G	AA	AG	GG	32	1	0.565068	0.715753	0.284247	0.434932	0.280822	0.491532	0.406901	0.449217	14.2365	14.9728	0.98254	6214045	6214045-32	18.7	0.424658	GG	GG	AG	AA	AA	GG	GG	AA	GG	AG	AG	GG	AG	GG	GG	AG
SNP0614	6180657|F|0-59:G>C-59:G>C	6180657	TGCAGCTAACCGTTTTCCTCAATTACGGAAATCTTCCGAGCTGTCAAATTTGCACAATGGGTTATTTTG	TGCAGCTAACCGTTTTCCTCAATTACGGAAATCTTCCGAGCTGTCAAATTTGCACAATGGGTTATTTTG	TGCAGCTAACCGTTTTCCTCAATTACGGAAATCTTCCGAGCTGTCAAATTTGCACAATGGGTTATTTTG	JJMO01000121.1_chromosome_5_Vr05	32682516	5	4.21392e-29	TGCAGCTAACCGTTTTCCTCAATTACGGAAATCTTCCGAGCTGTCAAATTTGCACAATGCGTTATTTTG	59:G>C	G	C	GG	GC	CC	59	0.958904	0.45	0.810714	0.189286	0.55	0.260714	0.495	0.306913	0.400957	25.3591	32.2887	0.995098	6180657	6180657-59	37.4	0.319643	CC	CC	GC	GC	CC	CC	CC	GC	CC	GC	GC	CC	GC	CC	CC	GC
SNP0615	6197251|F|0-29:C>T-29:C>T	6197251	TGCAGACTCTTTTCATTCACAGCTTCAACCATTGTAGCTTTACAGATCGGAAGAGCGGTTCAGCAGGAA	TGCAGACTCTTTTCATTCACAGCTTCAACCATTGTAGCTTTACAGATCGGAAGAGCGGTTCAGCAGGAA	TGCAGACTCTTTTCATTCACAGCTTCAACCATTGTAGCTTTAC	JJMO01000121.1_chromosome_5_Vr05	32800077	1	8.90050e-13	TGCAGACTCTTTTCATTCACAGCTTCAACTATTGTAGCTTTACAGATCGGAAGAGCGGTTCAGCAGGAA	29:C>T	C	T	CC	CT	TT	29	0.976027	0.82807	0.445614	0.554386	0.17193	0.273684	0.28474	0.494084	0.389412	58.7953	45.3242	0.990196	6197251	6197251-29	68.7	0.308772	CC	CC	CT	CT	CC	CC	CC	CT	CC	CT	CT	CC	CT	CC	CC	CT
SNP0616	6197205|F|0-14:C>A-14:C>A	6197205	TGCAGAAAGGGAAGCCATGGGTAAAGCTTACAGATCGGAAGAGCGGTTCAGCAGGAATGCCGAGACCGA	TGCAGAAAGGGAAGCCATGGGTAAAGCTTACAGATCGGAAGAGCGGTTCAGCAGGAATGCCGAGACCGA	TGCAGAAAGGGAAGCCATGGGTAAAGCTTAC	JJMO01000121.1_chromosome_5_Vr05	32817500	1	4.03368e-08	TGCAGAAAGGGAAGATATGAGTAAAACTTACAGATCGGAAGAGCGGTTCAGCAGGAATGCCGAGACCGA	14:C>A	C	A	CC	CA	AA	14	0.989726	0.446367	0.83045	0.16955	0.553633	0.276817	0.494247	0.281606	0.387926	38.0591	21.4885	0.990476	6197205	6197205-14	34.6	0.307958	AA	AA	CA	CA	AA	AA	AA	CA	AA	CA	CA	AA	CA	AA	AA	CA
SNP0617	6202821|F|0-5:T>C-5:T>C	6202821	TGCAGTCATCATTTTTTCCATGGCAGAAACTATGATTAGAACTTCCCTGATATCTTTACAGATCGGAAG	TGCAGTCATCATTTTTTCCATGGCAGAAACTATGATTAGAACTTCCCTGATATCTTTACAGATCGGAAG	TGCAGTCATCATTTTTTCCATGGCAGAAACTATGATTAGAACTTCCCTGATATCTTTAC	JJMO01000121.1_chromosome_5_Vr05	32826982	1	4.26981e-23	TGCAGCCATCATTTTTTCCATGGCAGAAACTAGGATTAGAACTTCCCTGATATCTTTACAGATCGGAAG	5:T>C	T	C	TT	TC	CC	5	1	0.972603	0.14726	0.85274	0.0273973	0.119863	0.0532933	0.251149	0.152221	71.1054	47.5735	1	6202821	6202821-5	76	0.0873288	TT	TT	TT	TT	TT	TT	TT	TT	TT	TT	TT	TT	TT	TT	TT	TT
SNP0618	6192177|F|0-51:A>C-51:A>C	6192177	TGCAGTCATGCAGAATGCAAGAGCTTCAAACCAGGCTTTGTTTGCATCTACAATGGGTTTACTTCTCAG	TGCAGTCATGCAGAATGCAAGAGCTTCAAACCAGGCTTTGTTTGCATCTACAATGGGTTTACTTCTCAG	TGCAGTCATGCAGAATGCAAGAGCTTCAAACCAGGCTTTGTTTGCATCTACAATGGGTTTACTTCTCAG	JJMO01000121.1_chromosome_5_Vr05	32833177	1	4.21392e-29	TGCAGTCATGCAGAATGCAAGAGCTTCAAACCAGGCTTTGTTTGCATCTACCATGGGTTTACTTCTCAG	51:A>C	A	C	AA	AC	CC	51	1	0.976027	0.143836	0.856164	0.0239726	0.119863	0.0467958	0.246294	0.146545	68.1743	38.8125	0.993651	6192177	6192177-51	72.1	0.0839041	AA	AA	AA	AA	AA	AA	AA	AA	AA	AA	AA	AA	AA	AA	AA	AA
SNP0619	6180952|F|0-33:C>G-33:C>G	6180952	TGCAGCTGTACAAAGGTAAGCATATATTACTGTCATTTCTCGTATGGTCTGTCCATTATAGTTTTTTGA	TGCAGCTGTACAAAGGTAAGCATATATTACTGTCATTTCTCGTATGGTCTGTCCATTATAGTTTTTTGA	TGCAGCTGTACAAAGGTAAGCATATATTACTGTCATTTCTCGTATGGTCTGTCCATTATAGTTTTTTGA	JJMO01000121.1_chromosome_5_Vr05	32843947	1	4.21392e-29	TGCAGCTGTACAAAGGTAAGCATATATTACTGTGATTTCTCGTATGGTCTGTCCATTATAGTTTTTTGA	33:C>G	C	G	CC	CG	GG	33	1	0.976027	0.0993151	0.900685	0.0239726	0.0753425	0.0467958	0.178903	0.11285	31.2699	16.5526	0.990476	6180952	6180952-33	32.1	0.0616438	CC	CC	CC	CC	CC	CC	CC	CC	CC	CC	CG	CC	CC	CC	CC	CC
SNP0620	6161976|F|0-41:A>C-41:A>C	6161976	TGCAGTAGAACCACTCCAAAAGAGTATACATCTGTTTTGCTAGACACTTTCCCATGTTCTGCATATTCT	TGCAGTAGAACCACTCCAAAAGAGTATACATCTGTTTTGCTAGACACTTTCCCATGTTCTGCATATTCT	TGCAGTAGAACCACTCCAAAAGAGTATACATCTGTTTTGCTAGACACTTTCCCATGTTCTGCATATTCT	JJMO01000121.1_chromosome_5_Vr05	32854093	1	4.21392e-29	TGCAGTAGAACCACTCCAAAAGAGTATACATCTGTTTTGCTCGACACTTTCCCATGTTCTGCATATTCT	41:A>C	A	C	AA	AC	CC	41	0.952055	0.377698	0.809353	0.190647	0.622302	0.18705	0.470084	0.308602	0.389343	4.46939	5.07077	0.954082	6161976	6161976-41	5.8	0.284173	CC	CC	AA	AC	CC	CC	CC	AA	CC	AC	CC	CC	AC	CC	CC	AC
SNP0622	6162708|F|0-65:C>T-65:C>T	6162708	TGCAGTGAGCAGCCACTGGAGCATCCATTCTCGGGAGCTTGAAATACCATATTGACCAAAGATGTCGCC	TGCAGTGAGCAGCCACTGGAGCATCCATTCTCGGGAGCTTGAAATACCATATTGACCAAAGATGTCGCC	TGCAGTGAGCAGCCACTGGAGCATCCATTCTCGGGAGCTTGAAATACCATATTGACCAAAGATGTCGCC	JJMO01000121.1_chromosome_5_Vr05	32893051	1	1.96055e-27	TGCAGTGAGCAGCCACTGGAGCATCCATTCTCGGGAGCTTGAAATACCATATTGACCAAAGATGTTGCC	65:C>T	C	T	CC	CT	TT	65	0.989726	0.83045	0.356401	0.643599	0.16955	0.186851	0.281606	0.458759	0.370182	4.66954	3.81119	0.957929	6162708	6162708-65	5.2	0.262976	CC	CC	TT	CT	CC	CC	CC	CT	CC	CT	CC	CC	CT	CC	CC	CT
SNP0623	6182933|F|0-23:C>T-23:C>T	6182933	TGCAGTGTTTCACTCAACCTTTCCATTCAGCTGCATCATAGGTAGCCCTTCCTTAGACATTCGCTACCA	TGCAGTGTTTCACTCAACCTTTCCATTCAGCTGCATCATAGGTAGCCCTTCCTTAGACATTCGCTACCA	TGCAGTGTTTCACTCAACCTTTCCATTCAGCTGCATCATAGGTAGCCCTTCCTTAGACATTCGCTACCA	JJMO01000121.1_chromosome_5_Vr05	32893117	1	9.12154e-26	TGCAGTGTTTCACTCAACCTTTCTAGTCAGCTGCATCATAGGTAGCCCTTCCTTAGACATTCGCTACCA	23:C>T	C	T	CC	CT	TT	23	1	0.767123	0.568493	0.431507	0.232877	0.335616	0.35729	0.490617	0.423954	21.2043	17.8277	0.966667	6182933	6182933-23	26.4	0.400685	CC	CC	CT	CT	CC	CC	CC	CT	CC	CT	CT	CC	CT	CC	CC	CT
SNP0624	6178252|F|0-36:G>A-36:G>A	6178252	TGCAGAACTGGCATCACCCATTGCTCGGCTGCAAAAGAAAGAACGTATGTAGGTCACAATATGCCTCCA	TGCAGAACTGGCATCACCCATTGCTCGGCTGCAAAAGAAAGAACGTATGTAGGTCACAATATGCCTCCA	TGCAGAACTGGCATCACCCATTGCTCGGCTGCAAAAGAAAGAACGTATGTAGGTCACAATATGCCTCCA	JJMO01000121.1_chromosome_5_Vr05	32894124	1	4.21392e-29	TGCAGAACTGGCATCACCCATTGCTCGGCTGCAAAAAAAAGAACGTATGTAGGTCACAATATGCCTCCA	36:G>A	G	A	GG	GA	AA	36	1	0.39726	0.856164	0.143836	0.60274	0.253425	0.478889	0.246294	0.362591	30.1656	33.595	0.980952	6178252	6178252-36	40.6	0.270548	AA	AA	GA	GA	AA	AA	AA	GA	AA	GA	AA	AA	GA	AA	AA	GA
SNP0625	6196578|F|0-30:A>G-30:A>G	6196578	TGCAGTTTCTTATTTTGAAGAAAGCGTTCAATTTCTGTCCAAGTTGCCAAAAGATGATATGGAGGTCTT	TGCAGTTTCTTATTTTGAAGAAAGCGTTCAATTTCTGTCCAAGTTGCCAAAAGATGATATGGAGGTCTT	TGCAGTTTCTTATTTTGAAGAAAGCGTTCAATTTCTGTCCAAGTTGCCAAAAGATGATATGGAGGTCTT	JJMO01000121.1_chromosome_5_Vr05	32894190	1	9.12154e-26	TGCAGTTTCTTATTTTGAAGAAAGCGTTCAGTTTCTGTCCAAGTTGCCAAAAGAAGATATGGAGGTCTT	30:A>G	A	G	AA	AG	GG	30	0.965753	0.836879	0.375887	0.624113	0.163121	0.212766	0.273024	0.469192	0.371108	6.37101	4.65772	0.962783	6196578	6196578-30	7.1	0.269504	AA	AA	AG	AG	AA	AA	AA	GG	AA	AG	AA	AA	AG	AA	AA	AG
SNP0626	6177979|F|0-43:G>C-43:G>C	6177979	TGCAGAGTCTAGAATTGATTCAATACAGGAAAGGTCAACATGTGATCTGTGCTGATCCCAAAGTGTTGG	TGCAGAGTCTAGAATTGATTCAATACAGGAAAGGTCAACATGTGATCTGTGCTGATCCCAAAGTGTTGG	TGCAGAGTCTAGAATTGATTCAATACAGGAAAGGTCAACATGTGATCTGTGCTGATCCCAAAGTGTTGG	JJMO01000121.1_chromosome_5_Vr05	32946144	2	4.21392e-29	TGCAGAGTCTAGAATTGATTCAATACAGGAAAGGTCAACATGTCATCTGTGCTGATCCCAAAGTGTTGG	43:G>C	G	C	GG	GC	CC	43	1	1	0.75	0.25	0	0.75	0	0.375	0.1875	71.6028	36.9782	0.995238	6177979	6177979-43	99.2	0.375	GG	GC	GC	GC	GC	GC	GC	GG	GC	GC	GC	GC	GC	GC	GC	GC
SNP0627	6156191|F|0-49:C>T-49:C>T	6156191	TGCAGATGCAGATTTTCATAAAGTAACGAAGGAAGAGCAACAAGTAATCCAAACACTATAGATTATATG	TGCAGATGCAGATTTTCATAAAGTAACGAAGGAAGAGCAACAAGTAATCCAAACACTATAGATTATATG	TGCAGATGCAGATTTTCATAAAGTAACGAAGGAAGAGCAACAAGTAATCCAAACACTATAGATTATATG	JJMO01000121.1_chromosome_5_Vr05	32954636	1	1.96055e-27	TGCAGATGCAGATTTTCATAAAGTAACGAAGGAAGAGCAACAAGTAATCTAAACACTATAGATTATATG	49:C>T	C	T	CC	CT	TT	49	1	0.739726	0.633562	0.366438	0.260274	0.373288	0.385063	0.464323	0.424693	10.5912	8.52273	0.974603	6156191	6156191-49	13.2	0.446918	TT	CC	CT	TT	CC	CC	CC	CT	CC	CT	CT	CC	CT	CC	CC	CT
SNP0628	6189712|F|0-39:G>A-39:G>A	6189712	TGCAGACACTCTAGCCTGTTTGATAGAATCATCAATGCAGAATTATATCAGATTTGCATTGATGTCAAC	TGCAGACACTCTAGCCTGTTTGATAGAATCATCAATGCAGAATTATATCAGATTTGCATTGATGTCAAC	TGCAGACACTCTAGCCTGTTTGATAGAATCATCAATGCAGAATTATATCAGATTTGCATTGATGTCAAC	JJMO01000121.1_chromosome_5_Vr05	33072770	1	4.21392e-29	TGCAGACACTCTAGCCTGTTTGATAGAATCATCAATGCAAAACTATATCAGATTTGCATTGATGTCAAC	39:G>A	G	A	GG	GA	AA	39	1	0.934932	0.181507	0.818493	0.0650685	0.116438	0.121669	0.297124	0.209397	43.8031	18.275	0.990476	6189712	6189712-39	44.3	0.123288	AA	GG	GG	GG	AA	GG	GG	GG	GG	GG	GA	GG	GG	GG	GG	GG
SNP0629	6208934|F|0-51:T>C-51:T>C	6208934	TGCAGATGATTCAGAATGTACTTTACTATGGCTGTTTTCCATTATCTCAAATTTCTGTTTCTTTACAGA	TGCAGATGATTCAGAATGTACTTTACTATGGCTGTTTTCCATTATCTCAAATTTCTGTTTCTTTACAGA	TGCAGATGATTCAGAATGTACTTTACTATGGCTGTTTTCCATTATCTCAAATTTCTGTTTCTTTACAGA	JJMO01000121.1_chromosome_5_Vr05	33073302	1	3.28069e-25	TGCAGATGATTCAGAATGTACTTTACTATGGCTGTTTTCCATTATCTCAAACTTCTGTTTCTTTACAGA	51:T>C	T	C	TT	TC	CC	51	1	0.715753	0.691781	0.308219	0.284247	0.407534	0.406901	0.42644	0.416671	37.6258	38.9479	0.980952	6208934	6208934-51	53.6	0.488014	CC	TC	TC	TC	CC	TT	TT	TC	CC	CC	TC	TT	TC	TT	TT	TC
SNP0630	6163935|F|0-38:A>C-38:A>C	6163935	TGCAGTTGAAGGTGTTCTGAATTATATTGAAAATGGTAATGAAGATAATAGCATTGCACACTTAGTATT	TGCAGTTGAAGGTGTTCTGAATTATATTGAAAATGGTAATGAAGATAATAGCATTGCACACTTAGTATT	TGCAGTTGAAGGTGTTCTGAATTATATTGAAAATGGTAATGAAGATAATAGCATTGCACACTTAGTATT	JJMO01000121.1_chromosome_5_Vr05	33073368	1	4.21392e-29	TGCAGTTGAAGGTGTTCTGAATTATATTGAAAATGGTACTGAAGATAATAGCATTGCACACTTAGTATT	38:A>C	A	C	AA	AC	CC	38	1	0.886986	0.373288	0.626712	0.113014	0.260274	0.200483	0.467888	0.334186	13.2183	9.89241	0.980952	6163935	6163935-38	15.4	0.243151	CC	AC	AA	AA	CC	AA	AA	AA	CC	AC	AC	AA	AA	AA	AA	AA
SNP0631	6159886|F|0-8:T>A-8:T>A	6159886	TGCAGCTTTTGCTTCTCTATCATTTGTGTTTCCTTACAGGAGATGCCATGCACTTGATTGGTTGTCACC	TGCAGCTTTTGCTTCTCTATCATTTGTGTTTCCTTACAGGAGATGCCATGCACTTGATTGGTTGTCACC	TGCAGCTTTTGCTTCTCTATCATTTGTGTTTCCTTACAGGAGATGCCATGCACTTGATTGGTTGTCACC	JJMO01000121.1_chromosome_5_Vr05	33158859	3	4.24384e-24	TGCAGCTTATGCTTCTTTATCATTTGTGTTTCCTTACAGGAGATGCCATGCACTTGATTGTTTGTCACC	8:T>A	T	A	TT	TA	AA	8	1	0.753425	0.60274	0.39726	0.246575	0.356164	0.371552	0.478889	0.42522	10.5394	9.848	0.969841	6159886	6159886-8	13.8	0.424658	AA	TA	TA	TA	TT	TT	TT	TA	TT	TA	TA	TT	AA	TT	TT	TA
SNP0633	6181838|F|0-66:G>C-66:G>C	6181838	TGCAGGTGAATACGATGCATTATTCTATCAATCTTTGAACATATGGTGTATATTATGAAAAAAGCAGTT	TGCAGGTGAATACGATGCATTATTCTATCAATCTTTGAACATATGGTGTATATTATGAAAAAAGCAGTT	TGCAGGTGAATACGATGCATTATTCTATCAATCTTTGAACATATGGTGTATATTATGAAAAAAGCAGTT	JJMO01000121.1_chromosome_5_Vr05	33372884	1	1.96055e-27	TGCAGGTGAATACGATGCATTATTCTATCAATCTTTGAACATATGGTGTATATTATGAAAAAAGCACAG	66:G>C	G	C	GG	GC	CC	66	0.993151	0.875862	0.310345	0.689655	0.124138	0.186207	0.217455	0.428062	0.322759	9.29491	6	0.990476	6181838	6181838-66	10	0.217241	GG	GG	GC	GC	GG	GG	GG	GC	GG	GC	GG	GG	GC	GG	GG	GC
SNP0634	6182865|F|0-56:G>T-56:G>T	6182865	TGCAGTGTAAGTAGTAGTCTTTTCCATCTTGCATATTGAAAAAACGTTCAAATATTGATTCTGATGCTT	TGCAGTGTAAGTAGTAGTCTTTTCCATCTTGCATATTGAAAAAACGTTCAAATATTGATTCTGATGCTT	TGCAGTGTAAGTAGTAGTCTTTTCCATCTTGCATATTGAAAAAACGTTCAAATATTGATTCTGATGCTT	JJMO01000121.1_chromosome_5_Vr05	33394430	1	4.21392e-29	TGCAGTGTAAGTAGTAGTCTTTTCCATCTTGCATATTGAAAAAACGTTCAAATATTTATTCTGATGCTT	56:G>T	G	T	GG	GT	TT	56	1	0.732877	0.547945	0.452055	0.267123	0.280822	0.391537	0.495403	0.44347	25.1051	20.0756	0.988889	6182865	6182865-56	29.2	0.407534	GG	TT	GT	GT	GG	GG	GG	GT	GG	GG	GT	GT	GT	GT	TT	GT
SNP0635	6192405|F|0-45:T>C-45:T>C	6192405	TGCAGTTACTTTAGGTACTGGCTGTTCATTGGGGCCTGAAGGTCCTAGTGTTGATATTGGGAAGTCATG	TGCAGTTACTTTAGGTACTGGCTGTTCATTGGGGCCTGAAGGTCCTAGTGTTGATATTGGGAAGTCATG	TGCAGTTACTTTAGGTACTGGCTGTTCATTGGGGCCTGAAGGTCCTAGTGTTGATATTGGGAAGTCATG	JJMO01000121.1_chromosome_5_Vr05	33552180	1	4.21392e-29	TGCAGTTACTTTAGGTACTGGCTGTTCATTGGGGCCTGAAGGTCCCAGTGTTGATATTGGGAAGTCATG	45:T>C	T	C	TT	TC	CC	45	0.989726	0.802768	0.391003	0.608997	0.197232	0.193772	0.316663	0.47624	0.396451	6.46386	5.29341	0.965079	6192405	6192405-45	7.2	0.294118	CC	TT	TT	TT	CC	TT	CC	TT	TT	TC	TT	TT	TT	TT	TT	TT
SNP0636	6183301|F|0-58:G>A-58:G>A	6183301	TGCAGTTTTGAGTGGTGATTGGGTAGGTTATTGCACTAATACTAAGTGGACTTTTGAGGTGGTTGAAAT	TGCAGTTTTGAGTGGTGATTGGGTAGGTTATTGCACTAATACTAAGTGGACTTTTGAGGTGGTTGAAAT	TGCAGTTTTGAGTGGTGATTGGGTAGGTTATTGCACTAATACTAAGTGGACTTTTGAGGTGGTTGAAAT	JJMO01000121.1_chromosome_5_Vr05	33562411	1	4.21392e-29	TGCAGTTTTGAGTGGTGATTGGGTAGGTTATTGCACTAATACTAAGTGGACTTTTGAGATGGTTGAAAA	58:G>A	G	A	GG	GA	AA	58	1	0.828767	0.407534	0.592466	0.171233	0.236301	0.283824	0.4829	0.383362	36.0718	27.4802	0.995238	6183301	6183301-58	40.9	0.289384	AA	GG	GG	GG	AA	GG	AA	GG	GG	GA	GA	GA	GG	GG	GG	GG
SNP0637	6180456|F|0-57:A>G-57:A>G	6180456	TGCAGCCTCATATGATGCGTTTGTATCCTTTGATAGCTCAGCTTCATAATCAAGTGCAACATAGCATAG	TGCAGCCTCATATGATGCGTTTGTATCCTTTGATAGCTCAGCTTCATAATCAAGTGCAACATAGCATAG	TGCAGCCTCATATGATGCGTTTGTATCCTTTGATAGCTCAGCTTCATAATCAAGTGCAACATAGCATAG	JJMO01000121.1_chromosome_5_Vr05	33630418	1	4.21392e-29	TGCAGCCTCATATGATGCGTTTGTATCCTTTGATAGCTCAGCTTCATAATCAAGTGCGACATAGCATAG	57:A>G	A	G	AA	AG	GG	57	1	0.90411	0.318493	0.681507	0.0958904	0.222603	0.173391	0.434111	0.303751	15.8971	9.12977	0.977778	6180456	6180456-57	17.2	0.207192	GG	AA	AA	AA	AA	AG	GG	AA	GG	AA	AG	AG	AA	AA	AA	AA
SNP0638	6194004|F|0-7:G>A-7:G>A	6194004	TGCAGCTGAATTACTTCAACACCTTGCATCCATGCTTTCTTTCTTGTAAACTGTTGATTACAGATCGGA	TGCAGCTGAATTACTTCAACACCTTGCATCCATGCTTTCTTTCTTGTAAACTGTTGATTACAGATCGGA	TGCAGCTGAATTACTTCAACACCTTGCATCCATGCTTTCTTTCTTGTAAACTGTTGATTAC	JJMO01000121.1_chromosome_5_Vr05	33679916	1	3.48938e-24	TGCAGCTAAATTACTTCAACACCTTGCATCCATGCTTTCTTTCTTGTAAACTGTTGATTACAGATCGGA	7:G>A	G	A	GG	GA	AA	7	1	0.89726	0.315068	0.684932	0.10274	0.212329	0.184369	0.431601	0.307985	64.6925	38.3511	0.984127	6194004	6194004-7	69.9	0.208904	AA	GG	GG	GG	GG	AA	AA	GG	AA	GG	GA	GA	GG	GG	GG	GG
SNP0640	6180189|F|0-54:G>A-54:G>A	6180189	TGCAGCATTGCTAGATCCAGATTGCTGGGTTTGCTCTTCCTGAGATGATGTCTTGTCTTCTCCATTTAC	TGCAGCATTGCTAGATCCAGATTGCTGGGTTTGCTCTTCCTGAGATGATGTCTTGTCTTCTCCATTTAC	TGCAGCATTGCTAGATCCAGATTGCTGGGTTTGCTCTTCCTGAGATGATGTCTTGTCTTCTCCATTTAC	JJMO01000121.1_chromosome_5_Vr05	33800023	1	4.21392e-29	TGCAGCATTGCTAGATCCAGATTGCTGGGTTTGCTCTTCCTGAGATGATGTCTTATCTTCTCCATTTAC	54:G>A	G	A	GG	GA	AA	54	1	0.965753	0.119863	0.880137	0.0342466	0.0856164	0.0661475	0.210992	0.13857	11.7506	6.49057	0.990476	6180189	6180189-54	12.1	0.0770548	AA	GG	GG	GG	GG	GG	GG	GG	GG	GG	GA	GG	GG	GG	GG	GG
SNP0641	6195286|F|0-19:G>T-19:G>T	6195286	TGCAGATTGACTCATTGCTGCCAGAAAAATCACATACAAGTGACAACAACACCAAGACTTTCGTCAAAC	TGCAGATTGACTCATTGCTGCCAGAAAAATCACATACAAGTGACAACAACACCAAGACTTTCGTCAAAC	TGCAGATTGACTCATTGCTGCCAGAAAAATCACATACAAGTGACAACAACACCAAGACTTTCGTCAAAC	JJMO01000121.1_chromosome_5_Vr05	33934329	2	4.21392e-29	TGCAGATTGACTCATTGCTTCCAGAAAAATCACATACAAGTGACAACAACACCAAGACTTTCGTCAAAC	19:G>T	G	T	GG	GT	TT	19	1	0.986301	0.270548	0.729452	0.0136986	0.256849	0.027022	0.394704	0.210863	53.9031	16.0593	0.985714	6195286	6195286-19	57.3	0.142123	GG	GG	GT	GG	GT	GG	GG	GG	GG	GG	GT	GG	GT	GG	GG	GG
SNP0642	6163931|F|0-57:T>G-57:T>G	6163931	TGCAGTTGAAGATGCATGTTGCTCATGGTCAAAACTATGAATCTGCATATTATGCAGTTATCAACCAGT	TGCAGTTGAAGATGCATGTTGCTCATGGTCAAAACTATGAATCTGCATATTATGCAGTTATCAACCAGT	TGCAGTTGAAGATGCATGTTGCTCATGGTCAAAACTATGAATCTGCATATTATGCAGTTATCAACCAGT	JJMO01000121.1_chromosome_5_Vr05	34469567	1	4.21392e-29	TGCAGTTGAAGATGCATGTTGCTCATGGTCAAAACTATGAATCTGCATATTATGCAGGTATCAACCAGT	57:T>G	T	G	TT	TG	GG	57	0.993151	0.906897	0.186207	0.813793	0.0931034	0.0931034	0.16887	0.303068	0.235969	8.75202	9.13187	0.990476	6163931	6163931-57	9.6	0.139655	TT	TT	TT	TT	GG	TT	TT	TT	TT	TT	TT	TT	TT	TT	TT	TT
SNP0643	6160658|F|0-10:T>C-10:T>C	6160658	TGCAGGATCATGTTGAGGGATACCTTGAATTGTCAGCAAAGACAAGGACCTACTTTGCCACTGCTGTTA	TGCAGGATCATGTTGAGGGATACCTTGAATTGTCAGCAAAGACAAGGACCTACTTTGCCACTGCTGTTA	TGCAGGATCATGTTGAGGGATACCTTGAATTGTCAGCAAAGACAAGGACCTACTTTGCCACTGCTGTTA	JJMO01000121.1_chromosome_5_Vr05	34550520	2	4.21392e-29	TGCAGGATCACGTTGAGGGATACCTTGAATTGTCAGCAAAGACAAGGACCTACTTTGCCACTGCTGTTA	10:T>C	T	C	TT	TC	CC	10	1	0.910959	0.184932	0.815068	0.0890411	0.0958904	0.162226	0.301464	0.231845	30.2842	28.3913	1	6160658	6160658-10	32.8	0.136986	TT	TT	TT	TT	CC	TT	TT	TT	TT	TT	TT	TT	TT	TT	TT	TT
SNP0644	6191742|F|0-15:C>G-15:C>G	6191742	TGCAGGTAACTTGTTCAATACTGGGTGCGGCAAAAGAGTTGTTGTCATGGATGGGTGATATACAAACAT	TGCAGGTAACTTGTTCAATACTGGGTGCGGCAAAAGAGTTGTTGTCATGGATGGGTGATATACAAACAT	TGCAGGTAACTTGTTCAATACTGGGTGCGGCAAAAGAGTTGTTGTCATGGATGGGTGATATACAAACAT	JJMO01000121.1_chromosome_5_Vr05	34601881	1	4.21392e-29	TGCAGGTAACTTGTTGAATACTGGGTGCGGCAAAAGAGTTGTTGTCATGGATGGGTGATATACAAACAT	15:C>G	C	G	CC	CG	GG	15	1	0.910959	0.181507	0.818493	0.0890411	0.0924658	0.162226	0.297124	0.229675	45.0216	43.8681	1	6191742	6191742-15	48.9	0.135274	CC	CC	CC	CC	GG	CC	CC	CC	CC	CC	CC	CC	CC	CC	CC	CC
SNP0646	15687636|F|0-14:G>C-14:G>C	15687636	TGCAGCAGCAACCAGTTCACCCCCTGTGAAGGCATAGCTAATGACATCCCTAAGTGCAAGAATCACTAT	TGCAGCAGCAACCAGTTCACCCCCTGTGAAGGCATAGCTAATGACATCCCTAAGTGCAAGAATCACTAT	TGCAGCAGCAACCAGTTCACCCCCTGTGAAGGCATAGCTAATGACATCCCTAAGTGCAAGAATCACTAT	JJMO01000121.1_chromosome_5_Vr05	34634056	3	4.21392e-29	TGCAGCAGCAACCACTTCACCCCCTGTGAAGGCATAGCTAATGACATCCCTAAGTGCAAGAATCACTAT	14:G>C	G	C	GG	GC	CC	14	0.986301	0.902778	0.190972	0.809028	0.0972222	0.09375	0.17554	0.309004	0.242272	4.68451	14.086	0.978548	15687636	15687636-14	6.9	0.144097	GG	GG	GG	GG	CC	GG	GG	GG	GG	GG	GG	GG	GG	GG	GG	GG
SNP0647	6199531|F|0-60:C>G-60:C>G	6199531	TGCAGTTTCAGATCTTTGCCCTCTGCTTGCTCTTGCTATTCTCCTCAATGGCGTCCAGCCCGTCTTATC	TGCAGTTTCAGATCTTTGCCCTCTGCTTGCTCTTGCTATTCTCCTCAATGGCGTCCAGCCCGTCTTATC	TGCAGTTTCAGATCTTTGCCCTCTGCTTGCTCTTGCTATTCTCCTCAATGGCGTCCAGCCCGTCTTATC	JJMO01000121.1_chromosome_5_Vr05	34634122	3	5.45105e-28	TGCAGTTTCAGATCTTTGCCCTCTGCTTGCTCTTGCTATTCTCCTCAATGGCGTCCAGCCGGTCTTATC	60:C>G	C	G	CC	CG	GG	60	1	0.188356	0.910959	0.0890411	0.811644	0.0993151	0.305756	0.162226	0.233991	54.883	37.7838	0.990476	6199531	6199531-60	44.7	0.138699	GG	GG	GG	GG	CC	GG	GG	GG	GG	GG	GG	GG	GG	GG	GG	GG
SNP0648	6206543|F|0-12:T>C-12:T>C	6206543	TGCAGCAGCAACTACTTCACCCCCTGTGAAGGCATAGCTAATGACATCCCTAAGTGCAAGAATCACTAT	TGCAGCAGCAACTACTTCACCCCCTGTGAAGGCATAGCTAATGACATCCCTAAGTGCAAGAATCACTAT	TGCAGCAGCAACTACTTCACCCCCTGTGAAGGCATAGCTAATGACATCCCTAAGTGCAAGAATCACTAT	JJMO01000121.1_chromosome_5_Vr05	34693912	3	4.21392e-29	TGCAGCAGCAACCACTTCACCCCCTGTGAAGGCATAGCTAATGACATCCCTAAGTGCAAGAATCACTAT	12:T>C	T	C	TT	TC	CC	12	1	0.910959	0.188356	0.811644	0.0890411	0.0993151	0.162226	0.305756	0.233991	9.29459	14.086	0.990476	6206543	6206543-12	11.1	0.138699	TT	TT	TT	TT	CC	TT	TT	TT	TT	TT	TT	TT	TT	TT	TT	TT
SNP0649	6199532|F|0-34:T>G-34:T>G	6199532	TGCAGTTTCAGATCTTTGCCCTCTGCTTGCTCTTTGTATTCTCCTCAATGGCGTCCAGCCCGTCTTATC	TGCAGTTTCAGATCTTTGCCCTCTGCTTGCTCTTTGTATTCTCCTCAATGGCGTCCAGCCCGTCTTATC	TGCAGTTTCAGATCTTTGCCCTCTGCTTGCTCTTTGTATTCTCCTCAATGGCGTCCAGCCCGTCTTATC	JJMO01000121.1_chromosome_5_Vr05	34693978	3	4.21392e-29	TGCAGTTTCAGATCTTTGCCCTCTGCTTGCTCTTGCTATTCTCCTCAATGGCGTCCAGCCTGTCTTATC	34:T>G	T	G	TT	TG	GG	34	1	0.90411	0.184932	0.815068	0.0958904	0.0890411	0.173391	0.301464	0.237427	30.0135	28.2717	1	6199532	6199532-34	32.3	0.140411	TT	TT	TT	TT	GG	TT	TT	TT	TT	TT	TT	TT	TT	TT	TT	TT
SNP0650	6199531|F|0-48:C>T-48:C>T	6199531	TGCAGTTTCAGATCTTTGCCCTCTGCTTGCTCTTGCTATTCTCCTCAACGGCGTCCAGCCCGTCTTATC	TGCAGTTTCAGATCTTTGCCCTCTGCTTGCTCTTGCTATTCTCCTCAACGGCGTCCAGCCCGTCTTATC	TGCAGTTTCAGATCTTTGCCCTCTGCTTGCTCTTGCTATTCTCCTCAACGGCGTCCAGCCCGTCTTATC	JJMO01000121.1_chromosome_5_Vr05	34718656	3	4.21392e-29	TGCAGTTTCAGATCTTTGCCCTCTGCTTGCTCTTGCTATTCTCCTCAATGGCGTCCAGCCTGTCTTATC	48:C>T	C	T	CC	CT	TT	48	1	0.910959	0.184932	0.815068	0.0890411	0.0958904	0.162226	0.301464	0.231845	29.5513	28.2717	0.995238	6199531	6199531-48	32.1	0.136986	CC	CC	CC	CC	TT	CC	CC	CC	CC	CC	CC	CC	CC	CC	CC	CC
SNP0651	6201259|F|0-47:G>A-47:G>A	6201259	TGCAGATAGCACAATTGTCCACAACGATATCTGCAACAACAGAATCGGAAAAAAAATGAGAAGAAGGAA	TGCAGATAGCACAATTGTCCACAACGATATCTGCAACAACAGAATCGGAAAAAAAATGAGAAGAAGGAA	TGCAGATAGCACAATTGTCCACAACGATATCTGCAACAACAGAATCGGAAAAAAAATGAGAAGAAGGAA	JJMO01000121.1_chromosome_5_Vr05	34819948	1	4.21392e-29	TGCAGATAGCACAATTGTCCACAACGATATCTGCAACAACAGAATCGAAAAAAAAATGAGAAGAAGGAA	47:G>A	G	A	GG	GA	AA	47	1	0.910959	0.25	0.75	0.0890411	0.160959	0.162226	0.375	0.268613	60.9515	5.07339	0.947619	6201259	6201259-47	56.9	0.169521	GG	GG	GG	GG	AA	GG	GG	GG	GG	GG	GG	GG	GG	GG	GG	GG
SNP0652	6189832|F|0-31:C>T-31:C>T	6189832	TGCAGACTGATGAGTGTGACATGAACTTCAACGAAAACAATGTTGAGTGCACCGCAGACTTGAAGAAAA	TGCAGACTGATGAGTGTGACATGAACTTCAACGAAAACAATGTTGAGTGCACCGCAGACTTGAAGAAAA	TGCAGACTGATGAGTGTGACATGAACTTCAACGAAAACAATGTTGAGTGCACCGCAGACTTGAAGAAAA	JJMO01000121.1_chromosome_5_Vr05	34828322	1	9.12154e-26	TGCAGACTGATGAGTGTGACATGAACTTCAATGAAAACAATGTTGAGTGCAACGCAGACTTGAAGAAAA	31:C>T	C	T	CC	CT	TT	31	1	0.174658	0.90411	0.0958904	0.825342	0.0787671	0.288305	0.173391	0.230848	22.9444	22.8455	1	6189832	6189832-31	24.6	0.135274	TT	TT	TT	TT	CC	TT	TT	TT	TT	TT	TT	TT	TT	TT	TT	TT
SNP0654	6186263|F|0-35:T>A-35:T>A	6186263	TGCAGTCGAATATTTCAAGGCTGAAACCATAACCATAAGAAATTACAGATCGGAAGAGCGGTTCAGCAG	TGCAGTCGAATATTTCAAGGCTGAAACCATAACCATAAGAAATTACAGATCGGAAGAGCGGTTCAGCAG	TGCAGTCGAATATTTCAAGGCTGAAACCATAACCATAAGAAATTAC	JJMO01000121.1_chromosome_5_Vr05	34932355	1	4.52296e-16	TGCAGTCGAATATTTCAAGGCTGAAACCATAACCAAAAGAAATTACAGATCGGAAGAGCGGTTCAGCAG	35:T>A	T	A	TT	TA	AA	35	1	0.907534	0.188356	0.811644	0.0924658	0.0958904	0.167832	0.305756	0.236794	69.4757	76.6344	1	6186263	6186263-35	77.4	0.140411	TT	TT	TT	TT	AA	TT	TT	TT	TT	TT	TT	TT	TT	TT	TT	TT
SNP0655	6198268|F|0-46:T>A-46:T>A	6198268	TGCAGATAAGAAATCAGCAAAGTCTGTTGAGAGTCTCCACCCAGCCTCACCAGAAAACAAACACTATCT	TGCAGATAAGAAATCAGCAAAGTCTGTTGAGAGTCTCCACCCAGCCTCACCAGAAAACAAACACTATCT	TGCAGATAAGAAATCAGCAAAGTCTGTTGAGAGTCTCCACCCAGCCTCACCAGAAAACAAACACTATCT	JJMO01000121.1_chromosome_5_Vr05	34942777	1	4.21392e-29	TGCAGATAAGAAATCAGCAAAGTCTGTTGAGAGTCTCCACCCAGCCACACCAGAAAACAAACACTATCT	46:T>A	T	A	TT	TA	AA	46	1	0.90411	0.191781	0.808219	0.0958904	0.0958904	0.173391	0.310002	0.241696	25.019	23.4362	0.990476	6198268	6198268-46	27.1	0.143836	TT	TT	TT	TT	AA	TT	TT	TT	TT	TT	TT	TT	TT	TT	TT	TT
SNP0656	6201868|F|0-16:A>G-16:A>G	6201868	TGCAGAATTCGAAGCCATGTTTCTTTTCTCCTTCTTCTGTACCTTTGCACATTTTTTTACAGATCGGAA	TGCAGAATTCGAAGCCATGTTTCTTTTCTCCTTCTTCTGTACCTTTGCACATTTTTTTACAGATCGGAA	TGCAGAATTCGAAGCCATGTTTCTTTTCTCCTTCTTCTGTACCTTTGCACATTTTTTTAC	JJMO01000121.1_chromosome_5_Vr05	34949703	1	1.22109e-23	TGCAGAATTCGAAGCCGTGTTTCTTTTCTCCTTCTGCTGTACCTTTGCACATTTTTTTACAGATCGGAA	16:A>G	A	G	AA	AG	GG	16	1	0.907534	0.191781	0.808219	0.0924658	0.0993151	0.167832	0.310002	0.238917	78.546	74.9368	1	6201868	6201868-16	85.5	0.142123	AA	AA	AA	AA	GG	AA	AA	AA	AA	AA	AA	AA	AA	AA	AA	AA
SNP0657	6163977|F|0-18:G>A-18:G>A	6163977	TGCAGTTGATACATCAAAGGATCATCTGCTTCGACCTCCAGTTGCATAAAGTGGTTAGCAATAGCATCC	TGCAGTTGATACATCAAAGGATCATCTGCTTCGACCTCCAGTTGCATAAAGTGGTTAGCAATAGCATCC	TGCAGTTGATACATCAAAGGATCATCTGCTTCGACCTCCAGTTGCATAAAGTGGTTAGCAATAGCATCC	JJMO01000121.1_chromosome_5_Vr05	34999410	1	4.21392e-29	TGCAGTTGATACATCAAAAGATCATCTGCTTCGACCTCCAGTTGCATAAAGTGGTTAGCAATAGCATCC	18:G>A	G	A	GG	GA	AA	18	1	0.89726	0.181507	0.818493	0.10274	0.0787671	0.184369	0.297124	0.240746	10.794	10.3596	0.990476	6163977	6163977-18	11.5	0.142123	GG	GG	GG	GG	AA	GG	GG	GG	GG	GG	GG	GG	GG	GG	GG	GG
SNP0660	19053891|F|0-18:C>T-18:C>T	19053891	TGCAGCATGGCTTTCTGTCTTATACCACCAGTGGATTCCGGAAACCTGTTTCATATGAAAATGTCAGGT	TGCAGCATGGCTTTCTGTCTTATACCACCAGTGGATTCCGGAAACCTGTTTCATATGAAAATGTCAGGT	TGCAGCATGGCTTTCTGTCTTATACCACCAGTGGATTCCGGAAACCTGTTTCATATGAAAATGTCAGGT	JJMO01000121.1_chromosome_5_Vr05	35013223	2	9.12154e-26	TGCAGCATGGCTTTCTGTTTTATACCACCAGTGGATTCCGGAAACCTGTTTCATATGAAAATGTCAGGT	18:C>T	C	T	CC	CT	TT	18	0.962329	0.177936	0.88968	0.11032	0.822064	0.0676157	0.292549	0.196299	0.244424	4.20238	3.92877	0.985437	19053891	19053891-18	4.2	0.144128	TT	TT	TT	TT	CC	TT	TT	TT	TT	TT	TT	TT	TT	TT	TT	TT
SNP0661	6190780|F|0-45:C>T-45:C>T	6190780	TGCAGCCAACCCCAGCATGAATGCCTTATGGCTTGGATCTTTACACTCAAATATCCACAATCTCAAGTG	TGCAGCCAACCCCAGCATGAATGCCTTATGGCTTGGATCTTTACACTCAAATATCCACAATCTCAAGTG	TGCAGCCAACCCCAGCATGAATGCCTTATGGCTTGGATCTTTACACTCAAATATCCACAATCTCAAGTG	JJMO01000121.1_chromosome_5_Vr05	35044323	1	4.21392e-29	TGCAGCCAACCCCAGCATGAATGCCTTATGGCTTGGATCTTTACATTCAAATATCCACAATCTCAAGTG	45:C>T	C	T	CC	CT	TT	45	1	0.910959	0.184932	0.815068	0.0890411	0.0958904	0.162226	0.301464	0.231845	36.0267	32.1099	0.995238	6190780	6190780-45	38.7	0.136986	CC	CC	CC	CC	TT	CC	CC	CC	CC	CC	CC	CC	CC	CC	CC	CC
SNP0663	6191117|F|0-53:T>C-53:T>C	6191117	TGCAGCTCAACAAGGAAAGTACAAGCATCTACATCAAGGAGCTGTGAAAGCAATGAGTAATCAGTGGCA	TGCAGCTCAACAAGGAAAGTACAAGCATCTACATCAAGGAGCTGTGAAAGCAATGAGTAATCAGTGGCA	TGCAGCTCAACAAGGAAAGTACAAGCATCTACATCAAGGAGCTGTGAAAGCAATGAGTAATCAGTGGCA	JJMO01000121.1_chromosome_5_Vr05	35610283	1	4.21392e-29	TGCAGCTCAACAAGGAAAGTACAAGCATCTACATCAAGGAGCTGTGAAAGCAACGAGTAATCAGTGGCA	53:T>C	T	C	TT	TC	CC	53	1	0.472603	0.739726	0.260274	0.527397	0.212329	0.498499	0.385063	0.441781	5.16667	6.86174	0.953968	6191117	6191117-53	7.5	0.366438	TT	CC	CC	CC	CC	TT	TT	TC	TT	TT	CC	TC	TC	TC	CC	CC
SNP0664	6158535|F|0-55:G>A-55:G>A	6158535	TGCAGCCTCAAACACTTGGTTTCTTGACATGCCTTGAAATTCTTCGATGACCACAGTGAGTCGGGTGGA	TGCAGCCTCAAACACTTGGTTTCTTGACATGCCTTGAAATTCTTCGATGACCACAGTGAGTCGGGTGGA	TGCAGCCTCAAACACTTGGTTTCTTGACATGCCTTGAAATTCTTCGATGACCACAGTGAGTCGGGTGGA	JJMO01000121.1_chromosome_5_Vr05	35646659	1	4.21392e-29	TGCAGCCTCAAACACTTGGTTTCTTGACATGCCTTGAAATTCTTCGATGACCACAATGAGTCGGGTGGA	55:G>A	G	A	GG	GA	AA	55	0.969178	0.448763	0.70318	0.29682	0.551237	0.151943	0.49475	0.417436	0.456093	3.61017	4.32056	0.961667	6158535	6158535-55	4.6	0.372792	GG	AA	AA	AA	AA	GG	GG	AA	GG	GG	AA	AA	GA	GA	AA	AA
SNP0665	6162078|F|0-30:C>G-30:C>G	6162078	TGCAGTATAATGCAGGATGGTTTCTTGTGTCAGGTGGATGAAATTTTGAACTCCCAAATTTACAGATCG	TGCAGTATAATGCAGGATGGTTTCTTGTGTCAGGTGGATGAAATTTTGAACTCCCAAATTTACAGATCG	TGCAGTATAATGCAGGATGGTTTCTTGTGTCAGGTGGATGAAATTTTGAACTCCCAAATTTAC	JJMO01000121.1_chromosome_5_Vr05	35669535	1	2.84326e-25	TGCAGTATAATGCAGGATGGTTTCTTGTGTGAGGTGGATGAAATTTTGAACTCCCAAATTTACAGATCG	30:C>G	C	G	CC	CG	GG	30	1	0.520548	0.756849	0.243151	0.479452	0.277397	0.499156	0.368057	0.433606	25	34.0755	0.988889	6162078	6162078-30	38.5	0.381849	CC	CG	GG	GG	GG	CC	CC	CG	CC	CC	GG	CG	CG	CG	GG	GG
SNP0666	6189356|F|0-17:G>A-17:G>A	6189356	TGCAGAACACAACAACCGCCCATCTCTTCTAAATGCTGTAATGCCTCACCGAGTGTTCCAACATCTCAC	TGCAGAACACAACAACCGCCCATCTCTTCTAAATGCTGTAATGCCTCACCGAGTGTTCCAACATCTCAC	TGCAGAACACAACAACCGCCCATCTCTTCTAAATGCTGTAATGCCTCACCGAGTGTTCCAACATCTCAC	JJMO01000121.1_chromosome_5_Vr05	35675409	1	9.12154e-26	TGCAGAACACAACAACCACCCATCTCTTCTAAAAGCTGTAATGCCTCACCGAGTGTTCCAACATCTCAC	17:G>A	G	A	GG	GA	AA	17	1	0.736301	0.458904	0.541096	0.263699	0.195205	0.388323	0.496622	0.442473	5.23026	4.54301	0.954248	6189356	6189356-17	5.9	0.361301	AA	GG	GG	GG	GG	AA	AA	GG	AA	AA	GG	GA	GA	GA	GG	GG
SNP0667	6200530|F|0-30:T>A-30:T>A	6200530	TGCAGAAACACATTCTATGAGAAGACAAGATCTACAACATAGGGGTCAACAGGTTACAGATCGGAAGAG	TGCAGAAACACATTCTATGAGAAGACAAGATCTACAACATAGGGGTCAACAGGTTACAGATCGGAAGAG	TGCAGAAACACATTCTATGAGAAGACAAGATCTACAACATAGGGGTCAACAGGTTAC	JJMO01000121.1_chromosome_5_Vr05	35931484	1	5.20773e-22	TGCAGAAACACATTCTATGAGAAGACAAGAACTACAACATAGGGGTCAACAGGTTACAGATCGGAAGAG	30:T>A	T	A	TT	TA	AA	30	1	0.469178	0.797945	0.202055	0.530822	0.267123	0.4981	0.322457	0.410279	44.9689	58.6746	1	6200530	6200530-30	67.7	0.335616	TT	AA	AA	AA	AA	TT	AA	TT	TT	TT	AA	AA	TA	AA	AA	AA
SNP0668	6153794|F|0-7:G>C-7:G>C	6153794	TGCAGAAGAAGGGTGGGCATTGTTATTCATAGCTTAGAATTTGATAATTATTTCAATAAACTGTAATAA	TGCAGAAGAAGGGTGGGCATTGTTATTCATAGCTTAGAATTTGATAATTATTTCAATAAACTGTAATAA	TGCAGAAGAAGGGTGGGCATTGTTATTCATAGCTTAGAATTTGATAATTATTTCAATAAACTGTAATAA	JJMO01000121.1_chromosome_5_Vr05	36077065	1	9.12154e-26	TGCAGAACAAGGGTGGGCATTGTTATTCATAGCTTAGAATTTGAAAATTATTTCAATAAACTGTAATAA	7:G>C	G	C	GG	GC	CC	7	1	0.756849	0.472603	0.527397	0.243151	0.229452	0.368057	0.498499	0.433278	12.9231	12.882	0.963492	6153794	6153794-7	15.8	0.357877	CC	GG	GG	GG	GG	CC	GG	CC	CC	CC	GG	GG	GC	GG	GG	GG
SNP0669	6185589|F|0-41:C>G-41:C>G	6185589	TGCAGAAGCAGACAAAAGCTAAAAAAGAGTTGGTGTAACATCTACTAAACTACTAATAAGTAACAATAA	TGCAGAAGCAGACAAAAGCTAAAAAAGAGTTGGTGTAACATCTACTAAACTACTAATAAGTAACAATAA	TGCAGAAGCAGACAAAAGCTAAAAAAGAGTTGGTGTAACATCTACTAAACTACTAATAAGTAACAATAA	JJMO01000122.1_chromosome_6_Vr06	50791	1	4.21392e-29	TGCAGAAGCAGACAAAAGCTAAAAAAGAGTTGGTGTAACATGTACTAAACTACTAATAAGTAACAATAA	41:C>G	C	G	CC	CG	GG	41	0.996575	0.962199	0.123711	0.876289	0.0378007	0.0859107	0.0727436	0.216814	0.144779	17.4179	11.9348	0.990476	6185589	6185589-41	18.2	0.080756	CC	CC	CC	CC	GG	CC	CC	CC	CC	CC	CC	CG	CG	CC	GG	CC
SNP0670	6190266|F|0-54:G>T-54:G>T	6190266	TGCAGATTACTCTCCCTCCATTTACTATAAATTTTTAGTTCAAAAGTATACCAGGATGCGTCATAACAT	TGCAGATTACTCTCCCTCCATTTACTATAAATTTTTAGTTCAAAAGTATACCAGGATGCGTCATAACAT	TGCAGATTACTCTCCCTCCATTTACTATAAATTTTTAGTTCAAAAGTATACCAGGATGCGTCATAACAT	JJMO01000122.1_chromosome_6_Vr06	58679	1	9.12154e-26	TGCAGATTACTCTCCCTCCATTTACTATAAATTTTTAGTTCAAAAGTATACCAGTACGCGTCATAACAT	54:G>T	G	T	GG	GT	TT	54	0.989726	0.131488	0.958478	0.0415225	0.868512	0.0899654	0.228398	0.0795967	0.153997	13.6326	8.19549	0.995192	6190266	6190266-54	9.6	0.0865052	TT	TT	TT	TT	GG	TT	TT	TT	TT	TT	GT	GT	GT	TT	GG	TT
SNP0671	6196612|F|0-30:C>T-30:C>T	6196612	TGCAGTTTTCACATAGGATGTCATATTACGCTATTCTCAAGTCGTTTGAAGGAGATCCAATGTTAGTAA	TGCAGTTTTCACATAGGATGTCATATTACGCTATTCTCAAGTCGTTTGAAGGAGATCCAATGTTAGTAA	TGCAGTTTTCACATAGGATGTCATATTACGCTATTCTCAAGTCGTTTGAAGGAGATCCAATGTTAGTAA	JJMO01000122.1_chromosome_6_Vr06	246474	1	4.21392e-29	TGCAGTTTTCACATAGGATGTCATATTACGTTATTCTCAAGTCGTTTGAAGGAGATCCAATGTTAGTAA	30:C>T	C	T	CC	CT	TT	30	0.993151	0.968966	0.127586	0.872414	0.0310345	0.0965517	0.0601427	0.222616	0.141379	31.3837	16.3273	0.995238	6196612	6196612-30	32.5	0.0793103	CC	CC	CC	CC	TT	CC	CC	CC	CC	CC	CC	CC	CC	CC	CC	CC
SNP0672	6185267|F|0-20:G>C-20:G>C	6185267	TGCAGCAACAATTGACACAAGACATCGATATGCAGAGTGTTACAGATCGGAAGAGCGGTTCAGCAGGAA	TGCAGCAACAATTGACACAAGACATCGATATGCAGAGTGTTACAGATCGGAAGAGCGGTTCAGCAGGAA	TGCAGCAACAATTGACACAAGACATCGATATGCAGAGTGTTAC	JJMO01000122.1_chromosome_6_Vr06	307762	1	1.91304e-14	TGCAGCAACAATTGACACAACACATCGATATGCAGAGTGTTACAGATCGGAAGAGCGGTTCAGCAGGAA	20:G>C	G	C	GG	GC	CC	20	0.986301	0.958333	0.15625	0.84375	0.0416667	0.114583	0.0798611	0.263672	0.171766	85.3426	56.4429	1	6185267	6185267-20	90.5	0.0989583	GG	GG	GG	GG	CC	GG	GG	GC	GG	GG	GG	GG	GG	GG	GG	CC
SNP0673	6189953|F|0-54:C>T-54:C>T	6189953	TGCAGAGCCAGCCTTTGAGGTTGCGTATTCTATTACTTTTCTTGCTTCTTTTTTCATGTTATTCAACTT	TGCAGAGCCAGCCTTTGAGGTTGCGTATTCTATTACTTTTCTTGCTTCTTTTTTCATGTTATTCAACTT	TGCAGAGCCAGCCTTTGAGGTTGCGTATTCTATTACTTTTCTTGCTTCTTTTTTCATGTTATTCAACTT	JJMO01000122.1_chromosome_6_Vr06	313532	1	4.21392e-29	TGCAGAGCCAGCCTTTGAGGTTGCGTATTCTATTACTTTTCTTGCTTCTTTTTTTATGTTATTCAACTT	54:C>T	C	T	CC	CT	TT	54	0.993151	0.972414	0.12069	0.87931	0.0275862	0.0931034	0.0536504	0.212247	0.132949	27.9163	14.5536	0.993651	6189953	6189953-54	28.9	0.0741379	CC	CC	CC	CC	CC	CC	CC	CC	CC	CC	CC	CC	CC	CC	CC	TT
SNP0674	6201939|F|0-9:C>T-9:C>T	6201939	TGCAGCTGCCGGCGCCATTGATAGATGAAAACGGAGTCTGTAATCCAAAACATTACAGATCGGAAGAGC	TGCAGCTGCCGGCGCCATTGATAGATGAAAACGGAGTCTGTAATCCAAAACATTACAGATCGGAAGAGC	TGCAGCTGCCGGCGCCATTGATAGATGAAAACGGAGTCTGTAATCCAAAACATTAC	JJMO01000122.1_chromosome_6_Vr06	326429	1	1.81627e-21	TGCAGCTGCTGGCGCCATTGATAGATGAAAACGGAGTCTGTAATCCAAAACATTACAGATCGGAAGAGC	9:C>T	C	T	CC	CT	TT	9	1	0.955479	0.205479	0.794521	0.0445205	0.160959	0.0850769	0.326515	0.205796	126.146	70.5862	0.990476	6201939	6201939-9	134.9	0.125	CC	CC	CC	CC	CC	CC	CC	CT	CC	CC	CC	CC	CC	CC	CC	TT
SNP0675	6179697|F|0-64:A>C-64:A>C	6179697	TGCAGCAAGATTCTGTCTGAAATTTTTGTCAGAAGGCACAACGCAAAGTCCATACAAAGTGATTACTCC	TGCAGCAAGATTCTGTCTGAAATTTTTGTCAGAAGGCACAACGCAAAGTCCATACAAAGTGATTACTCC	TGCAGCAAGATTCTGTCTGAAATTTTTGTCAGAAGGCACAACGCAAAGTCCATACAAAGTGATTACTCC	JJMO01000122.1_chromosome_6_Vr06	355811	1	4.21392e-29	TGCAGCAAGATTCTGTCTGAAATTTTTGTCAGAAGGCACAACGCAAAGTCCATACAAAGTGATTCATCC	64:A>C	A	C	AA	AC	CC	64	0.979452	0.982517	0.101399	0.898601	0.0174825	0.0839161	0.0343538	0.182234	0.108294	23.4079	15	0.985577	6179697	6179697-64	24.5	0.0594406	AA	AA	AA	AA	AA	AA	AA	AA	AA	AA	AA	AA	AA	AA	AA	CC
SNP0676	6201520|F|0-34:G>A-34:G>A	6201520	TGCAGCCTTTTTTCACTTTTATTTATTTTTGGGAGTTGGTAATTATCTAGATGTTAGAAAACTTTACAG	TGCAGCCTTTTTTCACTTTTATTTATTTTTGGGAGTTGGTAATTATCTAGATGTTAGAAAACTTTACAG	TGCAGCCTTTTTTCACTTTTATTTATTTTTGGGAGTTGGTAATTATCTAGATGTTAGAAAACTTTACAG	JJMO01000122.1_chromosome_6_Vr06	543042	1	1.96055e-27	TGCAGCCTTTTTTCACTTTTATTTATTTTTGGGAATTGGTGATTATCTAGATGTTAGAAAACTTTACAG	34:G>A	G	A	GG	GA	AA	34	0.962329	0.779359	0.505338	0.494662	0.220641	0.284698	0.343917	0.499943	0.42193	33.1442	32.819	0.995098	6201520	6201520-34	42.2	0.362989	GG	GG	AA	GG	GG	GG	NN	GA	AA	GG	GG	GG	GG	GG	NN	GG
SNP0677	6162444|F|0-60:G>C-60:G>C	6162444	TGCAGTCTATTCACCAAAAGTTCATTTACTGTTATTTGATCCTCAAACATTTAGTTGTTAGATGATGTG	TGCAGTCTATTCACCAAAAGTTCATTTACTGTTATTTGATCCTCAAACATTTAGTTGTTAGATGATGTG	TGCAGTCTATTCACCAAAAGTTCATTTACTGTTATTTGATCCTCAAACATTTAGTTGTTAGATGATGTG	JJMO01000122.1_chromosome_6_Vr06	545925	1	4.21392e-29	TGCAGTCTATTCACCAAAAGTTCATTTACTGTTATTTGATCCTCAAACATTTAGTTGTTACATGATGTG	60:G>C	G	C	GG	GC	CC	60	1	0.732877	0.571918	0.428082	0.267123	0.304795	0.391537	0.489656	0.440596	17.2152	17.5145	0.971429	6162444	6162444-60	22.5	0.419521	GG	GG	CC	GC	GG	GG	CC	GC	CC	GG	GG	CC	GC	GG	CC	GG
SNP0678	6180375|F|0-12:G>A-12:G>A	6180375	TGCAGCCCCTGTGGCATGAGCAGGAGACAGATTCATCTGGTTAGTCCCACCCAACTGCACATTTCTCTT	TGCAGCCCCTGTGGCATGAGCAGGAGACAGATTCATCTGGTTAGTCCCACCCAACTGCACATTTCTCTT	TGCAGCCCCTGTGGCATGAGCAGGAGACAGATTCATCTGGTTAGTCCCACCCAACTGCACATTTCTCTT	JJMO01000122.1_chromosome_6_Vr06	590888	1	4.21392e-29	TGCAGCCCCTGTAGCATGAGCAGGAGACAGATTCATCTGGTTAGTCCCACCCAACTGCACATTTCTCTT	12:G>A	G	A	GG	GA	AA	12	1	0.770548	0.520548	0.479452	0.229452	0.291096	0.353608	0.499156	0.426382	12.6329	11.3378	0.974603	6180375	6180375-12	15.6	0.375	GG	GG	AA	AA	GG	GG	GG	GG	AA	GG	GG	GG	GA	GG	GG	GG
SNP0679	6161815|F|0-24:C>G-24:C>G	6161815	TGCAGTAAGCTAAGCTTATGTATACCTACAGAGATGAGCTAATTATGCTAGTAAACTAACTATAATAAA	TGCAGTAAGCTAAGCTTATGTATACCTACAGAGATGAGCTAATTATGCTAGTAAACTAACTATAATAAA	TGCAGTAAGCTAAGCTTATGTATACCTACAGAGATGAGCTAATTATGCTAGTAAACTAACTATAATAAA	JJMO01000122.1_chromosome_6_Vr06	607576	1	1.96055e-27	TGCAGTAAGCTAAGCTTATGTATAGCTACAGAGATGAGCTAATTATGCTAGTAAACTAACTATAATAAA	24:C>G	C	G	CC	CG	GG	24	1	0.489726	0.804795	0.195205	0.510274	0.294521	0.499789	0.314201	0.406995	9.14692	9.11712	0.966667	6161815	6161815-24	11.8	0.342466	GG	GG	CC	CG	GG	GG	GG	GG	CC	GG	GG	GG	CG	GG	GG	GG
SNP0680	6196072|F|0-7:C>A-7:C>A	6196072	TGCAGGTCATCCATTCCCTCCCATGCACAAGCACAGAGAAAAAGAGGAAGTTGCTGCTTTCTTCATTTA	TGCAGGTCATCCATTCCCTCCCATGCACAAGCACAGAGAAAAAGAGGAAGTTGCTGCTTTCTTCATTTA	TGCAGGTCATCCATTCCCTCCCATGCACAAGCACAGAGAAAAAGAGGAAGTTGCTGCTTTCTTCATTTA	JJMO01000122.1_chromosome_6_Vr06	614898	1	4.21392e-29	TGCAGGTAATCCATTCCCTCCCATGCACAAGCACAGAGAAAAAGAGGAAGTTGCTGCTTTCTTCATTTA	7:C>A	C	A	CC	CA	AA	7	1	0.982877	0.0958904	0.90411	0.0171233	0.0787671	0.0336602	0.173391	0.103526	74.1546	32.3513	1	6196072	6196072-7	75.8	0.0565068	CC	CC	CC	CC	CC	CC	CC	CC	CC	CC	CC	CC	CC	CC	CC	CC
SNP0681	6183121|F|0-25:A>T-25:A>T	6183121	TGCAGTTGATTACAAGATAAACACAAAACTATTTCCAAACAGTTATTCCATTCCGAACTTCGAATGTAT	TGCAGTTGATTACAAGATAAACACAAAACTATTTCCAAACAGTTATTCCATTCCGAACTTCGAATGTAT	TGCAGTTGATTACAAGATAAACACAAAACTATTTCCAAACAGTTATTCCATTCCGAACTTCGAATGTAT	JJMO01000122.1_chromosome_6_Vr06	697005	1	4.21392e-29	TGCAGTTGATTACAAGATAAACACATTACTATTTCCAAACAGTTATTCCATTCCGAACTTCAAATGTAT	25:A>T	A	T	AA	AT	TT	25	1	0.760274	0.523973	0.476027	0.239726	0.284247	0.364515	0.498851	0.431683	26.283	16.433	0.966667	6183121	6183121-25	28.6	0.381849	AA	TT	AA	AA	AA	TT	AA	AT	AA	AA	AA	AA	AT	TT	AA	TT
SNP0682	6182436|F|0-42:A>T-42:A>T	6182436	TGCAGTCATTTTATAATTTTTTCTTTTGTTGGTGCAGCTTCGAGCAAGACAGGCACTTGGGCAGATTAT	TGCAGTCATTTTATAATTTTTTCTTTTGTTGGTGCAGCTTCGAGCAAGACAGGCACTTGGGCAGATTAT	TGCAGTCATTTTATAATTTTTTCTTTTGTTGGTGCAGCTTCGAGCAAGACAGGCACTTGGGCAGATTAT	JJMO01000122.1_chromosome_6_Vr06	702514	1	4.21392e-29	TGCAGTCATTTTATAATTTTTTCTTTTGTTGGTGCAGCTTCGTGCAAGACAGGCACTTGGGCAGATTAT	42:A>T	A	T	AA	AT	TT	42	1	0.746575	0.578767	0.421233	0.253425	0.325342	0.378401	0.487591	0.432996	11.2187	9.9759	0.966667	6182436	6182436-42	14.1	0.416096	AA	TT	AA	AA	AA	TT	AA	AT	AA	AA	AA	AA	AT	TT	AA	TT
SNP0683	6185663|F|0-67:G>A-67:G>A	6185663	TGCAGAAGGCAGTAGCACACATAATAACTGGTGTGATAGGAGCAGGGGTGCTGTCTCTGGCATGGTCGG	TGCAGAAGGCAGTAGCACACATAATAACTGGTGTGATAGGAGCAGGGGTGCTGTCTCTGGCATGGTCGG	TGCAGAAGGCAGTAGCACACATAATAACTGGTGTGATAGGAGCAGGGGTGCTGTCTCTGGCATGGTCGG	JJMO01000122.1_chromosome_6_Vr06	743541	1	4.21392e-29	TGCAGAAGGCAGTAGCACACATAATAACTGGTGTGATAGGAGCAGGGGTGCTGTCTCTGGCATGGTCAG	67:G>A	G	A	GG	GA	AA	67	1	0.434932	0.825342	0.174658	0.565068	0.260274	0.491532	0.288305	0.389918	27.3722	36.1571	0.998413	6185663	6185663-67	41.8	0.304795	GG	AA	AA	GA	GG	AA	GG	GA	GG	GG	GA	GA	GA	AA	GG	AA
SNP0684	6154612|F|0-51:C>A-51:C>A	6154612	TGCAGACAGTAACTTGGAGAGATACCTTGGTAACTGATAAATTTAGCTCCTCTAATGTAAACTTATATT	TGCAGACAGTAACTTGGAGAGATACCTTGGTAACTGATAAATTTAGCTCCTCTAATGTAAACTTATATT	TGCAGACAGTAACTTGGAGAGATACCTTGGTAACTGATAAATTTAGCTCCTCTAATGTAAACTTATATT	JJMO01000122.1_chromosome_6_Vr06	767829	1	4.21392e-29	TGCAGACAGTAACTTGGAGAGATACCTTGGTAACTGATAAATTTAGCTCCTATAATGTAAACTTATATT	51:C>A	C	A	CC	CA	AA	51	0.993151	0.834483	0.448276	0.551724	0.165517	0.282759	0.276243	0.494649	0.385446	15.8375	10.5314	0.979167	6154612	6154612-51	17.9	0.306897	CC	CC	CC	CC	CC	AA	AA	CA	CC	CC	CA	CA	CC	CC	AA	CC
SNP0685	6180243|F|0-30:T>A-30:T>A	6180243	TGCAGCCAAGATACCCTTCCCAGGTGTAGCTATGTACTTGGCATTCTTTATAAGCTCATCTAGAATTGA	TGCAGCCAAGATACCCTTCCCAGGTGTAGCTATGTACTTGGCATTCTTTATAAGCTCATCTAGAATTGA	TGCAGCCAAGATACCCTTCCCAGGTGTAGCTATGTACTTGGCATTCTTTATAAGCTCATCTAGAATTGA	JJMO01000122.1_chromosome_6_Vr06	769344	1	4.21392e-29	TGCAGCCAAGATACCCTTCCCAGGTGTAGCAATGTACTTGGCATTCTTTATAAGCTCATCTAGAATTGA	30:T>A	T	A	TT	TA	AA	30	1	0.828767	0.469178	0.530822	0.171233	0.297945	0.283824	0.4981	0.390962	22.6994	14.367	0.980952	6180243	6180243-30	25.4	0.320205	TT	TT	TT	TT	TT	AA	AA	TA	TT	TT	TA	TA	TT	TT	AA	TT
SNP0686	6176114|F|0-27:A>T-27:A>T	6176114	TGCAGCCACACAAAAGCGATGGACCACAAAACGGGCCTAGCTAATTACAGATCGGAAGAGCGGTTCAGC	TGCAGCCACACAAAAGCGATGGACCACAAAACGGGCCTAGCTAATTACAGATCGGAAGAGCGGTTCAGC	TGCAGCCACACAAAAGCGATGGACCACAAAACGGGCCTAGCTAATTAC	JJMO01000122.1_chromosome_6_Vr06	807700	1	3.81433e-17	TGCAGCCACACAAAAGCGATGGACCACTAAACGGGCCTAGCTAATTACAGATCGGAAGAGCGGTTCAGC	27:A>T	A	T	AA	AT	TT	27	1	0.893836	0.373288	0.626712	0.106164	0.267123	0.189787	0.467888	0.328837	79.1671	51.2133	0.990476	6176114	6176114-27	89.5	0.239726	AA	AA	AA	AA	AA	TT	TT	AA	AA	AA	AT	AT	AA	AA	TT	AA
SNP0687	6206086|F|0-34:G>C-34:G>C	6206086	TGCAGTTTCTAACTCTTCTTTCCAAGAACCATTGGTTCCATCAAGATCACCACACTTTTCTTCTTTACA	TGCAGTTTCTAACTCTTCTTTCCAAGAACCATTGGTTCCATCAAGATCACCACACTTTTCTTCTTTACA	TGCAGTTTCTAACTCTTCTTTCCAAGAACCATTGGTTCCATCAAGATCACCACACTTTTCTTCTTTACA	JJMO01000122.1_chromosome_6_Vr06	900777	4	5.45105e-28	TGCAGTTTCTAACTCTTCTTTCCAAGAACCATTGCTTCCATCAAGATGACCACACTTTTCTTCTTTACA	34:G>C	G	C	GG	GC	CC	34	1	0.993151	0.0993151	0.900685	0.00684931	0.0924658	0.0136048	0.178903	0.096254	78.0143	27.4054	0.995238	6206086	6206086-34	80.2	0.0530822	GG	GG	GG	GG	GG	GG	GC	GG	GG	GG	GC	GC	GG	GG	GC	GG
SNP0688	6186567|F|0-22:A>G-22:A>G	6186567	TGCAGTTTCAAGAGATTACTTTATGTGTAATGTTCAGTAGCTGTTACAGATCGGAAGAGCGGTTCAGCA	TGCAGTTTCAAGAGATTACTTTATGTGTAATGTTCAGTAGCTGTTACAGATCGGAAGAGCGGTTCAGCA	TGCAGTTTCAAGAGATTACTTTATGTGTAATGTTCAGTAGCTGTTAC	JJMO01000122.1_chromosome_6_Vr06	955617	1	1.31471e-16	TGCAGTTTCAAGAGATTACTTTGTGTGTAATGTTCAGTAGCTGTTACAGATCGGAAGAGCGGTTCAGCA	22:A>G	A	G	AA	AG	GG	22	1	0.859589	0.380137	0.619863	0.140411	0.239726	0.241391	0.471266	0.356329	22.0167	18.9394	0.985714	6186567	6186567-22	26.1	0.260274	AA	GG	AA	AA	GG	AA	AA	AG	AA	AA	AA	AA	AG	GG	AA	AA
SNP0689	6198537|F|0-15:C>T-15:C>T	6198537	TGCAGAATTTTACTGCTACAAATAATTTGGTTTCTTCACTCATCTATGAGTGAACTGGCTGACTTACAG	TGCAGAATTTTACTGCTACAAATAATTTGGTTTCTTCACTCATCTATGAGTGAACTGGCTGACTTACAG	TGCAGAATTTTACTGCTACAAATAATTTGGTTTCTTCACTCATCTATGAGTGAACTGGCTGACTTACAG	JJMO01000122.1_chromosome_6_Vr06	987090	1	4.24384e-24	TGCAGAATTTTACTGTTATAAATAATTTGGTTTCTTCACTCATCTATGAGTGAACTGGCTGACTTACAG	15:C>T	C	T	CC	CT	TT	15	0.996575	0.505155	0.756014	0.243986	0.494845	0.261168	0.499947	0.368914	0.43443	14.6683	10.6051	0.971429	6198537	6198537-15	15.4	0.37457	TT	CC	TT	TT	CC	TT	CC	CT	TT	TT	CT	CC	CT	CC	CC	TT
SNP0690	6191994|F|0-45:G>C-45:G>C	6191994	TGCAGTACCACTTTCTGCATAAAATGGTAAACAAAAATGAAACTTGAAGTGGCACATAAAATGTGAGTT	TGCAGTACCACTTTCTGCATAAAATGGTAAACAAAAATGAAACTTGAAGTGGCACATAAAATGTGAGTT	TGCAGTACCACTTTCTGCATAAAATGGTAAACAAAAATGAAACTTGAAGTGGCACATAAAATGTGAGTT	JJMO01000122.1_chromosome_6_Vr06	1007843	1	4.21392e-29	TGCAGTACCACTTTCTGCATAAAATGGTAAACAAAAATGAAACTTCAAGTGGCACATAAAATGTGAGTT	45:G>C	G	C	GG	GC	CC	45	1	0.876712	0.335616	0.664384	0.123288	0.212329	0.216176	0.445956	0.331066	34.6349	25.2133	1	6191994	6191994-45	38.7	0.229452	GG	CC	GG	GG	CC	GG	GG	GG	GG	GG	GG	GG	GC	CC	GG	GG
SNP0691	6204464|F|0-30:A>G-30:A>G	6204464	TGCAGTGTTCTTCTGCTCATCAGGCTCACTACTTTGCACCACCTTTTCTGTTATCTCCAACATTACAGA	TGCAGTGTTCTTCTGCTCATCAGGCTCACTACTTTGCACCACCTTTTCTGTTATCTCCAACATTACAGA	TGCAGTGTTCTTCTGCTCATCAGGCTCACTACTTTGCACCACCTTTTCTGTTATCTCCAACATTACAGA	JJMO01000122.1_chromosome_6_Vr06	1009811	1	7.05138e-27	TGCAGTGTTCTTCTGCTCATCAGGCTCACTGCTTTGCACCACCTTTTCTGTTATCTCCAACATTACAGA	30:A>G	A	G	AA	AG	GG	30	1	0.839041	0.410959	0.589041	0.160959	0.25	0.270102	0.484143	0.377123	50.3683	38.2373	0.995238	6204464	6204464-30	57.8	0.285959	AA	GG	AA	AA	GG	AA	GG	AA	AA	AA	AG	AG	AG	GG	GG	AA
SNP0692	6191184|F|0-47:G>A-47:G>A	6191184	TGCAGTGTTTGGGGAGTATGAATGCAATGGAAAAGGAGCAGATAGAAGCAAAAGGACAGCTTGGTCAAA	TGCAGTGTTTGGGGAGTATGAATGCAATGGAAAAGGAGCAGATAGAAGCAAAAGGACAGCTTGGTCAAA	TGCAGTGTTTGGGGAGTATGAATGCAATGGAAAAGGAGCAGATAGAAGCAAAAGGACAGCTTGGTCAAA	JJMO01000122.1_chromosome_6_Vr06	1017593	1	1.96055e-27	TGCAGTGTTTGGGGAGTATGAATGCAATGGAAAAGGAGCAGATAGAAACAAAAGGACAGCTTGGTCAAA	47:G>A	G	A	GG	GA	AA	47	1	0.753425	0.547945	0.452055	0.246575	0.30137	0.371552	0.495403	0.433477	13.4874	11.8178	0.992063	6191184	6191184-47	16.6	0.39726	AA	GG	AA	GA	GG	GG	GG	GA	AA	AA	GG	GA	GA	GG	GG	GG
SNP0693	6177972|F|0-38:C>T-38:C>T	6177972	TGCAGCCACAGTTTGTGAGCCACCCTGTGAGCTTGACACGCCAGAAAGCCTTTGAAATTCAAGAAGCAG	TGCAGCCACAGTTTGTGAGCCACCCTGTGAGCTTGACACGCCAGAAAGCCTTTGAAATTCAAGAAGCAG	TGCAGCCACAGTTTGTGAGCCACCCTGTGAGCTTGACACGCCAGAAAGCCTTTGAAATTCAAGAAGCAG	JJMO01000122.1_chromosome_6_Vr06	1029811	1	4.21392e-29	TGCAGCCACAGTTTGTGAGCCACCCTGTGAGCTTGACATGCCAGAAAGCCTTTGAAATTCAAGAAGCAG	38:C>T	C	T	CC	CT	TT	38	0.996575	0.793814	0.487973	0.512027	0.206186	0.281787	0.327346	0.499711	0.413528	10.803	9.25837	0.973016	6177972	6177972-38	13	0.347079	CC	TT	CC	CC	TT	CC	TT	CT	CC	CC	CC	CT	CT	TT	TT	CC
SNP0694	6181895|F|0-8:T>C-8:T>C	6181895	TGCAGGTGTTGTCTCTATCGTTGGAGGAAAATCTAAAGCCCAAATATTTGTACTTGGTAAATGAACTTA	TGCAGGTGTTGTCTCTATCGTTGGAGGAAAATCTAAAGCCCAAATATTTGTACTTGGTAAATGAACTTA	TGCAGGTGTTGTCTCTATCGTTGGAGGAAAATCTAAAGCCCAAATATTTGTACTTGGTAAATGAACTTA	JJMO01000122.1_chromosome_6_Vr06	1164247	1	4.21392e-29	TGCAGGTGCTGTCTCTATCCTTGGAGGAAAATCTAAAGCCCAAATATTTGTACTTGGTAAATGAACTTA	8:T>C	T	C	TT	TC	CC	8	1	0.952055	0.188356	0.811644	0.0479452	0.140411	0.0912929	0.305756	0.198525	41.2938	24.5735	0.998413	6181895	6181895-8	43.8	0.118151	TT	TT	TT	TT	TT	TT	CC	TT	TT	TT	TC	TC	TT	TT	CC	TT
SNP0695	6196251|F|0-28:C>T-28:C>T	6196251	TGCAGTGCTAAAATCTGCTACTCAACTACATATTTCTTGTTACAGATCGGAAGAGCGGTTCAGCAGGAA	TGCAGTGCTAAAATCTGCTACTCAACTACATATTTCTTGTTACAGATCGGAAGAGCGGTTCAGCAGGAA	TGCAGTGCTAAAATCTGCTACTCAACTACATATTTCTTGTTAC	JJMO01000122.1_chromosome_6_Vr06	1178752	1	1.91304e-14	TGCAGTGCTAAAATCTGCTACTCAACTATATATTTCTTGTTACAGATCGGAAGAGCGGTTCAGCAGGAA	28:C>T	C	T	CC	CT	TT	28	1	0.969178	0.123288	0.876712	0.0308219	0.0924658	0.0597439	0.216176	0.13796	44.8415	16.0889	0.995238	6196251	6196251-28	45.3	0.0770548	CC	CC	CC	CC	CC	CC	TT	CC	CC	CC	CT	CT	CC	CC	TT	CC
SNP0696	6164141|F|0-64:A>G-64:A>G	6164141	TGCAGTTAGTATGAATCATAAGGATGGATCATAAACAACAAGAATATCAAGGTCTACAAAGCACATATT	TGCAGTTAGTATGAATCATAAGGATGGATCATAAACAACAAGAATATCAAGGTCTACAAAGCACATATT	TGCAGTTAGTATGAATCATAAGGATGGATCATAAACAACAAGAATATCAAGGTCTACAAAGCACATATT	JJMO01000122.1_chromosome_6_Vr06	1178792	1	4.21392e-29	TGCAGTTAGTATGAATCATAAGGATGGATCATAAACAACAAGAATATCAAGGTCTACAAAGCACGTATT	64:A>G	A	G	AA	AG	GG	64	0.996575	0.965636	0.130584	0.869416	0.0343643	0.0962199	0.0663667	0.227064	0.146715	44.3995	27.2917	0.990476	6164141	6164141-64	46.3	0.0824742	AA	AA	AA	AA	AA	AA	GG	AA	AA	AA	AG	AG	AA	AA	GG	AA
SNP0697	6190107|F|0-26:C>A-26:C>A	6190107	TGCAGATACAAAAGAGTTCATATTAGCAGTGCAAGATCACTAAAAAGCAAAAGTGCCATTTTGAAGTTA	TGCAGATACAAAAGAGTTCATATTAGCAGTGCAAGATCACTAAAAAGCAAAAGTGCCATTTTGAAGTTA	TGCAGATACAAAAGAGTTCATATTAGCAGTGCAAGATCACTAAAAAGCAAAAGTGCCATTTTGAAGTTA	JJMO01000122.1_chromosome_6_Vr06	1237109	1	4.21392e-29	TGCAGATACAAAAGAGTTCATATTAGAAGTGCAAGATCACTAAAAAGCAAAAGTGCCATTTTGAAGTTA	26:C>A	C	A	CC	CA	AA	26	1	0.5	0.780822	0.219178	0.5	0.280822	0.5	0.342278	0.421139	25.7358	27.864	0.985714	6190107	6190107-26	34.5	0.359589	CC	AA	AA	CA	AA	AA	AA	CA	CC	CC	AA	AA	CA	AA	AA	CC
SNP0698	6161311|F|0-59:G>A-59:G>A	6161311	TGCAGGGTTATGTCCTTTCCTCCAGTGATATTATACACAACCCCGGTAGCTGACTGAATGGATGATCCA	TGCAGGGTTATGTCCTTTCCTCCAGTGATATTATACACAACCCCGGTAGCTGACTGAATGGATGATCCA	TGCAGGGTTATGTCCTTTCCTCCAGTGATATTATACACAACCCCGGTAGCTGACTGAATGGATGATCCA	JJMO01000122.1_chromosome_6_Vr06	1351166	1	4.21392e-29	TGCAGGGTTATGTCCTTTCCTCCAGTGATATTATACACAACCCCGGTAGCTGACTGAATAGATGATCCA	59:G>A	G	A	GG	GA	AA	59	0.989726	0.910035	0.349481	0.650519	0.0899654	0.259516	0.163743	0.454688	0.309216	51.5495	3.79699	0.949206	6161311	6161311-59	48.1	0.219723	GG	GG	GG	GA	GG	GG	AA	GA	GG	GG	GG	GG	GA	GG	AA	GG
SNP0699	6196735|F|0-13:C>T-13:C>T	6196735	TGCAGCTGTTGGCCAGAGCTCTTCCTACTTCACTTGCATCATCTGGTTGATTCACCACAAGTGGACTTC	TGCAGCTGTTGGCCAGAGCTCTTCCTACTTCACTTGCATCATCTGGTTGATTCACCACAAGTGGACTTC	TGCAGCTGTTGGCCAGAGCTCTTCCTACTTCACTTGCATCATCTGGTTGATTCACCACAAGTGGACTTC	JJMO01000122.1_chromosome_6_Vr06	1389895	2	4.21392e-29	TGCAGCTGTTGGCTAGAGCTCTTCCTACTTCACTTGCATCATCTGGTTGATTCACCACAAGTGGACTTC	13:C>T	C	T	CC	CT	TT	13	1	0.863014	0.40411	0.59589	0.136986	0.267123	0.236442	0.48161	0.359026	11.5628	8.39024	0.955556	6196735	6196735-13	13.3	0.270548	CC	CC	CC	TT	CT	CC	CC	CT	CC	CC	CT	CT	CT	CC	CC	CC
SNP0700	6185921|F|0-16:A>T-16:A>T	6185921	TGCAGGCTGCCACACAAACACGACATAGTATCATAATCCATTATTATTCAGATTACAGATCGGAAGAGC	TGCAGGCTGCCACACAAACACGACATAGTATCATAATCCATTATTATTCAGATTACAGATCGGAAGAGC	TGCAGGCTGCCACACAAACACGACATAGTATCATAATCCATTATTATTCAGATTAC	JJMO01000122.1_chromosome_6_Vr06	1396358	1	1.81627e-21	TGCAGGCTGCCACACATACACGACATAGTATCATAATCCATTATTATTCAGATTACAGATCGGAAGAGC	16:A>T	A	T	AA	AT	TT	16	0.982877	0.878049	0.390244	0.609756	0.121951	0.268293	0.214158	0.475907	0.345033	39.6585	26.2739	0.985577	6185921	6185921-16	44.9	0.256098	AA	AA	AA	TT	TT	TT	AA	AT	AA	AA	AT	AA	AT	AA	AA	AA
SNP0701	6184892|F|0-48:G>A-48:G>A	6184892	TGCAGACAGACACAGATACTGTTGTTTAGATAAAATAAAGATAATGTCGGTTTACAGATCGGAAGAGCG	TGCAGACAGACACAGATACTGTTGTTTAGATAAAATAAAGATAATGTCGGTTTACAGATCGGAAGAGCG	TGCAGACAGACACAGATACTGTTGTTTAGATAAAATAAAGATAATGTCGGTTTAC	JJMO01000122.1_chromosome_6_Vr06	1421711	1	6.32834e-21	TGCAGACAGACACAGATACTGTTGTTTAGATAAAATAAAGATAATGTCAGTTTACAGATCGGAAGAGCG	48:G>A	G	A	GG	GA	AA	48	0.996575	0.890034	0.364261	0.635739	0.109966	0.254296	0.195746	0.46315	0.329448	19.8602	13.92	0.983974	6184892	6184892-48	22.6	0.237113	GG	GG	GG	GA	GA	AA	GG	GA	GG	GG	GA	GG	GA	GG	GG	GG
SNP0702	6176425|F|0-18:G>C-18:G>C	6176425	TGCAGGACAAAAAATTATGTACAAAATCCTTACAGATCGGAAGAGCGGTTCAGCAGGAATGCCGAGACC	TGCAGGACAAAAAATTATGTACAAAATCCTTACAGATCGGAAGAGCGGTTCAGCAGGAATGCCGAGACC	TGCAGGACAAAAAATTATGTACAAAATCCTTAC	JJMO01000122.1_chromosome_6_Vr06	1437325	1	3.46468e-09	TGCAGGACAAAAAATTATCTACAAAATCCTTACAGATCGGAAGAGCGGTTCAGCAGGAATGCCGAGACC	18:G>C	G	C	GG	GC	CC	18	1	0.859589	0.44863	0.55137	0.140411	0.308219	0.241391	0.494722	0.368057	35.4973	25.8688	0.980952	6176425	6176425-18	42	0.294521	GG	GG	GG	CC	CC	GG	GG	GC	GG	GG	GC	GC	GC	GG	GG	GG
SNP0703	15679370|F|0-25:C>A-25:C>A	15679370	TGCAGGGTTTGTGACAGCTCAGGGACGAAGTTCATCAGATGATCCAGATGGTTTTGTATTTGAAGGAGG	TGCAGGGTTTGTGACAGCTCAGGGACGAAGTTCATCAGATGATCCAGATGGTTTTGTATTTGAAGGAGG	TGCAGGGTTTGTGACAGCTCAGGGACGAAGTTCATCAGATGATCCAGATGGTTTTGTATTTGAAGGAGG	JJMO01000122.1_chromosome_6_Vr06	1544806	1	4.21392e-29	TGCAGGGTTTGTGACAGCTCAGGGAAGAAGTTCATCAGATGATCCAGATGGTTTTGTATTTGAAGGAGG	25:C>A	C	A	CC	CA	AA	25	0.982877	0.947735	0.163763	0.836237	0.0522648	0.111498	0.0990664	0.273889	0.186478	4.54847	3.25373	0.980392	15679370	15679370-25	4.8	0.108014	CC	CA	CC	CC	CC	CC	CC	CC	CC	CC	CC	CC	CC	CA	CC	CC
SNP0704	6179070|F|0-10:T>A-10:T>A	6179070	TGCAGATAAATCAGAGGAATCAAGTTCTATTTTGGATTCTCAATCTCAAACTGTAAAAGGAAGGAGGAG	TGCAGATAAATCAGAGGAATCAAGTTCTATTTTGGATTCTCAATCTCAAACTGTAAAAGGAAGGAGGAG	TGCAGATAAATCAGAGGAATCAAGTTCTATTTTGGATTCTCAATCTCAAACTGTAAAAGGAAGGAGGAG	JJMO01000122.1_chromosome_6_Vr06	1554743	1	4.21392e-29	TGCAGATAAAACAGAGGAATCAAGTTCTATTTTGGATTCTCAATCTCAAACTGTAAAAGGAAGGAGGAG	10:T>A	T	A	TT	TA	AA	10	0.989726	0.83391	0.456747	0.543253	0.16609	0.290657	0.277008	0.496258	0.386633	13.2232	8.75897	0.97619	6179070	6179070-10	15	0.311419	TT	TA	TT	AA	TA	TT	TT	TA	TT	TT	TT	TT	TA	TA	TT	TT
SNP0705	6156508|F|0-48:T>G-48:T>G	6156508	TGCAGATTTAGCTTGTCCGGCCTGTTCAAAATTATTGACCTTTTCGTTTGCTTTATCAGGGTTATCATT	TGCAGATTTAGCTTGTCCGGCCTGTTCAAAATTATTGACCTTTTCGTTTGCTTTATCAGGGTTATCATT	TGCAGATTTAGCTTGTCCGGCCTGTTCAAAATTATTGACCTTTTCGTTTGCTTTATCAGGGTTATCATT	JJMO01000122.1_chromosome_6_Vr06	1554809	1	4.21392e-29	TGCAGATTTAGCTTGTCCGGCCTGTTCAAAATTATTGACCTTTTCGTTGGCTTTATCAGGGTTATCATT	48:T>G	T	G	TT	TG	GG	48	0.979452	0.797203	0.409091	0.590909	0.202797	0.206294	0.323341	0.483471	0.403406	3.81346	3.21472	0.942761	6156508	6156508-48	4.4	0.305944	TT	GG	TT	GG	TG	TT	TT	TT	TT	TT	TT	TT	TG	TG	TT	TT
SNP0706	6160505|F|0-22:A>G-22:A>G	6160505	TGCAGGAGGAATATCTTTAGGAAGAACATGGTTAGGTTATATGTGAAACATCAATCAGAGTGGGCTGGG	TGCAGGAGGAATATCTTTAGGAAGAACATGGTTAGGTTATATGTGAAACATCAATCAGAGTGGGCTGGG	TGCAGGAGGAATATCTTTAGGAAGAACATGGTTAGGTTATATGTGAAACATCAATCAGAGTGGGCTGGG	JJMO01000122.1_chromosome_6_Vr06	1568159	1	4.21392e-29	TGCAGGAGGAATATCTTTAGGAGGAACATGGTTAGGTTATATGTGAAACATCAATCAGAGTGGGCTGGG	22:A>G	A	G	AA	AG	GG	22	1	0.791096	0.503425	0.496575	0.208904	0.294521	0.330526	0.499977	0.415251	14.8811	13.7349	0.966667	6160505	6160505-22	18.6	0.356164	AA	GG	AA	AA	AG	GG	AA	AA	AA	AA	AG	AA	AG	GG	AA	AA
SNP0707	6197476|F|0-42:A>T-42:A>T	6197476	TGCAGGCTGTGCCTAAAGGAAAAGAAATGCCCCCAAGTGGTAAGATGTGATTACAGATCGGAAGAGCGG	TGCAGGCTGTGCCTAAAGGAAAAGAAATGCCCCCAAGTGGTAAGATGTGATTACAGATCGGAAGAGCGG	TGCAGGCTGTGCCTAAAGGAAAAGAAATGCCCCCAAGTGGTAAGATGTGATTAC	JJMO01000122.1_chromosome_6_Vr06	1639479	1	2.20265e-20	TGCAGGCTGTGCCTAAAGGAAAAGAAATGCCCCCAAGTGGTATGATGTGATTACAGATCGGAAGAGCGG	42:A>T	A	T	AA	AT	TT	42	1	0.921233	0.284247	0.715753	0.0787671	0.205479	0.145126	0.406901	0.276013	59.741	35.8362	0.995238	6197476	6197476-42	65.1	0.181507	AA	AA	AA	TT	AA	AA	AA	AA	AA	AA	AT	AT	AT	AA	AA	AA
SNP0708	6155412|F|0-29:G>A-29:G>A	6155412	TGCAGAGGTAGGTATGCCTATTTTGGCACGTCAAAATTTCTTGTATACTTGCTACTTTTATATTTTCAA	TGCAGAGGTAGGTATGCCTATTTTGGCACGTCAAAATTTCTTGTATACTTGCTACTTTTATATTTTCAA	TGCAGAGGTAGGTATGCCTATTTTGGCACGTCAAAATTTCTTGTATACTTGCTACTTTTATATTTTCAA	JJMO01000122.1_chromosome_6_Vr06	1641223	1	4.21392e-29	TGCAGAGGTAGGTATGCCTATTTTGGCACATCAAAATTTCTTGTATACTTGCTACTTTTATATTTTCAA	29:G>A	G	A	GG	GA	AA	29	0.996575	0.532646	0.728522	0.271478	0.467354	0.261168	0.497868	0.395555	0.446712	6.13615	7.21895	0.953526	6155412	6155412-29	8.5	0.402062	GG	AA	GG	AA	AA	AA	GG	GG	GG	GG	GA	GA	GA	AA	GG	GG
SNP0709	6164369|F|0-27:C>T-27:C>T	6164369	TGCAGTTTCTAGAAAAAGATCAAATTGCCTGTGAGCAGAAACAGAAGGTATTGTGACTTCACTAAATGT	TGCAGTTTCTAGAAAAAGATCAAATTGCCTGTGAGCAGAAACAGAAGGTATTGTGACTTCACTAAATGT	TGCAGTTTCTAGAAAAAGATCAAATTGCCTGTGAGCAGAAACAGAAGGTATTGTGACTTCACTAAATGT	JJMO01000122.1_chromosome_6_Vr06	1641289	1	4.21392e-29	TGCAGTTTCTAGAAAAAGATCAAATTGTCTGTGAGCAGAAACAGAAGGTATTGTGACTTCACTAAATGT	27:C>T	C	T	CC	CT	TT	27	0.955479	0.659498	0.512545	0.487455	0.340502	0.172043	0.449121	0.499685	0.474403	3.32296	2.99507	0.935088	6164369	6164369-27	3.7	0.426523	CC	TT	CC	CC	CC	TT	CC	CC	CC	CC	CT	NN	CC	TT	CC	CC
SNP0710	6176507|F|0-39:A>G-39:A>G	6176507	TGCAGGGCATAATTGCCATTTGGTACACTACCCTCTTCTAGAATAAACATTTCAAATTACAGATCGGAA	TGCAGGGCATAATTGCCATTTGGTACACTACCCTCTTCTAGAATAAACATTTCAAATTACAGATCGGAA	TGCAGGGCATAATTGCCATTTGGTACACTACCCTCTTCTAGAATAAACATTTCAAATTAC	JJMO01000122.1_chromosome_6_Vr06	1644850	1	1.22109e-23	TGCAGGGCATAATTGCCATTTGGTACACTACCCTCTTCTGGAATAAACATTTCAAATTACAGATCGGAA	39:A>G	A	G	AA	AG	GG	39	1	0.89726	0.318493	0.681507	0.10274	0.215753	0.184369	0.434111	0.30924	50.8466	37.9154	0.992063	6176507	6176507-39	57.5	0.210616	AA	AA	AA	GG	GG	AA	AA	AA	AA	AA	AG	AG	AG	AA	AA	AA
SNP0713	6195219|F|0-24:G>A-24:G>A	6195219	TGCAGATGAGACAAGGTAAGTGTAGAGAGCGAACAGACTAATATATTTTTTCTTCAACTGTTACTTTTA	TGCAGATGAGACAAGGTAAGTGTAGAGAGCGAACAGACTAATATATTTTTTCTTCAACTGTTACTTTTA	TGCAGATGAGACAAGGTAAGTGTAGAGAGCGAACAGACTAATATATTTTTTCTTCAACTGTTACTTTTA	JJMO01000122.1_chromosome_6_Vr06	1674644	1	9.12154e-26	TGCAGATGAGACAAGGTAAGTGTAAAGAGTGAACAGACTAATATATTTTTTCTTCAACTGTTACTTTTA	24:G>A	G	A	GG	GA	AA	24	1	0.708904	0.561644	0.438356	0.291096	0.270548	0.412718	0.4924	0.452559	19.8086	18.3026	0.980952	6195219	6195219-24	24.2	0.42637	AA	GG	AA	GG	AA	GG	AA	AA	AA	AA	GA	GA	GA	GG	AA	AA
SNP0714	6190677|F|0-53:A>T-53:A>T	6190677	TGCAGCATACAGTGCGACCGATGGAAAGAAATCGCATTATTACTTCAGGGACAACCCTACATACAGTTT	TGCAGCATACAGTGCGACCGATGGAAAGAAATCGCATTATTACTTCAGGGACAACCCTACATACAGTTT	TGCAGCATACAGTGCGACCGATGGAAAGAAATCGCATTATTACTTCAGGGACAACCCTACATACAGTTT	JJMO01000122.1_chromosome_6_Vr06	1714243	1	4.21392e-29	TGCAGCATACAGTGCGACCGATGGAAAGAAATCGCATTATTACTTCAGGGACATCCCTACATACAGTTT	53:A>T	A	T	AA	AT	TT	53	1	0.883562	0.328767	0.671233	0.116438	0.212329	0.205761	0.441359	0.32356	15.6794	11.4384	0.979365	6190677	6190677-53	17.6	0.222603	AA	AT	AA	AT	TT	AA	AA	AA	AA	AA	AT	AA	AT	TT	AA	AA
SNP0715	6191112|F|0-52:C>T-52:C>T	6191112	TGCAGCTATTGAGTCCATGAAAGAGGTATATAACCTTGTAACCTTTTTCTTGCAGCATCTACTACCTCA	TGCAGCTATTGAGTCCATGAAAGAGGTATATAACCTTGTAACCTTTTTCTTGCAGCATCTACTACCTCA	TGCAGCTATTGAGTCCATGAAAGAGGTATATAACCTTGTAACCTTTTTCTTGCAGCATCTACTACCTCA	JJMO01000122.1_chromosome_6_Vr06	1837900	1	4.21392e-29	TGCAGCTATTGAGTCCATGAAAGAGGTATATAACCTTGTAACCTTTTTCTTGTAGCATCTACTACCTCA	52:C>T	C	T	CC	CT	TT	52	1	0.972603	0.143836	0.856164	0.0273973	0.116438	0.0532933	0.246294	0.149794	59.2146	23.3125	1	6191112	6191112-52	60.9	0.0856164	CC	CC	CC	CT	CC	CC	CC	CC	CC	CC	CC	CC	CT	CC	CC	CC
SNP0716	6197544|F|0-11:A>G-11:A>G	6197544	TGCAGTGAAACACAATGAATTTTTGTGCCTTTTTTACAGATCGGAAGAGCGGTTCAGCAGGAATGCCGA	TGCAGTGAAACACAATGAATTTTTGTGCCTTTTTTACAGATCGGAAGAGCGGTTCAGCAGGAATGCCGA	TGCAGTGAAACACAATGAATTTTTGTGCCTTTTTTAC	JJMO01000122.1_chromosome_6_Vr06	2155964	1	2.89870e-11	TGCAGTGAAACGCAATGAATTTTTGTGCCTTTTTTACAGATCGGAAGAGCGGTTCAGCAGGAATGCCGA	11:A>G	A	G	AA	AG	GG	11	1	0.688356	0.671233	0.328767	0.311644	0.359589	0.429044	0.441359	0.435201	54.8737	62.7986	0.993651	6197544	6197544-11	79.8	0.491438	GG	AA	GG	AA	AA	AA	GG	AG	GG	GG	AA	GG	AG	AA	GG	GG
SNP0717	6153557|F|0-36:C>T-36:C>T	6153557	TGCAGAAACCAAGATAAATTGCAACAAACATGTTATCGACACAGAATTTGGCCTCCTAAGAACTCCTTC	TGCAGAAACCAAGATAAATTGCAACAAACATGTTATCGACACAGAATTTGGCCTCCTAAGAACTCCTTC	TGCAGAAACCAAGATAAATTGCAACAAACATGTTATCGACACAGAATTTGGCCTCCTAAGAACTCCTTC	JJMO01000122.1_chromosome_6_Vr06	2155998	1	9.12154e-26	TGCAGAAACCAAGATAAATTGCAACAAACATGTTATTGACACAGAATTTGGCCTCCTAAGAACTCATTC	36:C>T	C	T	CC	CT	TT	36	0.996575	0.66323	0.670103	0.329897	0.33677	0.333333	0.446712	0.44213	0.444421	24.225	23.4246	0.985714	6153557	6153557-36	31.6	0.496564	CC	TT	CC	TT	TT	TT	CC	CT	CC	CC	TT	CC	CT	TT	CC	CC
SNP0718	6202066|F|0-31:T>A-31:T>A	6202066	TGCAGAACAAAATCACTGCTTGAAAACGTTTTCTTGAGTTGTGATTATATGTTTGAAAGAAAGAATTAC	TGCAGAACAAAATCACTGCTTGAAAACGTTTTCTTGAGTTGTGATTATATGTTTGAAAGAAAGAATTAC	TGCAGAACAAAATCACTGCTTGAAAACGTTTTCTTGAGTTGTGATTATATGTTTGAAAGAAAGAATTAC	JJMO01000122.1_chromosome_6_Vr06	2160276	1	1.51560e-28	TGCAGAACAAAATCACTGCTTGAAAACGTTTACTTGAGTTGTGATTATATGTTTGAAAGAAAGAATTAC	31:T>A	T	A	TT	TA	AA	31	0.996575	0.676976	0.670103	0.329897	0.323024	0.347079	0.437359	0.44213	0.439744	49.5401	48.6868	0.995238	6202066	6202066-31	66	0.496564	AA	TT	AA	TT	TT	TT	AA	TA	AA	AA	TT	AA	TA	TT	AA	AA
SNP0719	6194315|F|0-15:C>T-15:C>T	6194315	TGCAGTTTTCTTGCACCTGAAATGTCCCTTGCATGATATTTACAGATCGGAAGAGCGGTTCAGCAGGAA	TGCAGTTTTCTTGCACCTGAAATGTCCCTTGCATGATATTTACAGATCGGAAGAGCGGTTCAGCAGGAA	TGCAGTTTTCTTGCACCTGAAATGTCCCTTGCATGATATTTAC	JJMO01000122.1_chromosome_6_Vr06	2206194	1	1.91304e-14	TGCAGTTTTCTTGCATCTGAAATGTCCCTTGCATGATATTTACAGATCGGAAGAGCGGTTCAGCAGGAA	15:C>T	C	T	CC	CT	TT	15	0.986301	0.513889	0.784722	0.215278	0.486111	0.298611	0.499614	0.337867	0.41874	37.1205	43.1672	0.988889	6194315	6194315-15	52.8	0.364583	TT	CC	TT	TT	CC	CC	TT	TT	TT	TT	CT	TT	CT	CC	TT	TT
SNP0720	6178335|F|0-9:T>G-9:T>G	6178335	TGCAGAAGGTGCTAGTATAATTAGTACATTAGTTCACAGAAATTTGTGCAGTCTAGTTATGAATAGATT	TGCAGAAGGTGCTAGTATAATTAGTACATTAGTTCACAGAAATTTGTGCAGTCTAGTTATGAATAGATT	TGCAGAAGGTGCTAGTATAATTAGTACATTAGTTCACAGAAATTTGTGCAGTCTAGTTATGAATAGATT	JJMO01000122.1_chromosome_6_Vr06	2206234	1	4.21392e-29	TGCAGAAGGGGCTAGTATAATTAGTACATTAGTTCACAGAAATTTGTGCAGTCTAGTTATGAATACATT	9:T>G	T	G	TT	TG	GG	9	0.986301	0.5	0.760417	0.239583	0.5	0.260417	0.5	0.364366	0.432183	7.80282	9.23642	0.965079	6178335	6178335-9	10.9	0.369792	GG	TT	GG	GG	TT	TT	GG	GG	GG	GG	TG	GG	TG	TT	GG	GG
SNP0721	6181203|F|0-28:A>G-28:A>G	6181203	TGCAGGAACCATATTTTCGTTGTCTTTGATCTCACTAGTTCCATCAGCATAAAAGTAAAGGCAACTGAT	TGCAGGAACCATATTTTCGTTGTCTTTGATCTCACTAGTTCCATCAGCATAAAAGTAAAGGCAACTGAT	TGCAGGAACCATATTTTCGTTGTCTTTGATCTCACTAGTTCCATCAGCATAAAAGTAAAGGCAACTGAT	JJMO01000122.1_chromosome_6_Vr06	2251450	1	4.24384e-24	TGCAGGAACCATATTTTCGTTGTCTTTGGTCTCTCCAGTTCCATCAGCATAAAAGTAAAGGCAACTGAT	28:A>G	A	G	AA	AG	GG	28	1	0.767123	0.5	0.5	0.232877	0.267123	0.35729	0.5	0.428645	15.3931	14.986	0.966667	6181203	6181203-28	19.2	0.366438	AA	GG	AA	AA	GG	GG	AA	AG	AA	AA	AG	AA	AG	GG	AA	AA
SNP0722	6158012|F|0-66:G>A-66:G>A	6158012	TGCAGCATTGTCTGATTTTATACCAATTAGACCAAATGGTGCACCTAAAGCTGTTTTGGCACTCAGGAA	TGCAGCATTGTCTGATTTTATACCAATTAGACCAAATGGTGCACCTAAAGCTGTTTTGGCACTCAGGAA	TGCAGCATTGTCTGATTTTATACCAATTAGACCAAATGGTGCACCTAAAGCTGTTTTGGCACTCAGGAA	JJMO01000122.1_chromosome_6_Vr06	2251999	1	1.96055e-27	TGCAGCATTGTCTGATTTTATACCAATTAGACCAAATGGTGCACCTAAAGCTGTTTTGGCACTCAGAGG	66:G>A	G	A	GG	GA	AA	66	0.986301	0.743056	0.489583	0.510417	0.256944	0.232639	0.381848	0.499783	0.440815	4.73684	4.59709	0.948718	6158012	6158012-66	5.7	0.373264	GG	AA	GG	GG	AA	AA	GG	GA	GG	GG	GA	GG	GA	AA	GG	GG
SNP0723	6181161|F|0-18:C>T-18:C>T	6181161	TGCAGGAAACAAGAAAATCATATCCCAAATCAAATGCAATCGAAAGAGATTTGGATGTTGAGAAGCAAC	TGCAGGAAACAAGAAAATCATATCCCAAATCAAATGCAATCGAAAGAGATTTGGATGTTGAGAAGCAAC	TGCAGGAAACAAGAAAATCATATCCCAAATCAAATGCAATCGAAAGAGATTTGGATGTTGAGAAGCAAC	JJMO01000122.1_chromosome_6_Vr06	2313198	1	4.21392e-29	TGCAGGAAACAAGAAAATTATATCCCAAATCAAATGCAATCGAAAGAGATTTGGATGTTGAGAAGCAAC	18:C>T	C	T	CC	CT	TT	18	0.996575	0.491409	0.804124	0.195876	0.508591	0.295533	0.499852	0.315018	0.407435	40.3102	40.497	0.995238	6181161	6181161-18	52.1	0.343643	TT	CC	TT	TT	CC	CC	TT	TT	TT	TT	CT	TT	CT	CC	TT	TT
SNP0724	6153564|F|0-57:C>T-57:C>T	6153564	TGCAGAAACCACAGAGAATAGCTTGGAGAAGATCAAGCGTCAACTCGCATCCGCTTCCGGTAGAAACTT	TGCAGAAACCACAGAGAATAGCTTGGAGAAGATCAAGCGTCAACTCGCATCCGCTTCCGGTAGAAACTT	TGCAGAAACCACAGAGAATAGCTTGGAGAAGATCAAGCGTCAACTCGCATCCGCTTCCGGTAGAAACTT	JJMO01000122.1_chromosome_6_Vr06	2329851	1	4.21392e-29	TGCAGAAACCACAGAGAATAGCTTGGAGAAGATCAAGCGTCAACTCGCATCCGCTTCTGGTAGAAACTT	57:C>T	C	T	CC	CT	TT	57	1	0.472603	0.804795	0.195205	0.527397	0.277397	0.498499	0.314201	0.40635	9.34653	11.2853	0.963492	6153564	6153564-57	13.5	0.333904	TT	CC	TT	TT	CC	CC	TT	TT	TT	TT	CT	TT	CT	CC	TT	TT
SNP0725	15688985|F|0-27:G>A-27:G>A	15688985	TGCAGCCTCAGCAGCTTCAGCAGTCTCGGATAGTTTATCTGCTATATCTTTACAGATCGGAAGAGCGGT	TGCAGCCTCAGCAGCTTCAGCAGTCTCGGATAGTTTATCTGCTATATCTTTACAGATCGGAAGAGCGGT	TGCAGCCTCAGCAGCTTCAGCAGTCTCGGATAGTTTATCTGCTATATCTTTAC	JJMO01000122.1_chromosome_6_Vr06	2334488	1	7.65808e-20	TGCAGCCTCAGCAGCTTCAGCAGTCTCAGATAGTTTATCTGCTATATCTTTACAGATCGGAAGAGCGGT	27:G>A	G	A	GG	GA	AA	27	1	0.506849	0.811644	0.188356	0.493151	0.318493	0.499906	0.305756	0.402831	64.1055	77.9444	0.985714	15688985	15688985-27	95.2	0.347603	AA	GG	AA	AA	GG	GG	AA	AA	AA	AA	GA	AA	GA	GG	AA	AA
SNP0726	6194212|F|0-10:G>C-10:G>C	6194212	TGCAGTGAGAGGTTGCTCAGTTTCTGTGTGGAGTAAGGAGATTACAGATCGGAAGAGCGGTTCAGCAGG	TGCAGTGAGAGGTTGCTCAGTTTCTGTGTGGAGTAAGGAGATTACAGATCGGAAGAGCGGTTCAGCAGG	TGCAGTGAGAGGTTGCTCAGTTTCTGTGTGGAGTAAGGAGATTAC	JJMO01000122.1_chromosome_6_Vr06	2355223	2	1.55280e-15	TGCAGTGAGACGTTGCTCAGTTTCTGTGTGGAGTAAGGAGATTACAGATCGGAAGAGCGGTTCAGCAGG	10:G>C	G	C	GG	GC	CC	10	1	0.520548	0.808219	0.191781	0.479452	0.328767	0.499156	0.310002	0.404579	127.794	81.7331	0.990476	6194212	6194212-10	132.2	0.356164	CC	GG	CC	CC	GG	GG	CC	CC	CC	CC	GC	CC	GC	GG	CC	CC
SNP0727	6213561|F|0-44:G>C-44:G>C	6213561	TGCAGGTTACGCCAAAGGTGTTCCACTGGCTATACAGGTGATAGGCTCTGACTTAGCTAATCTTCATGA	TGCAGGTTACGCCAAAGGTGTTCCACTGGCTATACAGGTGATAGGCTCTGACTTAGCTAATCTTCATGA	TGCAGGTTACGCCAAAGGTGTTCCACTGGCTATACAGGTGATAGGCTCTGACTTAGCTAATCTTCATGA	JJMO01000122.1_chromosome_6_Vr06	2359163	1	1.96055e-27	TGCAGGTTACGCCAAAGGTGTTCCACTGGCTATACAGGTGATAGCCTCTGACTTAGCTAATCTTCATGA	44:G>C	G	C	GG	GC	CC	44	0.972603	0.760563	0.450704	0.549296	0.239437	0.211268	0.364213	0.49514	0.429677	4.49515	4.94086	0.949838	6213561	6213561-44	5.6	0.34507	GG	CC	GG	GG	CC	CC	GG	GG	GG	GG	GC	GG	GC	CC	GG	GG
SNP0728	6189101|F|0-32:G>T-32:G>T	6189101	TGCAGACTCCATTGAAGAACTATATCGGAGGTGGGTAGAGTTCGATAACCTTCTTCCACGACGGTCTAC	TGCAGACTCCATTGAAGAACTATATCGGAGGTGGGTAGAGTTCGATAACCTTCTTCCACGACGGTCTAC	TGCAGACTCCATTGAAGAACTATATCGGAGGTGGGTAGAGTTCGATAACCTTCTTCCACGACGGTCTAC	JJMO01000122.1_chromosome_6_Vr06	2380734	1	4.21392e-29	TGCAGACTCCATTGAAGAACTATATCGGAGGTTGGTAGAGTTCGATAACCTTCTTCCACGACGGTCTAC	32:G>T	G	T	GG	GT	TT	32	1	0.530822	0.756849	0.243151	0.469178	0.287671	0.4981	0.368057	0.433078	21.1938	24.5314	0.980952	6189101	6189101-32	29.7	0.386986	TT	GG	TT	TT	GG	GG	TT	GT	TT	TT	GT	TT	GT	GG	TT	TT
SNP0729	6158470|F|0-26:C>T-26:C>T	6158470	TGCAGCCGGATGTCCAACCATTTGATCCACCAACTCCGATAAAACCTTGCCATGAGTGGGGAAATAGCA	TGCAGCCGGATGTCCAACCATTTGATCCACCAACTCCGATAAAACCTTGCCATGAGTGGGGAAATAGCA	TGCAGCCGGATGTCCAACCATTTGATCCACCAACTCCGATAAAACCTTGCCATGAGTGGGGAAATAGCA	JJMO01000122.1_chromosome_6_Vr06	2386872	1	4.21392e-29	TGCAGCCGGATGTCCAACCATTTGATTCACCAACTCCGATAAAACCTTGCCATGAGTGGGGAAATAGCA	26:C>T	C	T	CC	CT	TT	26	1	0.496575	0.770548	0.229452	0.503425	0.267123	0.499977	0.353608	0.426792	13.673	13.8944	0.984127	6158470	6158470-26	17.4	0.363014	TT	CC	TT	TT	CC	CC	TT	TT	TT	TT	CT	TT	CT	CC	TT	TT
SNP0730	6200687|F|0-10:C>G-10:C>G	6200687	TGCAGCAACTCTTATCATCATCAAACAACAATTTGGTCACAAAAACAGTATTACAGATCGGAAGAGCGG	TGCAGCAACTCTTATCATCATCAAACAACAATTTGGTCACAAAAACAGTATTACAGATCGGAAGAGCGG	TGCAGCAACTCTTATCATCATCAAACAACAATTTGGTCACAAAAACAGTATTAC	JJMO01000122.1_chromosome_6_Vr06	2393550	1	2.20265e-20	TGCAGCAACTGTTATCATCATCAAACAACAATTTGGTCACAAAAACAGTATTACAGATCGGAAGAGCGG	10:C>G	C	G	CC	CG	GG	10	1	0.547945	0.756849	0.243151	0.452055	0.304795	0.495403	0.368057	0.43173	50.7131	65.4889	0.985714	6200687	6200687-10	77.1	0.395548	GG	CC	GG	GG	CC	CC	GG	GG	GG	GG	CG	GG	CG	CC	GG	GG
SNP0731	6154462|F|0-36:T>C-36:T>C	6154462	TGCAGAATTCTCTTCGGAGTTGCCTCTGCAAAACCATGTTGCTTCTATTATTTTTATTTGCAGTTTATA	TGCAGAATTCTCTTCGGAGTTGCCTCTGCAAAACCATGTTGCTTCTATTATTTTTATTTGCAGTTTATA	TGCAGAATTCTCTTCGGAGTTGCCTCTGCAAAACCATGTTGCTTCTATTATTTTTATTTGCAGTTTATA	JJMO01000122.1_chromosome_6_Vr06	2436767	1	4.21392e-29	TGCAGAATTCTCTTCGGAGTTGCCTCTGCAAAACCACGTTGCTTCTATTATTTTTATTTGCAGTTTATA	36:T>C	T	C	TT	TC	CC	36	0.979452	0.56993	0.692308	0.307692	0.43007	0.262238	0.49022	0.426036	0.458128	4.80426	4.90714	0.957143	6154462	6154462-36	6.1	0.438811	CC	TT	CC	CC	TT	TT	CC	TC	CC	CC	TC	CC	TC	TT	CC	CC
SNP0732	6190227|F|0-31:T>C-31:T>C	6190227	TGCAGATGCAGCTTATGGTCAAGCTGGTATATCACTTTCTCTCTTTTGTCATCATGCATCCATGATGCC	TGCAGATGCAGCTTATGGTCAAGCTGGTATATCACTTTCTCTCTTTTGTCATCATGCATCCATGATGCC	TGCAGATGCAGCTTATGGTCAAGCTGGTATATCACTTTCTCTCTTTTGTCATCATGCATCCATGATGCC	JJMO01000122.1_chromosome_6_Vr06	2465466	1	4.24384e-24	TGCAGATGCAGCTTATGGTCAAGCTGGTATACCACTTTCTCTTTTTTCTCATCATGCATCCATGATGCC	31:T>C	T	C	TT	TC	CC	31	0.996575	0.721649	0.587629	0.412371	0.278351	0.309278	0.401743	0.484642	0.443193	30.9429	26.8273	0.98254	6190227	6190227-31	37.9	0.43299	TT	CC	TT	TT	CC	CC	TT	TC	TT	TT	TC	TT	TC	CC	TT	TT
SNP0733	6213845|F|0-52:A>G-52:A>G	6213845	TGCAGGTTACATAAATGCAAAATGCTCAGAGAACTGCAATGACAAACTTCAAACTTGATTGTTATATTG	TGCAGGTTACATAAATGCAAAATGCTCAGAGAACTGCAATGACAAACTTCAAACTTGATTGTTATATTG	TGCAGGTTACATAAATGCAAAATGCTCAGAGAACTGCAATGACAAACTTCAAACTTGATTGTTATATTG	JJMO01000122.1_chromosome_6_Vr06	2598907	1	4.21392e-29	TGCAGGTTACATAAATGCAAAATGCTCAGAGAACTGCAATGACAAACTTCAAGCTTGATTGTTATATTG	52:A>G	A	G	AA	AG	GG	52	0.965753	0.425532	0.776596	0.223404	0.574468	0.202128	0.488909	0.34699	0.417949	3.79412	4.85113	0.931271	6213845	6213845-52	5.4	0.324468	GG	AA	GG	NN	AA	AA	GG	GG	GG	GG	AG	GG	GG	AA	GG	GG
SNP0735	6182979|F|0-61:A>T-61:A>T	6182979	TGCAGTTAGCGCCTTTGCAGCTATTCCATACGCACTGCAAATAATAAAGCAAACTTTCAACAAAGCAAT	TGCAGTTAGCGCCTTTGCAGCTATTCCATACGCACTGCAAATAATAAAGCAAACTTTCAACAAAGCAAT	TGCAGTTAGCGCCTTTGCAGCTATTCCATACGCACTGCAAATAATAAAGCAAACTTTCAACAAAGCAAT	JJMO01000122.1_chromosome_6_Vr06	2606166	1	1.96055e-27	TGCAGTTAGCGCCTTTGCAGCTATTCCATACGCACTGCAAATAATAAAGCAAACTTTCAACTAAGCAAT	61:A>T	A	T	AA	AT	TT	61	0.993151	0.475862	0.758621	0.241379	0.524138	0.234483	0.498835	0.366231	0.432533	5.54255	6.35849	0.944444	6182979	6182979-61	7.4	0.358621	AA	TT	TT	TT	TT	TT	AA	AT	AA	AA	TT	AA	AT	TT	AA	AT
SNP0738	6196188|F|0-26:A>G-26:A>G	6196188	TGCAGTACCCTCCATTTTGTACATTGACTGGTAGTGTTGAATACATATGCTTCACTATCCTAAATTCTT	TGCAGTACCCTCCATTTTGTACATTGACTGGTAGTGTTGAATACATATGCTTCACTATCCTAAATTCTT	TGCAGTACCCTCCATTTTGTACATTGACTGGTAGTGTTGAATACATATGCTTCACTATCCTAAATTCTT	JJMO01000122.1_chromosome_6_Vr06	2683573	1	4.21392e-29	TGCAGTACCCTCCATTTTGTACATTGGCTGGTAGTGTTGAATACATATGCTTCACTATCCTAAATTCTT	26:A>G	A	G	AA	AG	GG	26	0.989726	0.487889	0.813149	0.186851	0.512111	0.301038	0.499707	0.303876	0.401791	35.9282	47.4405	0.990476	6196188	6196188-26	55.9	0.33737	GG	AA	GG	GG	AG	AA	GG	GG	GG	GG	AG	GG	AG	AA	GG	GG
SNP0739	6182652|F|0-25:C>A-25:C>A	6182652	TGCAGTGAGAACTTCAAATTCTCTGCTCTTTCTCTCTTTTGTATGTATTGGAAAGAAAAATGTCTGTCA	TGCAGTGAGAACTTCAAATTCTCTGCTCTTTCTCTCTTTTGTATGTATTGGAAAGAAAAATGTCTGTCA	TGCAGTGAGAACTTCAAATTCTCTGCTCTTTCTCTCTTTTGTATGTATTGGAAAGAAAAATGTCTGTCA	JJMO01000122.1_chromosome_6_Vr06	3294298	1	4.21392e-29	TGCAGTGAGAACTTCAAATTCTCTGATCTTTCTCTCTTTTGTATGTATTGGAAAGAAAAATGTCTGTCA	25:C>A	C	A	CC	CA	AA	25	1	0.976027	0.0924657	0.907534	0.0239726	0.0684932	0.0467958	0.167832	0.107314	14.4223	9.69697	0.990476	6182652	6182652-25	15	0.0582192	CC	CC	CC	CC	CC	CC	CC	CA	CC	CC	CC	CC	CC	CC	CC	CC
SNP0740	6155787|F|0-16:G>C-16:G>C	6155787	TGCAGATACATCTGCTGTGATGCATTTTGATGGAGGGTGTACAAATCTATGGCTTCTGCTTCTTCTCTA	TGCAGATACATCTGCTGTGATGCATTTTGATGGAGGGTGTACAAATCTATGGCTTCTGCTTCTTCTCTA	TGCAGATACATCTGCTGTGATGCATTTTGATGGAGGGTGTACAAATCTATGGCTTCTGCTTCTTCTCTA	JJMO01000122.1_chromosome_6_Vr06	3370834	1	4.21392e-29	TGCAGATACATCTGCTCTGATGCATTTTGATGGAGGGTGTACAAATTTATGGCTTCTGCTTCTTCTTCT	16:G>C	G	C	GG	GC	CC	16	1	0.941781	0.212329	0.787671	0.0582192	0.15411	0.109659	0.334491	0.222075	24.643	13.191	1	6155787	6155787-16	26	0.135274	GG	GC	GG	GG	GC	GG	GG	GG	GG	GG	GG	GG	GG	GC	GG	GG
SNP0741	6190364|F|0-17:G>A-17:G>A	6190364	TGCAGATTTTCGTCACTGCCAAAAGATGGCTTGGGAGTCAGCAGTTTGCTCAATGAACTACTCTATCAT	TGCAGATTTTCGTCACTGCCAAAAGATGGCTTGGGAGTCAGCAGTTTGCTCAATGAACTACTCTATCAT	TGCAGATTTTCGTCACTGCCAAAAGATGGCTTGGGAGTCAGCAGTTTGCTCAATGAACTACTCTATCAT	JJMO01000122.1_chromosome_6_Vr06	3393371	1	4.21392e-29	TGCAGATTTTCGTCACTACCAAAAGATGGCTTGGGAGTCAGCAGTTTGCTCAATGAACTACTCTATCAT	17:G>A	G	A	GG	GA	AA	17	1	0.910959	0.280822	0.719178	0.0890411	0.191781	0.162226	0.403922	0.283074	33.226	23	0.995238	6190364	6190364-17	36.6	0.184932	AA	GG	GG	GG	GG	GG	GG	GA	GG	GA	GG	GG	GA	GG	GG	GA
SNP0742	6183069|F|0-65:T>C-65:T>C	6183069	TGCAGTTCTATAATCTTCAATTTTGCATTTTATTTTTCATCATGCACTGGCTTATTCTGCTAAATTCTT	TGCAGTTCTATAATCTTCAATTTTGCATTTTATTTTTCATCATGCACTGGCTTATTCTGCTAAATTCTT	TGCAGTTCTATAATCTTCAATTTTGCATTTTATTTTTCATCATGCACTGGCTTATTCTGCTAAATTCTT	JJMO01000122.1_chromosome_6_Vr06	3397660	1	4.21392e-29	TGCAGTTCTATAATCTTCAATTTTGCATTTTATTTTTCATCATGCACTGGCTTATTCTGCTAAATCTTT	65:T>C	T	C	TT	TC	CC	65	0.989726	0.923875	0.214533	0.785467	0.0761246	0.138408	0.140659	0.337017	0.238838	5.66492	3.7037	0.969256	6183069	6183069-65	6	0.145329	TT	TT	TT	TT	TC	TT	TT	TT	TT	TT	TT	TT	TT	TT	TT	TT
SNP0745	6196454|F|0-46:G>A-46:G>A	6196454	TGCAGTTATCCATGATAATAGAAAAGTCAAGGGGCCAGGGAAGAATGGGAGTTTCAGAAAGTTATCACA	TGCAGTTATCCATGATAATAGAAAAGTCAAGGGGCCAGGGAAGAATGGGAGTTTCAGAAAGTTATCACA	TGCAGTTATCCATGATAATAGAAAAGTCAAGGGGCCAGGGAAGAATGGGAGTTTCAGAAAGTTATCACA	JJMO01000122.1_chromosome_6_Vr06	3400746	1	1.96055e-27	TGCAGTTATCCATGATAATAGAAAAGTCAAGGGGCCAGGGAAGAATAGGAGTTTCAGAAAGTTATCACA	46:G>A	G	A	GG	GA	AA	46	1	0.287671	0.907534	0.0924658	0.712329	0.195205	0.409833	0.167832	0.288832	24.6182	18.6475	1	6196454	6196454-46	23.9	0.190068	GG	AA	AA	AA	AA	AA	AA	GA	AA	GA	AA	AA	GA	AA	AA	GA
SNP0747	6180093|F|0-27:A>T-27:A>T	6180093	TGCAGCATAATTACAATCCTCCATGACACTTTTACTTGGTGGCCTGTGCAATTACTTTACTCAATGAAC	TGCAGCATAATTACAATCCTCCATGACACTTTTACTTGGTGGCCTGTGCAATTACTTTACTCAATGAAC	TGCAGCATAATTACAATCCTCCATGACACTTTTACTTGGTGGCCTGTGCAATTACTTTACTCAATGAAC	JJMO01000122.1_chromosome_6_Vr06	3436797	1	4.21392e-29	TGCAGCATAATTACAATCCTCCATGACTCTTTTACTTGGTGGCCTGTGCAATTACTTTACTCAATGAAC	27:A>T	A	T	AA	AT	TT	27	1	0.931507	0.260274	0.739726	0.0684932	0.191781	0.127604	0.385063	0.256333	15.4264	9.72115	0.995238	6180093	6180093-27	16.9	0.164384	AA	AA	AA	AA	AT	AA	AA	AA	AA	AA	AA	AA	AA	AA	AA	AA
SNP0748	15678305|F|0-67:A>C-67:A>C	15678305	TGCAGCTATGCCGTGAAAGGAAGAAGTTTGTGAGACAAGCACTTGATGGGCGTTGCTCATTAGCAGCAG	TGCAGCTATGCCGTGAAAGGAAGAAGTTTGTGAGACAAGCACTTGATGGGCGTTGCTCATTAGCAGCAG	TGCAGCTATGCCGTGAAAGGAAGAAGTTTGTGAGACAAGCACTTGATGGGCGTTGCTCATTAGCAGCAG	JJMO01000122.1_chromosome_6_Vr06	3481406	1	4.21392e-29	TGCAGCTATGCCGTGAAAGGAAGAAGTTTGTGAGACAAGCACTTGATGGGCGTTGCTCATTAGCAGCCG	67:A>C	A	C	AA	AC	CC	67	0.989726	0.972318	0.103806	0.896194	0.0276817	0.0761246	0.0538308	0.186061	0.119946	7.20588	4.33333	0.995192	15678305	15678305-67	7.4	0.0657439	AA	AA	AA	AA	AA	AA	AA	AA	AA	AA	AA	AA	AA	AA	AA	AA
SNP0751	6162526|F|0-6:C>A-6:C>A	6162526	TGCAGTCTTTATAGCCACAGGACAAGATCCAGCACAAAATATTGAGAGTTCCCATTGCATAACCATGAT	TGCAGTCTTTATAGCCACAGGACAAGATCCAGCACAAAATATTGAGAGTTCCCATTGCATAACCATGAT	TGCAGTCTTTATAGCCACAGGACAAGATCCAGCACAAAATATTGAGAGTTCCCATTGCATAACCATGAT	JJMO01000122.1_chromosome_6_Vr06	3578863	1	4.21392e-29	TGCAGTATTTATAGCCACAGGACAAGATCCAGCACAAAATATTGAGAGTTCCCATTGCATAACCATGAT	6:C>A	C	A	CC	CA	AA	6	1	0.777397	0.547945	0.452055	0.222603	0.325342	0.346102	0.495403	0.420752	32.5333	26.375	0.990476	6162526	6162526-6	39.6	0.385274	CC	CC	AA	AA	CC	CC	AA	CA	CC	CC	AA	CA	CA	CC	AA	CA
SNP0752	6198394|F|0-50:G>A-50:G>A	6198394	TGCAGATGGCTTCTTATCCGAACAATAATTTCCTAAAGGATAAAATCAGAGCACAACCATCACATTTTT	TGCAGATGGCTTCTTATCCGAACAATAATTTCCTAAAGGATAAAATCAGAGCACAACCATCACATTTTT	TGCAGATGGCTTCTTATCCGAACAATAATTTCCTAAAGGATAAAATCAGAGCACAACCATCACATTTTT	JJMO01000122.1_chromosome_6_Vr06	3579121	1	1.96055e-27	TGCAGATGGCTTCTTATCCGAACAATAATTTCCTAAAGGATAAAATCAGAACACAACCATCACATTTTT	50:G>A	G	A	GG	GA	AA	50	1	0.561644	0.75	0.25	0.438356	0.311644	0.4924	0.375	0.4337	29.323	36.0966	0.990476	6198394	6198394-50	43.4	0.405822	GG	AA	AA	AA	AA	GG	AA	GA	GG	GG	AA	AA	GA	AA	AA	GA
SNP0754	6161824|F|0-51:T>A-51:T>A	6161824	TGCAGTAAGTGAGGTAATATGTCTTTTTTCCTATGCATATATCATATCAAATTGGTATTTTCTTGAGTC	TGCAGTAAGTGAGGTAATATGTCTTTTTTCCTATGCATATATCATATCAAATTGGTATTTTCTTGAGTC	TGCAGTAAGTGAGGTAATATGTCTTTTTTCCTATGCATATATCATATCAAATTGGTATTTTCTTGAGTC	JJMO01000122.1_chromosome_6_Vr06	3624631	1	1.96055e-27	TGCAGTAAGTGAGGTAATATGTCTTTTTTCCTATGCATATATCATATCAAAATGGTATTTTCTTGAGTC	51:T>A	T	A	TT	TA	AA	51	0.993151	0.396552	0.837931	0.162069	0.603448	0.234483	0.478597	0.271605	0.375101	13.8471	19.1079	0.990476	6161824	6161824-51	21.4	0.27931	TT	AA	AA	AA	AA	TT	AA	TA	TT	TT	AA	AA	AA	AA	AA	AA
SNP0755	6156025|F|0-7:C>A-7:C>A	6156025	TGCAGATCGAAGGAGCTTTCGTCCAGGGCTTAGGATTTTTCATGCTTGAAGAGTACGAAACAAATCTCG	TGCAGATCGAAGGAGCTTTCGTCCAGGGCTTAGGATTTTTCATGCTTGAAGAGTACGAAACAAATCTCG	TGCAGATCGAAGGAGCTTTCGTCCAGGGCTTAGGATTTTTCATGCTTGAAGAGTACGAAACAAATCTCG	JJMO01000122.1_chromosome_6_Vr06	3624993	1	1.17995e-24	TGCAGATAGAAGGAGCTTTTGTCCAGGGCTTAGGATTTTTCATGCTTGAAGAGTACGAAACAAATCTAG	7:C>A	C	A	CC	CA	AA	7	0.993151	0.713793	0.57931	0.42069	0.286207	0.293103	0.408585	0.48742	0.448002	11.6517	11.3724	0.950794	6156025	6156025-7	14.8	0.432759	CC	AA	CC	CC	AA	CC	AA	CC	CC	CC	CA	AA	CA	AA	AA	CA
SNP0756	6205733|F|0-22:C>A-22:C>A	6205733	TGCAGCTGCATAATTTCAGCTGCTTGTGTTTCAGTTTTCAGTAACAGAACAGAAGAAAAGCTTACAGAT	TGCAGCTGCATAATTTCAGCTGCTTGTGTTTCAGTTTTCAGTAACAGAACAGAAGAAAAGCTTACAGAT	TGCAGCTGCATAATTTCAGCTGCTTGTGTTTCAGTTTTCAGTAACAGAACAGAAGAAAAGCTTAC	JJMO01000122.1_chromosome_6_Vr06	3628597	1	1.07506e-24	TGCAGCTGCATAATTTCAGCTGATTGTGTTTCAGTTTTCAGTAACAGAACAGAAGAAAAGCTTACAGAT	22:C>A	C	A	CC	CA	AA	22	0.982877	0.797909	0.463415	0.536585	0.202091	0.261324	0.3225	0.497323	0.409911	62.9383	61.4925	0.985714	6205733	6205733-22	78.4	0.332753	CC	AA	CC	CC	AA	CC	AA	CC	CC	CC	CA	AA	CC	AA	AA	CC
SNP0758	6195516|F|0-9:C>T-9:C>T	6195516	TGCAGCATGCCTACAAGTTATAACCACAATTTTCCCCCACAAACTATTATGCAGAAGAAATTGAATTGA	TGCAGCATGCCTACAAGTTATAACCACAATTTTCCCCCACAAACTATTATGCAGAAGAAATTGAATTGA	TGCAGCATGCCTACAAGTTATAACCACAATTTTCCCCCACAAACTATTATGCAGAAGAAATTGAATTGA	JJMO01000122.1_chromosome_6_Vr06	3635876	1	4.21392e-29	TGCAGCATGTCTACAAGTTATAACCACAATTTTTCCCCCCAAACTATTATGCAGAAGAAATTGAATTGA	9:C>T	C	T	CC	CT	TT	9	1	0.712329	0.585616	0.414384	0.287671	0.297945	0.409833	0.48534	0.447586	17.7932	16.9536	0.955556	6195516	6195516-9	22.5	0.436644	CT	CC	TT	TT	CC	CC	CC	CT	CC	CT	CT	CC	TT	CC	CC	TT
SNP0761	6194261|F|0-9:G>C-9:G>C	6194261	TGCAGTTCAGTGAGAGACTCATATATTGATTTACAGATCGGAAGAGCGGTTCAGCAGGAATGCCGAGAC	TGCAGTTCAGTGAGAGACTCATATATTGATTTACAGATCGGAAGAGCGGTTCAGCAGGAATGCCGAGAC	TGCAGTTCAGTGAGAGACTCATATATTGATTTAC	JJMO01000122.1_chromosome_6_Vr06	3730576	1	1.05964e-09	TGCAGTTCACTGAGAGACTCATATATTGATTTACAGATCGGAAGAGCGGTTCAGCAGGAATGCCGAGAC	9:G>C	G	C	GG	GC	CC	9	1	0.808219	0.482877	0.517123	0.191781	0.291096	0.310002	0.499414	0.404708	44.7983	38.8466	1	6194261	6194261-9	54.8	0.337329	GC	GG	CC	CC	GG	GG	GG	GC	CC	GG	GC	GG	GC	GG	GG	CC
SNP0762	6202151|F|0-63:A>G-63:A>G	6202151	TGCAGCATTCTGGCCTGATATCCATGGACGTATCATATTTGCATTAGTGATCTCACAGCTTCTATTACA	TGCAGCATTCTGGCCTGATATCCATGGACGTATCATATTTGCATTAGTGATCTCACAGCTTCTATTACA	TGCAGCATTCTGGCCTGATATCCATGGACGTATCATATTTGCATTAGTGATCTCACAGCTTCTATTACA	JJMO01000122.1_chromosome_6_Vr06	3785618	1	2.53613e-26	TGCAGCATTCTGGCCTGATATCCATGGACGTATCATATTTGCATTAGTGATCTCACAGCTTCTGTTACA	63:A>G	A	G	AA	AG	GG	63	1	0.308219	0.90411	0.0958904	0.691781	0.212329	0.42644	0.173391	0.299916	35.5118	44.8658	0.995238	6202151	6202151-63	51.4	0.202055	AG	GG	GG	GG	GG	AA	GG	AG	GG	AG	GG	GG	GG	GG	GG	GG
SNP0763	6185339|F|0-53:T>C-53:T>C	6185339	TGCAGCACTCTCATACTCTTGGTTGTAGACATTTATTATCTGCCATCAGATATTGTTACAGATCGGAAG	TGCAGCACTCTCATACTCTTGGTTGTAGACATTTATTATCTGCCATCAGATATTGTTACAGATCGGAAG	TGCAGCACTCTCATACTCTTGGTTGTAGACATTTATTATCTGCCATCAGATATTGTTAC	JJMO01000122.1_chromosome_6_Vr06	3785684	1	1.98655e-21	TGCAGCACTCTCATACTCTTGGTTGTAGACATTTATTATCTGCCATCAGATATCGTTACAGATCGGAAG	53:T>C	T	C	TT	TC	CC	53	0.993151	0.47931	0.817241	0.182759	0.52069	0.296552	0.499144	0.298716	0.39893	21.7316	26.6416	0.990476	6185339	6185339-53	32.1	0.331034	TC	CC	CC	CC	CC	TT	CC	TT	CC	TC	CC	CC	TC	CC	CC	TC
SNP0764	6157011|F|0-53:C>T-53:C>T	6157011	TGCAGCACTCTCATACTCTTGGTTGTAGACATTTATTATCTGCCATCAGATATCGTTAATTACAGATCG	TGCAGCACTCTCATACTCTTGGTTGTAGACATTTATTATCTGCCATCAGATATCGTTAATTACAGATCG	TGCAGCACTCTCATACTCTTGGTTGTAGACATTTATTATCTGCCATCAGATATCGTTAATTAC	JJMO01000122.1_chromosome_6_Vr06	3785684	1	2.84326e-25	TGCAGCACTCTCATACTCTTGGTTGTAGACATTTATTATCTGCCATCAGATATTGTTAATTACAGATCG	53:C>T	C	T	CC	CT	TT	53	0.989726	0.809689	0.411765	0.588235	0.190311	0.221453	0.308186	0.484429	0.396308	9.50729	3.97386	0.944444	6157011	6157011-53	9.3	0.301038	CT	CC	CC	CC	CC	TT	CC	TT	CC	CT	CC	CC	CC	CC	CC	TT
SNP0766	6182051|F|0-15:C>T-15:C>T	6182051	TGCAGTAACATAAGGCGATGGCTGCAAGTCTTGTAATACAAAATCAACTAGTGTAAGAAAGGTGTCAGC	TGCAGTAACATAAGGCGATGGCTGCAAGTCTTGTAATACAAAATCAACTAGTGTAAGAAAGGTGTCAGC	TGCAGTAACATAAGGCGATGGCTGCAAGTCTTGTAATACAAAATCAACTAGTGTAAGAAAGGTGTCAGC	JJMO01000122.1_chromosome_6_Vr06	3836012	1	1.96055e-27	TGCAGTAACATAAGGTGATGGCTGCAAGTCTTGTAATACAAAATCAACTAGTGTAAGAAAGGTGTCAGC	15:C>T	C	T	CC	CT	TT	15	0.972603	0.570423	0.728873	0.271127	0.429577	0.299296	0.490081	0.395234	0.442658	16.2679	8.29677	0.964744	6182051	6182051-15	15.2	0.420775	CT	TT	TT	CT	TT	CT	TT	CC	CC	CT	CT	TT	CT	TT	TT	CT
SNP0767	6203539|F|0-19:A>G-19:A>G	6203539	TGCAGTCATCTTCAAGGTCAATTTCATCCCAACAGCACCATCTTTAGCTTACAGATCGGAAGAGCGGTT	TGCAGTCATCTTCAAGGTCAATTTCATCCCAACAGCACCATCTTTAGCTTACAGATCGGAAGAGCGGTT	TGCAGTCATCTTCAAGGTCAATTTCATCCCAACAGCACCATCTTTAGCTTAC	JJMO01000122.1_chromosome_6_Vr06	3840010	1	2.65936e-19	TGCAGTCATCTTCAAGGTCGTTTTCATCCCAATAGCAGCATCTTTAGCTTACAGATCGGAAGAGCGGTT	19:A>G	A	G	AA	AG	GG	19	0.989726	0.961938	0.16609	0.83391	0.0380623	0.128028	0.0732271	0.277008	0.175118	77.4469	21.6191	1	6203539	6203539-19	77.9	0.102076	AA	AA	AA	AA	AA	AA	AA	AA	AA	AA	AA	AA	AG	AA	AA	AG
SNP0768	6203539|F|0-29:C>T-29:C>T	6203539	TGCAGTCATCTTCAAGGTCAATTTCATCCCAACAGCACCATCTTTAGCTTACAGATCGGAAGAGCGGTT	TGCAGTCATCTTCAAGGTCAATTTCATCCCAACAGCACCATCTTTAGCTTACAGATCGGAAGAGCGGTT	TGCAGTCATCTTCAAGGTCAATTTCATCCCAACAGCACCATCTTTAGCTTAC	JJMO01000122.1_chromosome_6_Vr06	3840010	1	2.65936e-19	TGCAGTCATCTTCAAGGTCAATTTCATCCTAATAGCAGCATCTTTAGCTTACAGATCGGAAGAGCGGTT	29:C>T	C	T	CC	CT	TT	29	0.989726	0.961938	0.186851	0.813149	0.0380623	0.148789	0.0732271	0.303876	0.188551	77.4469	19	1	6203539	6203539-29	77.8	0.112457	CC	CC	CC	CC	CC	CT	CC	CC	CC	CC	CC	CC	CT	CC	CC	CT
SNP0770	15689732|F|0-18:A>G-18:A>G	15689732	TGCAGCTACCCAGACATAACTGTGCTCAAAGATACAAAAATTCAATTACAGATCGGAAGAGCGGTTCAG	TGCAGCTACCCAGACATAACTGTGCTCAAAGATACAAAAATTCAATTACAGATCGGAAGAGCGGTTCAG	TGCAGCTACCCAGACATAACTGTGCTCAAAGATACAAAAATTCAATTAC	JJMO01000122.1_chromosome_6_Vr06	4317966	1	1.10471e-17	TGCAGCTACCCAGACATAGCTGTGCTCAAAGATACAAAAATTCAATTACAGATCGGAAGAGCGGTTCAG	18:A>G	A	G	AA	AG	GG	18	1	0.965753	0.0993151	0.900685	0.0342466	0.0650685	0.0661475	0.178903	0.122525	101.074	61.093	0.995238	15689732	15689732-18	103.6	0.0667808	AA	AA	AA	AA	AA	AA	AA	AA	AA	AA	AA	AA	AA	AA	AA	AA
SNP0771	6162737|F|0-9:C>T-9:C>T	6162737	TGCAGAAAACAGATAACTAATGTTCAAGAGCTTGTTCATCTCAACAGTTTGTTTGGTATTTAGCATAAA	TGCAGAAAACAGATAACTAATGTTCAAGAGCTTGTTCATCTCAACAGTTTGTTTGGTATTTAGCATAAA	TGCAGAAAACAGATAACTAATGTTCAAGAGCTTGTTCATCTCAACAGTTTGTTTGGTATTTAGCATAAA	JJMO01000122.1_chromosome_6_Vr06	4318163	1	4.21392e-29	TGCAGAAAATAGATAACTAATGTTCAAGAGCTTGTTCATCTCAACAGTTTGTTTAGTATTTAGCATAAA	9:C>T	C	T	CC	CT	TT	9	1	0.965753	0.0821918	0.917808	0.0342466	0.0479452	0.0661475	0.150873	0.10851	8.75682	8.44444	0.995238	6162737	6162737-9	9.1	0.0582192	CC	CC	CC	CC	CC	CC	CC	CC	CC	CC	CC	CC	CC	CC	CC	CC
SNP0772	6187589|F|0-43:G>A-43:G>A	6187589	TGCAGCAACTGGTTATGATAATGCAACTTCAGATGTTCTGGTAGTTCATGTCTCTTTCAACCTATATAT	TGCAGCAACTGGTTATGATAATGCAACTTCAGATGTTCTGGTAGTTCATGTCTCTTTCAACCTATATAT	TGCAGCAACTGGTTATGATAATGCAACTTCAGATGTTCTGGTAGTTCATGTCTCTTTCAACCTATATAT	JJMO01000122.1_chromosome_6_Vr06	4338461	1	4.21392e-29	TGCAGCAACTGGTTATGATAATGCAACTTCAGATGTTCTGGTAATTCATGTCTCTTTCAACCTATATAT	43:G>A	G	A	GG	GA	AA	43	0.952055	0.960432	0.0719425	0.928058	0.0395683	0.0323741	0.0760054	0.133533	0.104769	4.23342	2.55556	0.984536	6187589	6187589-43	4.2	0.0557554	GG	GG	GG	GG	GG	GG	GG	GG	GG	GG	NN	GG	GG	GG	GG	GG
SNP0774	6190549|F|0-20:T>C-20:T>C	6190549	TGCAGCACTCAATACTGGAATGTTGTGATGGAAATCTGTCATAAGTATATCATCCGTGTGATTATTAGG	TGCAGCACTCAATACTGGAATGTTGTGATGGAAATCTGTCATAAGTATATCATCCGTGTGATTATTAGG	TGCAGCACTCAATACTGGAATGTTGTGATGGAAATCTGTCATAAGTATATCATCCGTGTGATTATTAGG	JJMO01000122.1_chromosome_6_Vr06	4417297	1	4.21392e-29	TGCAGCACTCAATACTGGAACGTTGTGATGGAAATCTGTCATAAGTATATCATCCGTGTGATTATTAGG	20:T>C	T	C	TT	TC	CC	20	1	0.633562	0.660959	0.339041	0.366438	0.294521	0.464323	0.448184	0.456254	15.9302	16.1331	0.957143	6190549	6190549-20	20.7	0.486301	TC	CC	TT	TT	CC	CC	TT	TC	TT	TC	TT	TT	TC	CC	TT	TC
SNP0775	6181607|F|0-26:G>C-26:G>C	6181607	TGCAGGCTCTGAAGGTGCATGCATGCGACTTTTCAATTGCATAATCGCTTTATTATTAGTGATTTAGTG	TGCAGGCTCTGAAGGTGCATGCATGCGACTTTTCAATTGCATAATCGCTTTATTATTAGTGATTTAGTG	TGCAGGCTCTGAAGGTGCATGCATGCGACTTTTCAATTGCATAATCGCTTTATTATTAGTGATTTAGTG	JJMO01000122.1_chromosome_6_Vr06	4430162	1	1.96055e-27	TGCAGGCTCTGAAGGTGCATGCATGCCACTTTTCAATTGCATAATCGCTTTATTATTAGTGATTTAGTG	26:G>C	G	C	GG	GC	CC	26	0.989726	0.640138	0.626298	0.373702	0.359862	0.266436	0.460722	0.468098	0.46441	6.1985	6.19841	0.933333	6181607	6181607-26	7.8	0.49308	GC	GG	CC	CC	GG	GG	CC	GG	CC	GC	CC	CC	GC	GG	CC	GC
SNP0776	6180880|F|0-8:G>A-8:G>A	6180880	TGCAGCTGGTGCTTGAACAGCATGGGATGTAACTCTAAATCCGGTGACTAAATTTTAGAACAAATATCC	TGCAGCTGGTGCTTGAACAGCATGGGATGTAACTCTAAATCCGGTGACTAAATTTTAGAACAAATATCC	TGCAGCTGGTGCTTGAACAGCATGGGATGTAACTCTAAATCCGGTGACTAAATTTTAGAACAAATATCC	JJMO01000122.1_chromosome_6_Vr06	4500648	1	4.21392e-29	TGCAGCTGATGCTTGAACAGCATGGGATGTAACTCTAAATCCGGTGACTAAATTTTAGAACAAATATCC	8:G>A	G	A	GG	GA	AA	8	1	0.640411	0.650685	0.349315	0.359589	0.291096	0.46057	0.454588	0.457579	15.4414	15.7174	0.961905	6180880	6180880-8	20	0.494863	GA	AA	GG	GG	AA	AA	GG	GA	GG	GA	GG	GG	GA	AA	GG	GA
SNP0777	6154790|F|0-40:A>G-40:A>G	6154790	TGCAGACTCACAGAAACAAAAAACTGTCATGGAGAAGGTGATTGGTGAAGGAGAAACAAAACAGTTAGA	TGCAGACTCACAGAAACAAAAAACTGTCATGGAGAAGGTGATTGGTGAAGGAGAAACAAAACAGTTAGA	TGCAGACTCACAGAAACAAAAAACTGTCATGGAGAAGGTGATTGGTGAAGGAGAAACAAAACAGTTAGA	JJMO01000122.1_chromosome_6_Vr06	4510628	1	9.12154e-26	TGCAGACTCACAGAAACAAAAAACTGTCATGGAGAAGGTGGTTGGTGAAGGAGAAACAAAAAAGTTAGA	40:A>G	A	G	AA	AG	GG	40	1	0.643836	0.640411	0.359589	0.356164	0.284247	0.458623	0.46057	0.459596	13.0945	11.3555	0.952381	6154790	6154790-40	15.6	0.498288	AG	AA	GG	GG	AA	AA	GG	AG	GG	AG	GG	GG	AG	AA	GG	AG
SNP0778	6199493|F|0-67:G>A-67:G>A	6199493	TGCAGTTGAACATTCAGATTTAGGAAACAAATAAAAAGTGACAACTTTACCTCAACGAGTGCAGTCAGT	TGCAGTTGAACATTCAGATTTAGGAAACAAATAAAAAGTGACAACTTTACCTCAACGAGTGCAGTCAGT	TGCAGTTGAACATTCAGATTTAGGAAACAAATAAAAAGTGACAACTTTACCTCAACGAGTGCAGTCAGT	JJMO01000122.1_chromosome_6_Vr06	4644387	1	4.21392e-29	TGCAGTTGAACATTCAGATTTAGGAAACAAATAAAAAGTGACAACTTTACCTCAACGAGTGCAGTCAAT	67:G>A	G	A	GG	GA	AA	67	0.969178	0.805654	0.427562	0.572438	0.194346	0.233216	0.313152	0.489505	0.401329	31.4251	25.4201	0.995146	6199493	6199493-67	36	0.310954	GG	GG	AA	AA	GG	GG	AA	GA	GG	GG	AA	AA	GA	GG	AA	GA
SNP0780	6159566|F|0-47:A>G-47:A>G	6159566	TGCAGCTTCAATTCCTCCAAAATTGCTTTGGTAGCTCCCAGTTCTTCAAGCACATCAAGTGTTTCGAGT	TGCAGCTTCAATTCCTCCAAAATTGCTTTGGTAGCTCCCAGTTCTTCAAGCACATCAAGTGTTTCGAGT	TGCAGCTTCAATTCCTCCAAAATTGCTTTGGTAGCTCCCAGTTCTTCAAGCACATCAAGTGTTTCGAGT	JJMO01000122.1_chromosome_6_Vr06	4649453	2	4.21392e-29	TGCAGCTTCAATTCCTCCAAAATTGCTTTGGTAGCTCCCAGTTCTTCGAGCACATCAAGTGTTTCGAGT	47:A>G	A	G	AA	AG	GG	47	1	0.849315	0.400685	0.599315	0.150685	0.25	0.255958	0.480273	0.368115	8.53425	6.96894	0.953968	6159566	6159566-47	10	0.275685	AA	AA	GG	GG	AA	AA	GG	AG	AA	AA	GG	AG	AG	AA	GG	AG
SNP0781	6154120|F|0-25:G>A-25:G>A	6154120	TGCAGAAGGGTGAACTGATTGAATTGCTGAAGAGATCTACACCACACATAAATATACTCATGAACCGTA	TGCAGAAGGGTGAACTGATTGAATTGCTGAAGAGATCTACACCACACATAAATATACTCATGAACCGTA	TGCAGAAGGGTGAACTGATTGAATTGCTGAAGAGATCTACACCACACATAAATATACTCATGAACCGTA	JJMO01000122.1_chromosome_6_Vr06	4665580	1	4.21392e-29	TGCAGAAGGGTGAACTGATTGAATTACTGAAGAGATCTACACCACACATAAATATACTCATGAACCGTA	25:G>A	G	A	GG	GA	AA	25	1	0.962329	0.219178	0.780822	0.0376712	0.181507	0.0725042	0.342278	0.207391	17.9039	9.39773	1	6154120	6154120-25	19.3	0.128425	GG	GG	GG	GG	GG	GG	GG	GG	GG	GG	GG	GA	GG	GG	GG	GG
SNP0782	6178981|F|0-7:T>C-7:T>C	6178981	TGCAGAGTAGATGCCCAAGAAGTGGAAGGGACAATACACTGGAACCCCTTGACCACCAAACTCCAATCC	TGCAGAGTAGATGCCCAAGAAGTGGAAGGGACAATACACTGGAACCCCTTGACCACCAAACTCCAATCC	TGCAGAGTAGATGCCCAAGAAGTGGAAGGGACAATACACTGGAACCCCTTGACCACCAAACTCCAATCC	JJMO01000122.1_chromosome_6_Vr06	4677809	1	4.24384e-24	TGCAGAGCAAATGCCTAAGAAGTGGAAGGGACAATACACTGGAACCCCTTGACCACCAAACTCCAATCC	7:T>C	T	C	TT	TC	CC	7	0.996575	0.762887	0.5189	0.4811	0.237113	0.281787	0.361781	0.499286	0.430533	5.81988	5.34783	0.942308	6178981	6178981-7	7.2	0.378007	TC	TT	CC	CC	TT	CC	CC	TC	CC	TC	CC	CC	TC	TT	CC	TT
SNP0783	6193668|F|0-16:G>A-16:G>A	6193668	TGCAGAAACTCTTGACGAAGGAGAGACATCACACTTACAGATCGGAAGAGCGGTTCAGCAGGAATGCCG	TGCAGAAACTCTTGACGAAGGAGAGACATCACACTTACAGATCGGAAGAGCGGTTCAGCAGGAATGCCG	TGCAGAAACTCTTGACGAAGGAGAGACATCACACTTAC	JJMO01000122.1_chromosome_6_Vr06	4693093	1	8.63514e-12	TGCAGAAACTCTTGACAAAGGAGAGACATCACACTTACAGATCGGAAGAGCGGTTCAGCAGGAATGCCG	16:G>A	G	A	GG	GA	AA	16	1	0.246575	0.924658	0.0753425	0.753425	0.171233	0.371552	0.139332	0.255442	15.52	24.4499	0.990476	6193668	6193668-16	26.3	0.160959	GA	AA	AA	AA	AA	GG	AA	AA	GG	GA	AA	AA	GA	AA	AA	AA
SNP0784	6194242|F|0-18:A>T-18:A>T	6194242	TGCAGTGTCCAAAGCACGAGTTACTCGTAGTTACAGATCGGAAGAGCGGTTCAGCAGGAATGCCGAGAC	TGCAGTGTCCAAAGCACGAGTTACTCGTAGTTACAGATCGGAAGAGCGGTTCAGCAGGAATGCCGAGAC	TGCAGTGTCCAAAGCACGAGTTACTCGTAGTTAC	JJMO01000122.1_chromosome_6_Vr06	4697246	1	1.05964e-09	TGCAGTGTCCAAAGCACGTGTCACTCGTAGTTACAGATCGGAAGAGCGGTTCAGCAGGAATGCCGAGAC	18:A>T	A	T	AA	AT	TT	18	1	1	0.582192	0.417808	0	0.582192	0	0.486489	0.243245	27.3286	23.0861	0.985714	6194242	6194242-18	40.5	0.291096	AA	AT	AA	AT	AT	AA	AA	AT	AA	AT	AT	AA	AT	AT	AT	AT
SNP0785	6194626|F|0-53:T>A-53:T>A	6194626	TGCAGTAGCATGGAAAGACTGAAGATTTTGATGGGCTCACAATAACGGAACTCTGGGTTTCAGGTTCAA	TGCAGTAGCATGGAAAGACTGAAGATTTTGATGGGCTCACAATAACGGAACTCTGGGTTTCAGGTTCAA	TGCAGTAGCATGGAAAGACTGAAGATTTTGATGGGCTCACAATAACGGAACTCTGGGTTTCAGGTTCAA	JJMO01000122.1_chromosome_6_Vr06	4697277	2	1.96055e-27	TGCAGTAGCATGGAAAGACTGAAGATTTTGATGGGCTCACAATAACGGAACTCAGGGTTTCAGGTTCAA	53:T>A	T	A	TT	TA	AA	53	0.993151	0.917241	0.231034	0.768966	0.0827586	0.148276	0.151819	0.355315	0.253567	5.8822	3.62222	0.961165	6194626	6194626-53	6.2	0.156897	TA	TT	TT	TT	TT	AA	TT	TT	AA	TA	TT	TT	TA	TT	TT	TT
SNP0786	6207067|F|0-17:T>C-17:T>C	6207067	TGCAGAAACTTCAACTGTACACGACCCATTGCCTATGGTATTTCCCTAACTGAGAAAAGTTACAGATCG	TGCAGAAACTTCAACTGTACACGACCCATTGCCTATGGTATTTCCCTAACTGAGAAAAGTTACAGATCG	TGCAGAAACTTCAACTGTACACGACCCATTGCCTATGGTATTTCCCTAACTGAGAAAAGTTAC	JJMO01000122.1_chromosome_6_Vr06	4702884	1	1.32284e-23	TGCAGAAACTTCAACTGCACACGACCCATTGCCTATGGTATTTCCCTAACTGAGAAAAGTTACAGATCG	17:T>C	T	C	TT	TC	CC	17	1	0.804795	0.582192	0.417808	0.195205	0.386986	0.314201	0.486489	0.400345	62.4227	53.4748	0.995238	6207067	6207067-17	81.1	0.388699	TC	TT	CC	CC	TT	CC	CC	TC	CC	TC	CC	TC	TC	TT	CC	TT
SNP0787	6206150|F|0-59:A>G-59:A>G	6206150	TGCAGTAGTCATTGAGTTCTCCAAAACTATTGTTACTCCTGAAAATTTGACAAGAAAACATTTACAGAT	TGCAGTAGTCATTGAGTTCTCCAAAACTATTGTTACTCCTGAAAATTTGACAAGAAAACATTTACAGAT	TGCAGTAGTCATTGAGTTCTCCAAAACTATTGTTACTCCTGAAAATTTGACAAGAAAACATTTAC	JJMO01000122.1_chromosome_6_Vr06	4783244	1	2.31069e-26	TGCAGTAGTCATTGAGTTCTCCAAAACTATTGTTACTCCTGAAAATTTGACAAGAAAACGTTTACAGAT	59:A>G	A	G	AA	AG	GG	59	1	0.712329	0.626712	0.373288	0.287671	0.339041	0.409833	0.467888	0.43886	72.3034	81.5167	0.998413	6206150	6206150-59	102.1	0.457192	AG	GG	AA	AA	GG	AA	AA	AG	AA	AG	AA	AA	AG	GG	AA	AG
SNP0789	6201252|F|0-9:A>G-9:A>G	6201252	TGCAGAAGTATTTGATTGTCTTATGAGTCATTCTGGCAGACATACTTGTTTAGAATCAGTTTCATTACA	TGCAGAAGTATTTGATTGTCTTATGAGTCATTCTGGCAGACATACTTGTTTAGAATCAGTTTCATTACA	TGCAGAAGTATTTGATTGTCTTATGAGTCATTCTGGCAGACATACTTGTTTAGAATCAGTTTCATTACA	JJMO01000122.1_chromosome_6_Vr06	4928410	1	5.45105e-28	TGCAGAAGTGGTTGATTGTCTTATCAGTCATTCTGGCAGACATACTTGTTTAGAATCAGTTTCATTACA	9:A>G	A	G	AA	AG	GG	9	1	0.982877	0.113014	0.886986	0.0171233	0.0958904	0.0336602	0.200483	0.117072	59.3841	31.0889	1	6201252	6201252-9	61.8	0.0650685	AA	AA	AA	AA	AA	AA	AA	AA	AA	AA	AA	AA	AA	AA	AA	AA
SNP0790	6181901|F|0-50:T>C-50:T>C	6181901	TGCAGGTTACCCTTATCATCAACCGGAAGAGGAGTCAGGCAACTATTGAGTCTGGCATACCTAAACATA	TGCAGGTTACCCTTATCATCAACCGGAAGAGGAGTCAGGCAACTATTGAGTCTGGCATACCTAAACATA	TGCAGGTTACCCTTATCATCAACCGGAAGAGGAGTCAGGCAACTATTGAGTCTGGCATACCTAAACATA	JJMO01000122.1_chromosome_6_Vr06	4940504	1	4.21392e-29	TGCAGGTTACCCTTATCATCAACCGGAAGAGGAGTCAGGCAACTATTGAGCCTGGCATACCTAAACATA	50:T>C	T	C	TT	TC	CC	50	0.993151	0.67931	0.572414	0.427586	0.32069	0.251724	0.435696	0.489512	0.462604	6.81181	6.5123	0.933333	6181901	6181901-50	8.3	0.446552	TC	CC	TT	TT	CC	TT	TT	TC	TT	TC	TT	TT	TC	CC	TT	TC
SNP0791	6191850|F|0-10:C>T-10:C>T	6191850	TGCAGGTTATCGAAGAAATTGTTGTACTCTTAGCTTTACTTGTGTTCTGAACGGGTTTTGCTTTATGAT	TGCAGGTTATCGAAGAAATTGTTGTACTCTTAGCTTTACTTGTGTTCTGAACGGGTTTTGCTTTATGAT	TGCAGGTTATCGAAGAAATTGTTGTACTCTTAGCTTTACTTGTGTTCTGAACGGGTTTTGCTTTATGAT	JJMO01000122.1_chromosome_6_Vr06	4942672	3	1.96055e-27	TGCAGGTTATTGAAGAAATTGTTGTACTCTTAGCTTTACTTGTGTTCTGAACGGGTTTTGCTTTATGAT	10:C>T	C	T	CC	CT	TT	10	0.996575	0.549828	0.71134	0.28866	0.450172	0.261168	0.495034	0.410671	0.452852	8.41026	9.28472	0.965079	6191850	6191850-10	11.2	0.419244	CT	CC	TT	TT	CC	TT	TT	CT	TT	TT	TT	TT	CT	CC	TT	CT
SNP0792	6180115|F|0-7:T>C-7:T>C	6180115	TGCAGCATATTCACCCTCCAATTATTCGATCAAAGGCCAAAATAGAACTAATGAAGGAAAGGAACCGAG	TGCAGCATATTCACCCTCCAATTATTCGATCAAAGGCCAAAATAGAACTAATGAAGGAAAGGAACCGAG	TGCAGCATATTCACCCTCCAATTATTCGATCAAAGGCCAAAATAGAACTAATGAAGGAAAGGAACCGAG	JJMO01000122.1_chromosome_6_Vr06	4988296	1	4.21392e-29	TGCAGCACATTCACCCTCCAATTATTCGATCAAAGGCCAAAATAGAACTAATGAAGGAAAGGAACCGAG	7:T>C	T	C	TT	TC	CC	7	0.979452	0.541958	0.660839	0.339161	0.458042	0.202797	0.496479	0.448262	0.47237	4.12736	3.97388	0.931373	6180115	6180115-7	4.9	0.440559	TC	CC	TT	TT	CC	TT	CC	TC	TT	TC	TC	CC	TC	CC	TC	CC
SNP0793	6178891|F|0-23:C>T-23:C>T	6178891	TGCAGAGCTTCGCTGAAACTCAACCCTTCGTTACCGAGGATTTTGATCCAATCGCCACCCGTTACAACA	TGCAGAGCTTCGCTGAAACTCAACCCTTCGTTACCGAGGATTTTGATCCAATCGCCACCCGTTACAACA	TGCAGAGCTTCGCTGAAACTCAACCCTTCGTTACCGAGGATTTTGATCCAATCGCCACCCGTTACAACA	JJMO01000122.1_chromosome_6_Vr06	5055054	1	4.21392e-29	TGCAGAGCTTCGCTGAAACTCAATCCTTCGTTACCGAGGATTTTGATCCAATCGCCACCCGTTACAACA	23:C>T	C	T	CC	CT	TT	23	0.996575	0.728522	0.546392	0.453608	0.271478	0.274914	0.395555	0.495696	0.445625	27.226	24.3991	0.971429	6178891	6178891-23	33.1	0.408935	CT	TT	CC	CC	TT	CC	CC	CT	CC	CT	CC	CC	CT	TT	CC	CT
SNP0794	6194824|F|0-18:G>A-18:G>A	6194824	TGCAGAACTGTATTTGCCGCTCACTCATTCATTACATGCACTGCATTTGACTTGGTCTTATTCCTCCAA	TGCAGAACTGTATTTGCCGCTCACTCATTCATTACATGCACTGCATTTGACTTGGTCTTATTCCTCCAA	TGCAGAACTGTATTTGCCGCTCACTCATTCATTACATGCACTGCATTTGACTTGGTCTTATTCCTCCAA	JJMO01000122.1_chromosome_6_Vr06	5123052	1	4.21392e-29	TGCAGAACTGTATTTGCCACTCACTCATTCATTACATGCACTGCATTTGACTTGGTCTTATTCCTCCAA	18:G>A	G	A	GG	GA	AA	18	1	0.732877	0.558219	0.441781	0.267123	0.291096	0.391537	0.493221	0.442379	31.1152	28.0833	0.985714	6194824	6194824-18	38.3	0.412671	GA	AA	GG	GG	AA	GG	GG	GA	GG	GA	GG	GG	GA	AA	GG	GA
SNP0795	6163783|F|0-67:C>A-67:C>A	6163783	TGCAGTTCCTTCACATAACAAGACATGGTACAAGACTGGTTCTCTTGCCATCTTCAAAATCATGGTTCG	TGCAGTTCCTTCACATAACAAGACATGGTACAAGACTGGTTCTCTTGCCATCTTCAAAATCATGGTTCG	TGCAGTTCCTTCACATAACAAGACATGGTACAAGACTGGTTCTCTTGCCATCTTCAAAATCATGGTTCG	JJMO01000122.1_chromosome_6_Vr06	5174019	1	4.21392e-29	TGCAGTTCCTTCACATAACAAGACATGGTACAAGACTGGTTCTCTTGCCATCTTCAAAATCATGGTTAG	67:C>A	C	A	CC	CA	AA	67	1	0.729452	0.520548	0.479452	0.270548	0.25	0.394704	0.499156	0.44693	10.6407	8.1629	0.942857	6163783	6163783-67	12	0.395548	CA	AA	CC	CC	AA	CC	CC	CA	CC	CA	CC	CC	CA	AA	CC	CA
SNP0796	6154471|F|0-57:A>G-57:A>G	6154471	TGCAGAATTGACCATACAAACCATTGATTCCCACTGGTTCCTATTCAGCGAATCTCCAACAAACATAAG	TGCAGAATTGACCATACAAACCATTGATTCCCACTGGTTCCTATTCAGCGAATCTCCAACAAACATAAG	TGCAGAATTGACCATACAAACCATTGATTCCCACTGGTTCCTATTCAGCGAATCTCCAACAAACATAAG	JJMO01000122.1_chromosome_6_Vr06	5174085	1	4.21392e-29	TGCAGAATTGACCATACAAACCATTGATTCCCACTGGTTCCTATTCAGCGAATCTCCGACAAACATAAG	57:A>G	A	G	AA	AG	GG	57	1	0.715753	0.537671	0.462329	0.284247	0.253425	0.406901	0.497162	0.452031	15.4637	14.8428	0.957143	6154471	6154471-57	18.9	0.410959	AG	GG	AA	AA	GG	AA	AA	AG	AA	AG	AA	AA	AG	GG	AA	AG
SNP0797	6182165|F|0-24:A>T-24:A>T	6182165	TGCAGTAGATGCTACTCAAAACCAAACTGAAAGACAGGTCTAGCTTTTTCAGGCTTGCAGTTCTCTCCC	TGCAGTAGATGCTACTCAAAACCAAACTGAAAGACAGGTCTAGCTTTTTCAGGCTTGCAGTTCTCTCCC	TGCAGTAGATGCTACTCAAAACCAAACTGAAAGACAGGTCTAGCTTTTTCAGGCTTGCAGTTCTCTCCC	JJMO01000122.1_chromosome_6_Vr06	5199649	1	4.21392e-29	TGCAGTAGATGCTACTCAAAACCATACTGAAAGACAGGTCTAGCTTTTTCAGGCTTGCAGTTCTCTCCC	24:A>T	A	T	AA	AT	TT	24	0.993151	0.717241	0.506897	0.493103	0.282759	0.224138	0.405612	0.499905	0.452759	7.11847	6.125	0.960317	6182165	6182165-24	8.2	0.394828	AT	TT	AA	AA	TT	AA	AA	AT	AA	AT	AA	AA	AT	TT	AA	TT
SNP0799	6175887|F|0-30:A>C-30:A>C	6175887	TGCAGCAAGCTCTGGATCTTGACAGTCTTCAGTTACAGATCGGAAGAGCGGTTCAGCAGGAATGCCGAG	TGCAGCAAGCTCTGGATCTTGACAGTCTTCAGTTACAGATCGGAAGAGCGGTTCAGCAGGAATGCCGAG	TGCAGCAAGCTCTGGATCTTGACAGTCTTCAGTTAC	JJMO01000122.1_chromosome_6_Vr06	5291304	1	9.68090e-11	TGCAGCAAGCTCTGGATCTTGACAGTCTTCCGTTACAGATCGGAAGAGCGGTTCAGCAGGAATGCCGAG	30:A>C	A	C	AA	AC	CC	30	1	0.787671	0.510274	0.489726	0.212329	0.297945	0.334491	0.499789	0.41714	46.7327	36.2126	0.993651	6175887	6175887-30	55	0.361301	AA	AA	CC	CC	AA	AA	AA	AC	AA	AA	AC	AC	AC	AA	CC	AC
SNP0800	6158978|F|0-29:C>G-29:C>G	6158978	TGCAGCTCACATTTACTCATTTACTTGGACGGGGGAAATAGCAAAATTTTCTCTTGTTTCTAGAAGTGT	TGCAGCTCACATTTACTCATTTACTTGGACGGGGGAAATAGCAAAATTTTCTCTTGTTTCTAGAAGTGT	TGCAGCTCACATTTACTCATTTACTTGGACGGGGGAAATAGCAAAATTTTCTCTTGTTTCTAGAAGTGT	JJMO01000122.1_chromosome_6_Vr06	5293361	1	4.21392e-29	TGCAGCTCACATTTACTCATTTACTTGGAGGGGGGAAATAGCAAAATTTTCTCTTGTTTCTAGAAGTGT	29:C>G	C	G	CC	CG	GG	29	1	0.763699	0.489726	0.510274	0.236301	0.253425	0.360926	0.499789	0.430357	17.7601	14.7665	0.985714	6158978	6158978-29	20.7	0.363014	CC	CC	GG	GG	CC	CC	CC	CG	CC	CC	CG	CG	CG	CC	GG	CG
SNP0801	6190351|F|0-25:A>G-25:A>G	6190351	TGCAGATTTTATACTGCAATCCCACAACGAGACCCATGAATGAAGCACGAAACAACAAGTTGTAAAGTT	TGCAGATTTTATACTGCAATCCCACAACGAGACCCATGAATGAAGCACGAAACAACAAGTTGTAAAGTT	TGCAGATTTTATACTGCAATCCCACAACGAGACCCATGAATGAAGCACGAAACAACAAGTTGTAAAGTT	JJMO01000122.1_chromosome_6_Vr06	5354451	1	4.21392e-29	TGCAGATTTTATACTGCAATCCCACGACGAGACCCATGAATGAAGCACGAAACAACAAGTTGTAAAGTT	25:A>G	A	G	AA	AG	GG	25	1	0.222603	0.917808	0.0821918	0.777397	0.140411	0.346102	0.150873	0.248487	14.5517	23.7661	0.990476	6190351	6190351-25	25	0.152397	AG	GG	GG	GG	GG	AA	GG	GG	AA	AG	GG	GG	AG	GG	GG	GG
SNP0802	6207431|F|0-19:G>A-19:G>A	6207431	TGCAGCATGAAGGAAACTCGTCCAACTTGAAAACAGTAGAAGTGGTTAGCAAATAATGTAGCTAAATCT	TGCAGCATGAAGGAAACTCGTCCAACTTGAAAACAGTAGAAGTGGTTAGCAAATAATGTAGCTAAATCT	TGCAGCATGAAGGAAACTCGTCCAACTTGAAAACAGTAGAAGTGGTTAGCAAATAATGTAGCTAAATCT	JJMO01000122.1_chromosome_6_Vr06	5367684	1	1.96055e-27	TGCAGCATGAAGGAAACTCATCCAACTTGAAAACAGTAGAAGTGGTTAGCAAATAATGTAGCTAAATCT	19:G>A	G	A	GG	GA	AA	19	1	0.907534	0.246575	0.753425	0.0924658	0.15411	0.167832	0.371552	0.269692	54.5466	32.8842	0.990476	6207431	6207431-19	57.4	0.169521	GA	GG	GG	GG	GG	AA	GG	GG	AA	GA	GG	GG	GA	GG	GG	GG
SNP0803	6203974|F|0-42:A>G-42:A>G	6203974	TGCAGTATGCTCTTTGCCAAGCTTTGCATGCAATTTTTGGGAAAAAGCAAGAAGAATTTTGGTCTCACA	TGCAGTATGCTCTTTGCCAAGCTTTGCATGCAATTTTTGGGAAAAAGCAAGAAGAATTTTGGTCTCACA	TGCAGTATGCTCTTTGCCAAGCTTTGCATGCAATTTTTGGGAAAAAGCAAGAAGAATTTTGGTCTCACA	JJMO01000122.1_chromosome_6_Vr06	5433578	1	1.96055e-27	TGCAGTATGCTCTTTGCCAAGCTTTGCATGCAATTTTTGGGAGAAAGCAAGAAGAATTTTGGTCTCACA	42:A>G	A	G	AA	AG	GG	42	0.996575	0.910653	0.257732	0.742268	0.0893471	0.168385	0.162728	0.382612	0.27267	28.1477	16.92	0.987302	6203974	6203974-42	29.9	0.17354	AG	AA	AA	AA	AA	GG	AA	AG	GG	AG	AA	AA	AG	AA	AA	AA
SNP0804	6204689|F|0-42:G>A-42:G>A	6204689	TGCAGCTCCTGGGACGAATATGAAGCGGGCGGAGTTCCGAAGGCCAATCAACGTTTGACACCTAAGCGG	TGCAGCTCCTGGGACGAATATGAAGCGGGCGGAGTTCCGAAGGCCAATCAACGTTTGACACCTAAGCGG	TGCAGCTCCTGGGACGAATATGAAGCGGGCGGAGTTCCGAAGGCCAATCAACGTTTGACACCTAAGCGG	JJMO01000122.1_chromosome_6_Vr06	5452390	1	9.12154e-26	TGCAGCTCCTGGGACGAATATGAAGCGGGCGGAGTTCCGAAGACCAATCAGCGTTTGACACCTAAGCGG	42:G>A	G	A	GG	GA	AA	42	1	0.921233	0.246575	0.753425	0.0787671	0.167808	0.145126	0.371552	0.258339	63.5217	37.2737	1	6204689	6204689-42	67.5	0.162671	GA	GG	GG	GG	GG	AA	GG	GA	AA	GA	GG	GG	GA	GG	GG	GG
SNP0805	6195157|F|0-13:A>C-13:A>C	6195157	TGCAGATAATGTCAAAGAAATCAATGATAACCCTTCTGACAAGGCTCTTATGATTCAATCTTCAAAAGC	TGCAGATAATGTCAAAGAAATCAATGATAACCCTTCTGACAAGGCTCTTATGATTCAATCTTCAAAAGC	TGCAGATAATGTCAAAGAAATCAATGATAACCCTTCTGACAAGGCTCTTATGATTCAATCTTCAAAAGC	JJMO01000122.1_chromosome_6_Vr06	5453144	1	1.96055e-27	TGCAGATAATGTCCAAGAAATCAATGATAACCCTTCTGACAAGGCTCTTATGATTCAATCTTCAAAAGC	13:A>C	A	C	AA	AC	CC	13	1	0.917808	0.25	0.75	0.0821918	0.167808	0.150873	0.375	0.262936	52.0231	34.7216	0.995238	6195157	6195157-13	56.2	0.166096	AC	AA	AA	AA	AA	CC	AA	AC	CC	AC	AA	AA	AC	AA	AA	AA
SNP0806	6191393|F|0-62:T>A-62:T>A	6191393	TGCAGGACAGATAAAACGTTTTACAGATGGGAAAAAGGAGAAAGAAAGTGCTTTTGTGTGTGTGAGAGA	TGCAGGACAGATAAAACGTTTTACAGATGGGAAAAAGGAGAAAGAAAGTGCTTTTGTGTGTGTGAGAGA	TGCAGGACAGATAAAACGTTTTACAGATGGGAAAAAGGAGAAAGAAAGTGCTTTTGTGTGTGTGAGAGA	JJMO01000122.1_chromosome_6_Vr06	5567008	1	4.21392e-29	TGCAGGACAGATAAAACGTTTTACAGATGGGAAAAAGGAGAAAGAAAGTGCTTTTGTGTGTGAGAGAGA	62:T>A	T	A	TT	TA	AA	62	1	0.89726	0.253425	0.746575	0.10274	0.150685	0.184369	0.378401	0.281385	20.3869	15.4375	0.955556	6191393	6191393-62	22.2	0.178082	TT	AA	TT	TT	AA	TT	TT	TT	TT	TT	TT	TT	TA	AA	TT	TT
SNP0807	6155862|F|0-49:T>G-49:T>G	6155862	TGCAGATAGTGTCGGAATATATAAATGTATGACTGGCAATGAAGAGGATTGGGATGTGTTGTGCCACTG	TGCAGATAGTGTCGGAATATATAAATGTATGACTGGCAATGAAGAGGATTGGGATGTGTTGTGCCACTG	TGCAGATAGTGTCGGAATATATAAATGTATGACTGGCAATGAAGAGGATTGGGATGTGTTGTGCCACTG	JJMO01000122.1_chromosome_6_Vr06	5570152	1	4.21392e-29	TGCAGATAGTGTCGGAATATATAAATGTATGACTGGCAATGAAGAGGATGGGGATGTGTTGTGCCACTG	49:T>G	T	G	TT	TG	GG	49	0.996575	0.896907	0.237113	0.762887	0.103093	0.134021	0.184929	0.361781	0.273355	5.35989	4.50485	0.954693	6155862	6155862-49	5.9	0.170103	TT	GG	TT	TT	GG	TT	TT	TT	TT	TT	TT	TT	TG	GG	TT	TT
SNP0808	6176887|F|0-50:A>G-50:A>G	6176887	TGCAGTTATATGACAAATAATCCAAACTATTGCAATAAAAACAATAATAGACTTACAGATCGGAAGAGC	TGCAGTTATATGACAAATAATCCAAACTATTGCAATAAAAACAATAATAGACTTACAGATCGGAAGAGC	TGCAGTTATATGACAAATAATCCAAACTATTGCAATAAAAACAATAATAGACTTAC	JJMO01000122.1_chromosome_6_Vr06	5594131	1	1.81627e-21	TGCAGTTATATGACAAATAATCCAAACTATTGCAATAAAAACAATAATAGGCTTACAGATCGGAAGAGC	50:A>G	A	G	AA	AG	GG	50	1	0.893836	0.246575	0.753425	0.106164	0.140411	0.189787	0.371552	0.280669	20.6386	13.271	0.955556	6176887	6176887-50	21.7	0.17637	AA	GG	AA	AA	GG	AA	AA	AA	AA	AA	AA	AA	AG	GG	AA	AA
SNP0809	6192116|F|0-34:G>T-34:G>T	6192116	TGCAGTATTGATAATAGATCATGATGAGTTGATGGATGACACGTTCAACACACGAAATCTGCTCGGTGT	TGCAGTATTGATAATAGATCATGATGAGTTGATGGATGACACGTTCAACACACGAAATCTGCTCGGTGT	TGCAGTATTGATAATAGATCATGATGAGTTGATGGATGACACGTTCAACACACGAAATCTGCTCGGTGT	JJMO01000122.1_chromosome_6_Vr06	5599721	1	4.21392e-29	TGCAGTATTGATAATAGATCATGATGAGTTGATGTATGACACGTTCAACACACGAAATCTGCTCGGTGT	34:G>T	G	T	GG	GT	TT	34	1	0.900685	0.270548	0.729452	0.0993151	0.171233	0.178903	0.394704	0.286803	53.9758	37.328	1	6192116	6192116-34	58.6	0.184932	GG	TT	GG	GG	TT	GG	GG	GG	GG	GG	GG	GG	GT	TT	GG	GG
[truncated: 2,836 more rows]
[truncated: 276 more columns]
